# Supplementary material for: Complete Genome Sequencing of Lactobacillus plantarum ZLP001, a Potential Probiotic That Enhances Intestinal Epithelial Barrier Function and Defense Against Pathogens in Pigs
Source: Front Physiol. 2018 Nov 27;9:1689. doi: 10.3389/fphys.2018.01689 (PMC6277807; doi:10.3389/fphys.2018.01689)
Supplement: Supplementary file 1 [file Table_1.XLSX]

## Sheet: Sheet1
TABLE S1 The core-genome of 19 L. plantarum strains
#ClusterID	WCFS1	JDM1	ST-III	ZJ316	P-8	16	5-2	B21	LZ95	HFC8	CCUG 36733	LZ227	LZ206	KLDS1.0391	LPL-1	BDGP2	10CH	LQ80	ZLP001
OrthoMCL100	AL935263.2|ACT60897.1;	CP001617.1|ADN97233.1;	CP002222.1|CCC77587.1;	CP004082.1|AGE37775.1;	CP005942.2|AGL62755.2;	CP006033.1|AGO06723.1;	CP009236.1|ALC07225.1;	CP010528.1|AJO72820.1;	CP012122.1|ALV13275.1;	CP012650.1|ALG26103.1;	CP014228.1|AMD87041.1;	CP015857.1|ANJ14593.1;	CP015966.1|ANI96251.1;	CP019348.1|AQY71007.1;	CP021997.1|ASD33880.1;	CP023174.1|ASZ34152.1;	CP023728.1|ATI69957.1;	CP028977.1|AWI38982.1;	ZLP001|gene2552;
OrthoMCL101	AL935263.2|ACT60898.1;	CP001617.1|ADN97234.1;	CP002222.1|CCC77588.1;	CP004082.1|AGE37776.1;	CP005942.2|AGL62756.2;	CP006033.1|AGO06724.1;	CP009236.1|ALC07226.1;	CP010528.1|AJO72821.1;	CP012122.1|ALV13276.1;	CP012650.1|ALG26104.1;	CP014228.1|AMD87042.1;	CP015857.1|ANJ14592.1;	CP015966.1|ANI96250.1;	CP019348.1|AQY71008.1;	CP021997.1|ASD33879.1;	CP023174.1|ASZ34153.1;	CP023728.1|ATI69958.1;	CP028977.1|AWI38983.1;	ZLP001|gene2551;
OrthoMCL102	AL935263.2|ACT60900.1;	CP001617.1|ADN97236.1;	CP002222.1|CCC77590.1;	CP004082.1|AGE37778.1;	CP005942.2|AGL62758.2;	CP006033.1|AGO06726.1;	CP009236.1|ALC07228.1;	CP010528.1|AJO72823.1;	CP012122.1|ALV13278.1;	CP012650.1|ALG26106.1;	CP014228.1|AMD87043.1;	CP015857.1|ANJ14590.1;	CP015966.1|ANI96248.1;	CP019348.1|AQY71010.1;	CP021997.1|ASD33877.1;	CP023174.1|ASZ34155.1;	CP023728.1|ATI69960.1;	CP028977.1|AWI38985.1;	ZLP001|gene2549;
OrthoMCL103	AL935263.2|ACT60902.1;	CP001617.1|ADN97237.1;	CP002222.1|CCC77591.1;	CP004082.1|AGE37779.1;	CP005942.2|AGL62759.2;	CP006033.1|AGO06727.1;	CP009236.1|ALC07229.1;	CP010528.1|AJO72824.1;	CP012122.1|ALV13279.1;	CP012650.1|ALG26107.1;	CP014228.1|AMD87044.1;	CP015857.1|ANJ14589.1;	CP015966.1|ANI96247.1;	CP019348.1|AQY71011.1;	CP021997.1|ASD33876.1;	CP023174.1|ASZ34156.1;	CP023728.1|ATI69961.1;	CP028977.1|AWI38986.1;	ZLP001|gene2548;
OrthoMCL104	AL935263.2|ACT60904.1;	CP001617.1|ADN97239.1;	CP002222.1|CCC77593.1;	CP004082.1|AGE37781.1;	CP005942.2|AGL62761.2;	CP006033.1|AGO06729.1;	CP009236.1|ALC07231.1;	CP010528.1|AJO75633.1;	CP012122.1|ALV16056.1;	CP012650.1|ALG27169.1;	CP014228.1|AMD88226.1;	CP015857.1|ANJ15239.1;	CP015966.1|ANI96894.1;	CP019348.1|AQY71013.1;	CP021997.1|ASD33874.1;	CP023174.1|ASZ34158.1;	CP023728.1|ATI69963.1;	CP028977.1|AWI38988.1;	ZLP001|gene2544;
OrthoMCL105	AL935263.2|ACT60905.1;	CP001617.1|ADN97240.1;	CP002222.1|CCC77594.1;	CP004082.1|AGE37782.1;	CP005942.2|AGL62762.2;	CP006033.1|AGO06730.1;	CP009236.1|ALC07232.1;	CP010528.1|AJO72826.1;	CP012122.1|ALV13281.1;	CP012650.1|ALG26108.1;	CP014228.1|AMD88223.1;	CP015857.1|ANJ14587.1;	CP015966.1|ANI96245.1;	CP019348.1|AQY71014.1;	CP021997.1|ASD33873.1;	CP023174.1|ASZ34159.1;	CP023728.1|ATI69964.1;	CP028977.1|AWI38989.1;	ZLP001|gene2543;
OrthoMCL106	AL935263.2|ACT60908.1;	CP001617.1|ADN97244.1;	CP002222.1|CCC77597.1;	CP004082.1|AGE37785.1;	CP005942.2|AGL62765.2;	CP006033.1|AGO06734.1;	CP009236.1|ALC07235.1;	CP010528.1|AJO72829.1;	CP012122.1|ALV13284.1;	CP012650.1|ALG26110.1;	CP014228.1|AMD88112.1;	CP015857.1|ANJ14584.1;	CP015966.1|ANI96243.1;	CP019348.1|AQY71017.1;	CP021997.1|ASD33870.1;	CP023174.1|ASZ34163.1;	CP023728.1|ATI69968.1;	CP028977.1|AWI38993.1;	ZLP001|gene2540;
OrthoMCL107	AL935263.2|ACT60911.1;	CP001617.1|ADN97247.1;	CP002222.1|CCC77600.1;	CP004082.1|AGE37788.1;	CP005942.2|AGL62768.2;	CP006033.1|AGO06737.1;	CP009236.1|ALC07238.1;	CP010528.1|AJO72832.1;	CP012122.1|ALV13287.1;	CP012650.1|ALG26113.1;	CP014228.1|AMD86412.1;	CP015857.1|ANJ14581.1;	CP015966.1|ANI96240.1;	CP019348.1|AQY71020.1;	CP021997.1|ASD33867.1;	CP023174.1|ASZ34166.1;	CP023728.1|ATI69971.1;	CP028977.1|AWI38996.1;	ZLP001|gene2536;
OrthoMCL108	AL935263.2|ACT60914.1;	CP001617.1|ADN97250.1;	CP002222.1|CCC77603.1;	CP004082.1|AGE37791.1;	CP005942.2|AGL62771.2;	CP006033.1|AGO06740.1;	CP009236.1|ALC07241.1;	CP010528.1|AJO72835.1;	CP012122.1|ALV13290.1;	CP012650.1|ALG26115.1;	CP014228.1|AMD86856.1;	CP015857.1|ANJ14578.1;	CP015966.1|ANI96237.1;	CP019348.1|AQY71023.1;	CP021997.1|ASD33864.1;	CP023174.1|ASZ34169.1;	CP023728.1|ATI69973.1;	CP028977.1|AWI38999.1;	ZLP001|gene2533;
OrthoMCL109	AL935263.2|ACT60917.1;	CP001617.1|ADN97253.1;	CP002222.1|CCC77606.1;	CP004082.1|AGE37794.1;	CP005942.2|AGL62774.2;	CP006033.1|AGO06743.1;	CP009236.1|ALC07244.1;	CP010528.1|AJO72838.1;	CP012122.1|ALV13293.1;	CP012650.1|ALG26118.1;	CP014228.1|AMD86683.1;	CP015857.1|ANJ14575.1;	CP015966.1|ANI96234.1;	CP019348.1|AQY71026.1;	CP021997.1|ASD33862.1;	CP023174.1|ASZ34171.1;	CP023728.1|ATI69976.1;	CP028977.1|AWI39002.1;	ZLP001|gene2530;
OrthoMCL11	AL935263.2|ACT62925.1;AL935263.2|ACT63265.1;	CP001617.1|ADN99301.1;CP001617.1|ADN99659.1;	CP002222.1|CCC79693.1;CP002222.1|CCC80033.1;	CP004082.1|AGE39999.1;CP004082.1|AGE40361.1;	CP005942.2|AGL64830.2;CP005942.2|AGL65181.2;	CP006033.1|AGO08685.1;CP006033.1|AGO09010.1;	CP009236.1|ALC09397.1;CP009236.1|ALC09757.1;	CP010528.1|AJO74780.1;CP010528.1|AJO75094.1;	CP012122.1|ALV13939.1;CP012122.1|ALV14270.1;	CP012650.1|ALG25372.1;CP012650.1|ALG25696.1;	CP014228.1|AMD88516.1;	CP015857.1|ANJ12700.1;CP015857.1|ANJ15039.1;CP015857.1|ANJ15049.1;	CP015966.1|ANI94366.1;CP015966.1|ANI96738.1;	CP019348.1|AQY70152.1;CP019348.1|AQY70473.1;	CP021997.1|ASD31577.1;CP021997.1|ASD31902.1;	CP023174.1|ASZ33263.1;CP023174.1|ASZ33599.1;	CP023728.1|ATI71972.1;CP023728.1|ATI72301.1;	CP028977.1|AWI41014.1;CP028977.1|AWI41340.1;	ZLP001|gene0007;ZLP001|gene0364;
OrthoMCL110	AL935263.2|ACT60945.1;	CP001617.1|ADN97260.1;	CP002222.1|CCC77613.1;	CP004082.1|AGE37801.1;	CP005942.2|AGL62781.2;	CP006033.1|AGO06750.1;	CP009236.1|ALC07251.1;	CP010528.1|AJO72845.1;	CP012122.1|ALV13300.1;	CP012650.1|ALG26125.1;	CP014228.1|AMD88368.1;	CP015857.1|ANJ14548.1;	CP015966.1|ANI96227.1;	CP019348.1|AQY71033.1;	CP021997.1|ASD33855.1;	CP023174.1|ASZ34197.1;	CP023728.1|ATI69983.1;	CP028977.1|AWI39009.1;	ZLP001|gene2522;
OrthoMCL112	AL935263.2|ACT60964.1;	CP001617.1|ADN97279.1;	CP002222.1|CCC77631.1;	CP004082.1|AGE37819.1;	CP005942.2|AGL62800.2;	CP006033.1|AGO06779.1;	CP009236.1|ALC07267.1;	CP010528.1|AJO72866.1;	CP012122.1|ALV13315.1;	CP012650.1|ALG26141.1;	CP014228.1|AMD88396.1;	CP015857.1|ANJ14532.1;	CP015966.1|ANI96211.1;	CP019348.1|AQY70958.1;	CP021997.1|ASD33837.1;	CP023174.1|ASZ34214.1;	CP023728.1|ATI70005.1;	CP028977.1|AWI39031.1;	ZLP001|gene2504;
OrthoMCL113	AL935263.2|ACT60969.1;	CP001617.1|ADN97284.1;	CP002222.1|CCC77637.1;	CP004082.1|AGE37824.1;	CP005942.2|AGL62805.2;	CP006033.1|AGO06783.1;	CP009236.1|ALC07272.1;	CP010528.1|AJO72871.1;	CP012122.1|ALV13320.1;	CP012650.1|ALG26144.1;	CP014228.1|AMD88569.1;	CP015857.1|ANJ14527.1;	CP015966.1|ANI96206.1;	CP019348.1|AQY70953.1;	CP021997.1|ASD33832.1;	CP023174.1|ASZ34219.1;	CP023728.1|ATI70010.1;	CP028977.1|AWI39036.1;	ZLP001|gene2499;
OrthoMCL114	AL935263.2|ACT60970.1;	CP001617.1|ADN97285.1;	CP002222.1|CCC77638.1;	CP004082.1|AGE37825.1;	CP005942.2|AGL62806.2;	CP006033.1|AGO06784.1;	CP009236.1|ALC07273.1;	CP010528.1|AJO72872.1;	CP012122.1|ALV13321.1;	CP012650.1|ALG26145.1;	CP014228.1|AMD86804.1;	CP015857.1|ANJ14526.1;	CP015966.1|ANI96205.1;	CP019348.1|AQY70952.1;	CP021997.1|ASD33831.1;	CP023174.1|ASZ34220.1;	CP023728.1|ATI70011.1;	CP028977.1|AWI39037.1;	ZLP001|gene2498;
OrthoMCL115	AL935263.2|ACT60979.1;	CP001617.1|ADN97292.1;	CP002222.1|CCC77646.1;	CP004082.1|AGE37834.1;	CP005942.2|AGL62815.2;	CP006033.1|AGO06793.1;	CP009236.1|ALC07283.1;	CP010528.1|AJO72879.1;	CP012122.1|ALV13328.1;	CP012650.1|ALG26153.1;	CP014228.1|AMD87344.1;	CP015857.1|ANJ14518.1;	CP015966.1|ANI96197.1;	CP019348.1|AQY70942.1;	CP021997.1|ASD33824.1;	CP023174.1|ASZ34227.1;	CP023728.1|ATI70017.1;	CP028977.1|AWI39045.1;	ZLP001|gene2491;
OrthoMCL117	AL935263.2|ACT61002.1;	CP001617.1|ADN97316.1;	CP002222.1|CCC77667.1;	CP004082.1|AGE37859.1;	CP005942.2|AGL62839.2;	CP006033.1|AGO06814.1;	CP009236.1|ALC07309.1;	CP010528.1|AJO72901.1;	CP012122.1|ALV13348.1;	CP012650.1|ALG26172.1;	CP014228.1|AMD88090.1;	CP015857.1|ANJ14497.1;	CP015966.1|ANI96178.1;	CP019348.1|AQY70919.1;	CP021997.1|ASD33804.1;	CP023174.1|ASZ34249.1;	CP023728.1|ATI70040.1;	CP028977.1|AWI39067.1;	ZLP001|gene2465;
OrthoMCL118	AL935263.2|ACT61003.1;	CP001617.1|ADN97317.1;	CP002222.1|CCC77668.1;	CP004082.1|AGE37860.1;	CP005942.2|AGL62840.2;	CP006033.1|AGO06815.1;	CP009236.1|ALC07310.1;	CP010528.1|AJO72902.1;	CP012122.1|ALV13349.1;	CP012650.1|ALG27175.1;	CP014228.1|AMD88088.1;	CP015857.1|ANJ14496.1;	CP015966.1|ANI96177.1;	CP019348.1|AQY70918.1;	CP021997.1|ASD33803.1;	CP023174.1|ASZ34250.1;	CP023728.1|ATI72886.1;	CP028977.1|AWI39068.1;	ZLP001|gene2464;
OrthoMCL119	AL935263.2|ACT61008.1;	CP001617.1|ADN97322.1;	CP002222.1|CCC77673.1;	CP004082.1|AGE37865.1;	CP005942.2|AGL62845.2;	CP006033.1|AGO06819.1;	CP009236.1|ALC07315.1;	CP010528.1|AJO72907.1;	CP012122.1|ALV13353.1;	CP012650.1|ALG26177.1;	CP014228.1|AMD87135.1;	CP015857.1|ANJ14491.1;	CP015966.1|ANI96173.1;	CP019348.1|AQY70913.1;	CP021997.1|ASD33798.1;	CP023174.1|ASZ34255.1;	CP023728.1|ATI70045.1;	CP028977.1|AWI39073.1;	ZLP001|gene2458;
OrthoMCL12	AL935263.2|ACT61221.1;AL935263.2|ACT61582.1;	CP001617.1|ADN97536.1;CP001617.1|ADN97876.1;	CP002222.1|CCC77887.1;CP002222.1|CCC78289.1;	CP004082.1|AGE38100.1;CP004082.1|AGE38425.1;	CP005942.2|AGL63072.2;CP005942.2|AGL63377.2;	CP006033.1|AGO07031.1;CP006033.1|AGO07359.1;	CP009236.1|ALC07542.1;CP009236.1|ALC07878.1;	CP010528.1|AJO73121.1;CP010528.1|AJO73438.1;	CP012122.1|ALV13555.1;CP012122.1|ALV15592.1;	CP012650.1|ALG26395.1;CP012650.1|ALG26669.1;	CP014228.1|AMD87352.1;	CP015857.1|ANJ14008.1;CP015857.1|ANJ14291.1;	CP015966.1|ANI95637.1;CP015966.1|ANI95963.1;	CP019348.1|AQY70703.1;CP019348.1|AQY71538.1;	CP021997.1|ASD33241.1;CP021997.1|ASD33586.1;	CP023174.1|ASZ34459.1;CP023174.1|ASZ34828.1;	CP023728.1|ATI70257.1;CP023728.1|ATI70573.1;	CP028977.1|AWI39282.1;CP028977.1|AWI39666.1;	ZLP001|gene1880;ZLP001|gene2243;
OrthoMCL120	AL935263.2|ACT61014.1;	CP001617.1|ADN97329.1;	CP002222.1|CCC77680.1;	CP004082.1|AGE37876.1;	CP005942.2|AGL62853.2;	CP006033.1|AGO06826.1;	CP009236.1|ALC07322.1;	CP010528.1|AJO72914.1;	CP012122.1|ALV13360.1;	CP012650.1|ALG26183.1;	CP014228.1|AMD86721.1;	CP015857.1|ANJ14480.1;	CP015966.1|ANI96162.1;	CP019348.1|AQY70906.1;	CP021997.1|ASD33792.1;	CP023174.1|ASZ34262.1;	CP023728.1|ATI70052.1;	CP028977.1|AWI39083.1;	ZLP001|gene2451;
OrthoMCL121	AL935263.2|ACT61028.1;	CP001617.1|ADN97342.1;	CP002222.1|CCC77694.1;	CP004082.1|AGE37892.1;	CP005942.2|AGL62868.2;	CP006033.1|AGO06838.1;	CP009236.1|ALC07335.1;	CP010528.1|AJO72927.1;	CP012122.1|ALV13372.1;	CP012650.1|ALG26195.1;	CP014228.1|AMD86651.1;	CP015857.1|ANJ14468.1;	CP015966.1|ANI96150.1;	CP019348.1|AQY70892.1;	CP021997.1|ASD33778.1;	CP023174.1|ASZ34275.1;	CP023728.1|ATI70065.1;	CP028977.1|AWI39096.1;	ZLP001|gene2438;
OrthoMCL122	AL935263.2|ACT61057.1;	CP001617.1|ADN97370.1;	CP002222.1|CCC77722.1;	CP004082.1|AGE37921.1;	CP005942.2|AGL62898.2;	CP006033.1|AGO06868.1;	CP009236.1|ALC07365.1;	CP010528.1|AJO72951.1;	CP012122.1|ALV13398.1;	CP012650.1|ALG26221.1;	CP014228.1|AMD86411.1;	CP015857.1|ANJ14450.1;	CP015966.1|ANI96124.1;	CP019348.1|AQY70866.1;	CP021997.1|ASD33751.1;	CP023174.1|ASZ34301.1;	CP023728.1|ATI70090.1;	CP028977.1|AWI39123.1;	ZLP001|gene2408;
OrthoMCL123	AL935263.2|ACT61064.1;	CP001617.1|ADN97376.1;	CP002222.1|CCC77728.1;	CP004082.1|AGE37931.1;	CP005942.2|AGL62906.2;	CP006033.1|AGO06875.1;	CP009236.1|ALC07373.1;	CP010528.1|AJO72958.1;	CP012122.1|ALV13404.1;	CP012650.1|ALG26227.1;	CP014228.1|AMD87969.1;	CP015857.1|ANJ14438.1;	CP015966.1|ANI96117.1;	CP019348.1|AQY70858.1;	CP021997.1|ASD33744.1;	CP023174.1|ASZ34306.1;	CP023728.1|ATI70097.1;	CP028977.1|AWI39130.1;	ZLP001|gene2401;
OrthoMCL124	AL935263.2|ACT61065.1;	CP001617.1|ADN97377.1;	CP002222.1|CCC77729.1;	CP004082.1|AGE37932.1;	CP005942.2|AGL62907.2;	CP006033.1|AGO06876.1;	CP009236.1|ALC07374.1;	CP010528.1|AJO72959.1;	CP012122.1|ALV13405.1;	CP012650.1|ALG26228.1;	CP014228.1|AMD86707.1;	CP015857.1|ANJ14437.1;	CP015966.1|ANI96116.1;	CP019348.1|AQY70857.1;	CP021997.1|ASD33743.1;	CP023174.1|ASZ34307.1;	CP023728.1|ATI70098.1;	CP028977.1|AWI39131.1;	ZLP001|gene2400;
OrthoMCL125	AL935263.2|ACT61066.1;	CP001617.1|ADN97378.1;	CP002222.1|CCC77730.1;	CP004082.1|AGE37933.1;	CP005942.2|AGL62908.2;	CP006033.1|AGO06877.1;	CP009236.1|ALC07375.1;	CP010528.1|AJO72960.1;	CP012122.1|ALV13406.1;	CP012650.1|ALG26229.1;	CP014228.1|AMD87968.1;	CP015857.1|ANJ14436.1;	CP015966.1|ANI96115.1;	CP019348.1|AQY70856.1;	CP021997.1|ASD33742.1;	CP023174.1|ASZ34308.1;	CP023728.1|ATI70099.1;	CP028977.1|AWI39132.1;	ZLP001|gene2399;
OrthoMCL126	AL935263.2|ACT61077.1;	CP001617.1|ADN97389.1;	CP002222.1|CCC77741.1;	CP004082.1|AGE37946.1;	CP005942.2|AGL62922.2;	CP006033.1|AGO06888.1;	CP009236.1|ALC07387.1;	CP010528.1|AJO72971.1;	CP012122.1|ALV13416.1;	CP012650.1|ALG26239.1;	CP014228.1|AMD87035.1;	CP015857.1|ANJ14425.1;	CP015966.1|ANI96106.1;	CP019348.1|AQY70847.1;	CP021997.1|ASD33731.1;	CP023174.1|ASZ34317.1;	CP023728.1|ATI70109.1;	CP028977.1|AWI39142.1;	ZLP001|gene2387;
OrthoMCL127	AL935263.2|ACT61078.1;	CP001617.1|ADN97390.1;	CP002222.1|CCC77742.1;	CP004082.1|AGE37947.1;	CP005942.2|AGL62923.2;	CP006033.1|AGO06889.1;	CP009236.1|ALC07388.1;	CP010528.1|AJO72972.1;	CP012122.1|ALV13417.1;	CP012650.1|ALG26240.1;	CP014228.1|AMD87034.1;	CP015857.1|ANJ14424.1;	CP015966.1|ANI96105.1;	CP019348.1|AQY70846.1;	CP021997.1|ASD33730.1;	CP023174.1|ASZ34318.1;	CP023728.1|ATI70110.1;	CP028977.1|AWI39143.1;	ZLP001|gene2386;
OrthoMCL128	AL935263.2|ACT61092.1;	CP001617.1|ADN97403.1;	CP002222.1|CCC77755.1;	CP004082.1|AGE37961.1;	CP005942.2|AGL62941.2;	CP006033.1|AGO06904.1;	CP009236.1|ALC07402.1;	CP010528.1|AJO72984.1;	CP012122.1|ALV13429.1;	CP012650.1|ALG26251.1;	CP014228.1|AMD88147.1;	CP015857.1|ANJ14412.1;	CP015966.1|ANI96093.1;	CP019348.1|AQY70830.1;	CP021997.1|ASD33718.1;	CP023174.1|ASZ34330.1;	CP023728.1|ATI70122.1;	CP028977.1|AWI39155.1;	ZLP001|gene2372;
OrthoMCL129	AL935263.2|ACT61093.1;	CP001617.1|ADN97404.1;	CP002222.1|CCC77756.1;	CP004082.1|AGE37962.1;	CP005942.2|AGL62942.2;	CP006033.1|AGO06905.1;	CP009236.1|ALC07403.1;	CP010528.1|AJO72985.1;	CP012122.1|ALV13430.1;	CP012650.1|ALG26252.1;	CP014228.1|AMD87478.1;	CP015857.1|ANJ14411.1;	CP015966.1|ANI96092.1;	CP019348.1|AQY70829.1;	CP021997.1|ASD33717.1;	CP023174.1|ASZ34331.1;	CP023728.1|ATI70123.1;	CP028977.1|AWI39156.1;	ZLP001|gene2371;
OrthoMCL13	AL935263.2|ACT61780.1;AL935263.2|ACT63710.1;	CP001617.1|ADN98088.1;CP001617.1|ADO00100.1;	CP002222.1|CCC78488.1;CP002222.1|CCC80175.1;CP002222.1|CCC80502.1;	CP004082.1|AGE37691.1;CP004082.1|AGE38657.1;	CP005942.2|AGL63601.2;CP005942.2|AGL65614.2;	CP006033.1|AGO07565.1;CP006033.1|AGO09417.1;	CP009236.1|ALC08078.1;CP009236.1|ALC10225.1;	CP010528.1|AJO73634.1;CP010528.1|AJO75510.1;	CP012122.1|ALV15405.1;CP012122.1|ALV15940.1;	CP012650.1|ALG26851.1;	CP014228.1|AMD87378.1;	CP015857.1|ANJ14667.1;	CP015966.1|ANI95450.1;CP015966.1|ANI96322.1;	CP019348.1|AQY71092.1;CP019348.1|AQY71731.1;	CP021997.1|ASD31153.1;CP021997.1|ASD33040.1;	CP023174.1|ASZ33186.1;CP023174.1|ASZ34024.1;	CP023728.1|ATI70771.1;CP023728.1|ATI72448.1;CP023728.1|ATI72750.1;	CP028977.1|AWI39857.1;CP028977.1|AWI41772.1;	ZLP001|gene1648;ZLP001|gene2650;
OrthoMCL130	AL935263.2|ACT61094.1;	CP001617.1|ADN97405.1;	CP002222.1|CCC77757.1;	CP004082.1|AGE37963.1;	CP005942.2|AGL62943.2;	CP006033.1|AGO06906.1;	CP009236.1|ALC07404.1;	CP010528.1|AJO72986.1;	CP012122.1|ALV13431.1;	CP012650.1|ALG26253.1;	CP014228.1|AMD87984.1;	CP015857.1|ANJ14410.1;	CP015966.1|ANI96091.1;	CP019348.1|AQY70828.1;	CP021997.1|ASD33716.1;	CP023174.1|ASZ34332.1;	CP023728.1|ATI70124.1;	CP028977.1|AWI39157.1;	ZLP001|gene2370;
OrthoMCL131	AL935263.2|ACT61098.1;	CP001617.1|ADN97409.1;	CP002222.1|CCC77761.1;	CP004082.1|AGE37967.1;	CP005942.2|AGL62947.2;	CP006033.1|AGO06910.1;	CP009236.1|ALC07408.1;	CP010528.1|AJO72990.1;	CP012122.1|ALV13435.1;	CP012650.1|ALG26257.1;	CP014228.1|AMD86310.1;	CP015857.1|ANJ14406.1;	CP015966.1|ANI96087.1;	CP019348.1|AQY70824.1;	CP021997.1|ASD33712.1;	CP023174.1|ASZ34336.1;	CP023728.1|ATI70128.1;	CP028977.1|AWI39161.1;	ZLP001|gene2366;
OrthoMCL132	AL935263.2|ACT61106.1;	CP001617.1|ADN97414.1;	CP002222.1|CCC77766.1;	CP004082.1|AGE37975.1;	CP005942.2|AGL62955.2;	CP006033.1|AGO06918.1;	CP009236.1|ALC07414.1;	CP010528.1|AJO72995.1;	CP012122.1|ALV13440.1;	CP012650.1|ALG26262.1;	CP014228.1|AMD87347.1;	CP015857.1|ANJ14399.1;	CP015966.1|ANI96079.1;	CP019348.1|AQY70816.1;	CP021997.1|ASD33707.1;	CP023174.1|ASZ34341.1;	CP023728.1|ATI70133.1;	CP028977.1|AWI39169.1;	ZLP001|gene2360;
OrthoMCL133	AL935263.2|ACT61115.1;	CP001617.1|ADN97431.1;	CP002222.1|CCC77783.1;	CP004082.1|AGE37993.1;	CP005942.2|AGL62964.2;	CP006033.1|AGO06927.1;	CP009236.1|ALC07431.1;	CP010528.1|AJO73010.1;	CP012122.1|ALV13456.1;	CP012650.1|ALG26277.1;	CP014228.1|AMD87594.1;	CP015857.1|ANJ14392.1;	CP015966.1|ANI96065.1;	CP019348.1|AQY70808.1;	CP021997.1|ASD33699.1;	CP023174.1|ASZ34357.1;	CP023728.1|ATI70149.1;	CP028977.1|AWI39177.1;	ZLP001|gene2351;
OrthoMCL134	AL935263.2|ACT61118.1;	CP001617.1|ADN97434.1;	CP002222.1|CCC77786.1;	CP004082.1|AGE37996.1;	CP005942.2|AGL62967.2;	CP006033.1|AGO06930.1;	CP009236.1|ALC07434.1;	CP010528.1|AJO73013.1;	CP012122.1|ALV13459.1;	CP012650.1|ALG26280.1;	CP014228.1|AMD87839.1;	CP015857.1|ANJ14389.1;	CP015966.1|ANI96063.1;	CP019348.1|AQY70805.1;	CP021997.1|ASD33696.1;	CP023174.1|ASZ34360.1;	CP023728.1|ATI70152.1;	CP028977.1|AWI39180.1;	ZLP001|gene2347;
OrthoMCL135	AL935263.2|ACT61124.1;	CP001617.1|ADN97440.1;	CP002222.1|CCC77791.1;	CP004082.1|AGE38001.1;	CP005942.2|AGL62972.2;	CP006033.1|AGO06935.1;	CP009236.1|ALC07439.1;	CP010528.1|AJO73018.1;	CP012122.1|ALV13464.1;	CP012650.1|ALG26285.1;	CP014228.1|AMD87618.1;	CP015857.1|ANJ14384.1;	CP015966.1|ANI96058.1;	CP019348.1|AQY70800.1;	CP021997.1|ASD33690.1;	CP023174.1|ASZ34366.1;	CP023728.1|ATI70158.1;	CP028977.1|AWI39186.1;	ZLP001|gene2343;
OrthoMCL136	AL935263.2|ACT61151.1;	CP001617.1|ADN97467.1;	CP002222.1|CCC77821.1;	CP004082.1|AGE38031.1;	CP005942.2|AGL63002.2;	CP006033.1|AGO06965.1;	CP009236.1|ALC07467.1;	CP010528.1|AJO73049.1;	CP012122.1|ALV13489.1;	CP012650.1|ALG26322.1;	CP014228.1|AMD87986.1;	CP015857.1|ANJ14355.1;	CP015966.1|ANI96027.1;	CP019348.1|AQY70770.1;	CP021997.1|ASD33655.1;	CP023174.1|ASZ34390.1;	CP023728.1|ATI70189.1;	CP028977.1|AWI39216.1;	ZLP001|gene2312;
OrthoMCL137	AL935263.2|ACT61164.1;	CP001617.1|ADN97479.1;	CP002222.1|CCC77834.1;	CP004082.1|AGE38044.1;	CP005942.2|AGL63015.2;	CP006033.1|AGO06978.1;	CP009236.1|ALC07479.1;	CP010528.1|AJO73062.1;	CP012122.1|ALV13502.1;	CP012650.1|ALG26336.1;	CP014228.1|AMD87459.1;	CP015857.1|ANJ14343.1;	CP015966.1|ANI96014.1;	CP019348.1|AQY70755.1;	CP021997.1|ASD33642.1;	CP023174.1|ASZ34403.1;	CP023728.1|ATI70202.1;	CP028977.1|AWI39229.1;	ZLP001|gene2299;
OrthoMCL138	AL935263.2|ACT61175.1;	CP001617.1|ADN97492.1;	CP002222.1|CCC77845.1;	CP004082.1|AGE38055.1;	CP005942.2|AGL63027.2;	CP006033.1|AGO06989.1;	CP009236.1|ALC07492.1;	CP010528.1|AJO73076.1;	CP012122.1|ALV13515.1;	CP012650.1|ALG26348.1;	CP014228.1|AMD87463.1;	CP015857.1|ANJ14332.1;	CP015966.1|ANI96003.1;	CP019348.1|AQY70745.1;	CP021997.1|ASD33631.1;	CP023174.1|ASZ34417.1;	CP023728.1|ATI70216.1;	CP028977.1|AWI39240.1;	ZLP001|gene2288;
OrthoMCL139	AL935263.2|ACT61178.1;	CP001617.1|ADN97495.1;	CP002222.1|CCC77848.1;	CP004082.1|AGE38058.1;	CP005942.2|AGL63030.2;	CP006033.1|AGO06992.1;	CP009236.1|ALC07495.1;	CP010528.1|AJO73079.1;	CP012122.1|ALV13518.1;	CP012650.1|ALG26351.1;	CP014228.1|AMD86417.1;	CP015857.1|ANJ14329.1;	CP015966.1|ANI96001.1;	CP019348.1|AQY70742.1;	CP021997.1|ASD33628.1;	CP023174.1|ASZ34420.1;	CP023728.1|ATI70219.1;	CP028977.1|AWI39243.1;	ZLP001|gene2285;
OrthoMCL14	AL935263.2|ACT61315.1;AL935263.2|ACT63052.1;	CP001617.1|ADN97656.1;CP001617.1|ADN99435.1;	CP002222.1|CCC78016.1;CP002222.1|CCC79821.1;	CP004082.1|AGE38212.1;CP004082.1|AGE40135.1;	CP005942.2|AGL63166.2;CP005942.2|AGL64956.2;	CP006033.1|AGO07157.1;CP006033.1|AGO08799.1;	CP009236.1|ALC07660.1;CP009236.1|ALC09536.1;	CP010528.1|AJO73229.1;CP010528.1|AJO74895.1;	CP012122.1|ALV13661.1;CP012122.1|ALV14154.1;	CP012650.1|ALG25487.1;CP012650.1|ALG26479.1;	CP014228.1|AMD87927.1;	CP015857.1|ANJ12579.1;CP015857.1|ANJ14199.1;	CP015966.1|ANI94254.1;CP015966.1|ANI95871.1;	CP019348.1|AQY70267.1;CP019348.1|AQY71339.1;	CP021997.1|ASD31790.1;CP021997.1|ASD33491.1;	CP023174.1|ASZ34569.1;	CP023728.1|ATI70370.1;CP023728.1|ATI72095.1;	CP028977.1|AWI39394.1;CP028977.1|AWI41130.1;	ZLP001|gene0231;ZLP001|gene2128;
OrthoMCL140	AL935263.2|ACT61182.1;	CP001617.1|ADN97499.1;	CP002222.1|CCC77852.1;	CP004082.1|AGE38062.1;	CP005942.2|AGL63035.2;	CP006033.1|AGO06996.1;	CP009236.1|ALC07499.1;	CP010528.1|AJO73082.1;	CP012122.1|ALV13521.1;	CP012650.1|ALG26354.1;	CP014228.1|AMD87242.1;	CP015857.1|ANJ14325.1;	CP015966.1|ANI95997.1;	CP019348.1|AQY70736.1;	CP021997.1|ASD33624.1;	CP023174.1|ASZ34424.1;	CP023728.1|ATI70223.1;	CP028977.1|AWI39247.1;	ZLP001|gene2281;
OrthoMCL141	AL935263.2|ACT61198.1;	CP001617.1|ADN97513.1;	CP002222.1|CCC77864.1;	CP004082.1|AGE38074.1;	CP005942.2|AGL63048.2;	CP006033.1|AGO07009.1;	CP009236.1|ALC07518.1;	CP010528.1|AJO73098.1;	CP012122.1|ALV13533.1;	CP012650.1|ALG26373.1;	CP014228.1|AMD86535.1;	CP015857.1|ANJ14313.1;	CP015966.1|ANI95985.1;	CP019348.1|AQY70724.1;	CP021997.1|ASD33608.1;	CP023174.1|ASZ34437.1;	CP023728.1|ATI70235.1;	CP028977.1|AWI39259.1;	ZLP001|gene2268;
OrthoMCL142	AL935263.2|ACT61200.1;	CP001617.1|ADN97516.1;	CP002222.1|CCC77866.1;	CP004082.1|AGE38076.1;	CP005942.2|AGL63050.2;	CP006033.1|AGO07011.1;	CP009236.1|ALC07521.1;	CP010528.1|AJO73100.1;	CP012122.1|ALV13535.1;	CP012650.1|ALG26375.1;	CP014228.1|AMD86364.1;	CP015857.1|ANJ14311.1;	CP015966.1|ANI95983.1;	CP019348.1|AQY70722.1;	CP021997.1|ASD33606.1;	CP023174.1|ASZ34439.1;	CP023728.1|ATI70237.1;	CP028977.1|AWI39261.1;	ZLP001|gene2265;
OrthoMCL143	AL935263.2|ACT61202.1;	CP001617.1|ADN97518.1;	CP002222.1|CCC77868.1;	CP004082.1|AGE38079.1;	CP005942.2|AGL63052.2;	CP006033.1|AGO07013.1;	CP009236.1|ALC07523.1;	CP010528.1|AJO73102.1;	CP012122.1|ALV13537.1;	CP012650.1|ALG26377.1;	CP014228.1|AMD87638.1;	CP015857.1|ANJ14309.1;	CP015966.1|ANI95982.1;	CP019348.1|AQY70720.1;	CP021997.1|ASD33604.1;	CP023174.1|ASZ34441.1;	CP023728.1|ATI70239.1;	CP028977.1|AWI39263.1;	ZLP001|gene2263;
OrthoMCL144	AL935263.2|ACT61209.1;	CP001617.1|ADN97525.1;	CP002222.1|CCC77875.1;	CP004082.1|AGE38086.1;	CP005942.2|AGL63061.2;	CP006033.1|AGO07020.1;	CP009236.1|ALC07530.1;	CP010528.1|AJO73109.1;	CP012122.1|ALV13544.1;	CP012650.1|ALG26384.1;	CP014228.1|AMD88068.1;	CP015857.1|ANJ14301.1;	CP015966.1|ANI95975.1;	CP019348.1|AQY70714.1;	CP021997.1|ASD33597.1;	CP023174.1|ASZ34448.1;	CP023728.1|ATI70246.1;	CP028977.1|AWI39270.1;	ZLP001|gene2256;
OrthoMCL145	AL935263.2|ACT61218.1;	CP001617.1|ADN97533.1;	CP002222.1|CCC77884.1;	CP004082.1|AGE38097.1;	CP005942.2|AGL63069.2;	CP006033.1|AGO07028.1;	CP009236.1|ALC07539.1;	CP010528.1|AJO73118.1;	CP012122.1|ALV13552.1;	CP012650.1|ALG26392.1;	CP014228.1|AMD86361.1;	CP015857.1|ANJ14294.1;	CP015966.1|ANI95966.1;	CP019348.1|AQY70706.1;	CP021997.1|ASD33589.1;	CP023174.1|ASZ34456.1;	CP023728.1|ATI70254.1;	CP028977.1|AWI39279.1;	ZLP001|gene2246;
OrthoMCL146	AL935263.2|ACT61222.1;	CP001617.1|ADN97537.1;	CP002222.1|CCC77888.1;	CP004082.1|AGE38101.1;	CP005942.2|AGL63073.2;	CP006033.1|AGO07032.1;	CP009236.1|ALC07543.1;	CP010528.1|AJO73122.1;	CP012122.1|ALV13556.1;	CP012650.1|ALG26396.1;	CP014228.1|AMD87355.1;	CP015857.1|ANJ14290.1;	CP015966.1|ANI95962.1;	CP019348.1|AQY70702.1;	CP021997.1|ASD33585.1;	CP023174.1|ASZ34460.1;	CP023728.1|ATI70258.1;	CP028977.1|AWI39283.1;	ZLP001|gene2242;
OrthoMCL147	AL935263.2|ACT61223.1;	CP001617.1|ADN97538.1;	CP002222.1|CCC77889.1;	CP004082.1|AGE38102.1;	CP005942.2|AGL63074.2;	CP006033.1|AGO07033.1;	CP009236.1|ALC07544.1;	CP010528.1|AJO73123.1;	CP012122.1|ALV13557.1;	CP012650.1|ALG26397.1;	CP014228.1|AMD87353.1;	CP015857.1|ANJ14289.1;	CP015966.1|ANI95961.1;	CP019348.1|AQY70701.1;	CP021997.1|ASD33584.1;	CP023174.1|ASZ34461.1;	CP023728.1|ATI70259.1;	CP028977.1|AWI39284.1;	ZLP001|gene2241;
OrthoMCL150	AL935263.2|ACT61251.1;	CP001617.1|ADN97582.1;	CP002222.1|CCC77938.1;	CP004082.1|AGE38136.1;	CP005942.2|AGL63089.2;	CP006033.1|AGO07090.1;	CP009236.1|ALC07590.1;	CP010528.1|AJO73171.1;	CP012122.1|ALV13597.1;	CP012650.1|ALG26419.1;	CP014228.1|AMD87688.1;	CP015857.1|ANJ14264.1;	CP015966.1|ANI95938.1;	CP019348.1|AQY70668.1;	CP021997.1|ASD33559.1;	CP023174.1|ASZ34503.1;	CP023728.1|ATI70303.1;	CP028977.1|AWI39326.1;	ZLP001|gene2202;
OrthoMCL151	AL935263.2|ACT61253.1;	CP001617.1|ADN97584.1;	CP002222.1|CCC77940.1;	CP004082.1|AGE38138.1;	CP005942.2|AGL63091.2;	CP006033.1|AGO07092.1;	CP009236.1|ALC07592.1;	CP010528.1|AJO73173.1;	CP012122.1|ALV13599.1;	CP012650.1|ALG26421.1;	CP014228.1|AMD86410.1;	CP015857.1|ANJ14262.1;	CP015966.1|ANI95936.1;	CP019348.1|AQY70666.1;	CP021997.1|ASD33557.1;	CP023174.1|ASZ34505.1;	CP023728.1|ATI70305.1;	CP028977.1|AWI39328.1;	ZLP001|gene2200;
OrthoMCL152	AL935263.2|ACT61266.1;	CP001617.1|ADN97599.1;	CP002222.1|CCC77954.1;	CP004082.1|AGE38151.1;	CP005942.2|AGL63103.2;	CP006033.1|AGO07103.1;	CP009236.1|ALC07607.1;	CP010528.1|AJO73186.1;	CP012122.1|ALV13612.1;	CP012650.1|ALG26432.1;	CP014228.1|AMD87106.1;	CP015857.1|ANJ14251.1;	CP015966.1|ANI95925.1;	CP019348.1|AQY70655.1;	CP021997.1|ASD33545.1;	CP023174.1|ASZ34519.1;	CP023728.1|ATI70319.1;	CP028977.1|AWI39339.1;	ZLP001|gene2185;
OrthoMCL153	AL935263.2|ACT61268.1;	CP001617.1|ADN97602.1;	CP002222.1|CCC77956.1;	CP004082.1|AGE38154.1;	CP005942.2|AGL63106.2;	CP006033.1|AGO07105.1;	CP009236.1|ALC07610.1;	CP010528.1|AJO73188.1;	CP012122.1|ALV13614.1;	CP012650.1|ALG26434.1;	CP014228.1|AMD87181.1;	CP015857.1|ANJ14249.1;	CP015966.1|ANI95923.1;	CP019348.1|AQY70653.1;	CP021997.1|ASD33543.1;	CP023174.1|ASZ34521.1;	CP023728.1|ATI70321.1;	CP028977.1|AWI39342.1;	ZLP001|gene2182;
OrthoMCL154	AL935263.2|ACT61269.1;	CP001617.1|ADN97603.1;	CP002222.1|CCC77957.1;	CP004082.1|AGE38155.1;	CP005942.2|AGL63108.2;	CP006033.1|AGO07106.1;	CP009236.1|ALC07612.1;	CP010528.1|AJO73189.1;	CP012122.1|ALV13615.1;	CP012650.1|ALG26435.1;	CP014228.1|AMD86764.1;	CP015857.1|ANJ14248.1;	CP015966.1|ANI95922.1;	CP019348.1|AQY70652.1;	CP021997.1|ASD33542.1;	CP023174.1|ASZ34522.1;	CP023728.1|ATI70322.1;	CP028977.1|AWI39343.1;	ZLP001|gene2180;
OrthoMCL155	AL935263.2|ACT61274.1;	CP001617.1|ADN97605.1;	CP002222.1|CCC77959.1;	CP004082.1|AGE38161.1;	CP005942.2|AGL63113.2;	CP006033.1|AGO07110.1;	CP009236.1|ALC07614.1;	CP010528.1|AJO73191.1;	CP012122.1|ALV13617.1;	CP012650.1|ALG26440.1;	CP014228.1|AMD86763.1;	CP015857.1|ANJ14244.1;	CP015966.1|ANI95915.1;	CP019348.1|AQY70647.1;	CP021997.1|ASD33537.1;	CP023174.1|ASZ34523.1;	CP023728.1|ATI70324.1;	CP028977.1|AWI39350.1;	ZLP001|gene2175;
OrthoMCL156	AL935263.2|ACT61276.1;	CP001617.1|ADN97607.1;	CP002222.1|CCC77961.1;	CP004082.1|AGE38163.1;	CP005942.2|AGL63115.2;	CP006033.1|AGO07112.1;	CP009236.1|ALC07616.1;	CP010528.1|AJO73193.1;	CP012122.1|ALV13619.1;	CP012650.1|ALG26442.1;	CP014228.1|AMD86760.1;	CP015857.1|ANJ14242.1;	CP015966.1|ANI95913.1;	CP019348.1|AQY70645.1;	CP021997.1|ASD33535.1;	CP023174.1|ASZ34525.1;	CP023728.1|ATI70326.1;	CP028977.1|AWI39352.1;	ZLP001|gene2173;
OrthoMCL157	AL935263.2|ACT61284.1;	CP001617.1|ADN97618.1;	CP002222.1|CCC77968.1;	CP004082.1|AGE38173.1;	CP005942.2|AGL63128.2;	CP006033.1|AGO07121.1;	CP009236.1|ALC07626.1;	CP010528.1|AJO73199.1;	CP012122.1|ALV13628.1;	CP012650.1|ALG26447.1;	CP014228.1|AMD86755.1;	CP015857.1|ANJ14233.1;	CP015966.1|ANI95904.1;	CP019348.1|AQY71303.1;	CP021997.1|ASD33526.1;	CP023174.1|ASZ34534.1;	CP023728.1|ATI70335.1;	CP028977.1|AWI39359.1;	ZLP001|gene2162;
OrthoMCL158	AL935263.2|ACT61286.1;	CP001617.1|ADN97620.1;	CP002222.1|CCC77970.1;	CP004082.1|AGE38175.1;	CP005942.2|AGL63130.2;	CP006033.1|AGO07123.1;	CP009236.1|ALC07628.1;	CP010528.1|AJO73201.1;	CP012122.1|ALV13630.1;	CP012650.1|ALG26449.1;	CP014228.1|AMD86754.1;	CP015857.1|ANJ14231.1;	CP015966.1|ANI95902.1;	CP019348.1|AQY71305.1;	CP021997.1|ASD33524.1;	CP023174.1|ASZ34536.1;	CP023728.1|ATI70337.1;	CP028977.1|AWI39361.1;	ZLP001|gene2160;
OrthoMCL159	AL935263.2|ACT61294.1;	CP001617.1|ADN97629.1;	CP002222.1|CCC77978.1;	CP004082.1|AGE38185.1;	CP005942.2|AGL63140.2;	CP006033.1|AGO07133.1;	CP009236.1|ALC07637.1;	CP010528.1|AJO73209.1;	CP012122.1|ALV13638.1;	CP012650.1|ALG26457.1;	CP014228.1|AMD87785.1;	CP015857.1|ANJ14223.1;	CP015966.1|ANI95894.1;	CP019348.1|AQY71313.1;	CP021997.1|ASD33516.1;	CP023174.1|ASZ34544.1;	CP023728.1|ATI70345.1;	CP028977.1|AWI39369.1;	ZLP001|gene2150;
OrthoMCL16	AL935263.2|ACT61943.1;	CP001617.1|ADN98175.1;CP001617.1|ADN98231.1;	CP002222.1|CCC77795.1;CP002222.1|CCC78629.1;	CP004082.1|AGE38005.1;CP004082.1|AGE38753.1;CP004082.1|AGE38814.1;	CP005942.2|AGL62976.2;CP005942.2|AGL63697.2;	CP006033.1|AGO06939.1;CP006033.1|AGO07656.1;	CP009236.1|ALC08252.1;	CP010528.1|AJO73022.1;CP010528.1|AJO73766.1;	CP012122.1|ALV15268.1;CP012122.1|ALV15321.1;	CP012650.1|ALG26288.1;CP012650.1|ALG26940.1;	CP014228.1|AMD86545.1;	CP015857.1|ANJ13707.1;CP015857.1|ANJ14381.1;	CP015966.1|ANI95311.1;CP015966.1|ANI95364.1;CP015966.1|ANI96054.1;	CP019348.1|AQY70796.1;	CP021997.1|ASD32888.1;CP021997.1|ASD33686.1;	CP023174.1|ASZ32998.1;CP023174.1|ASZ33052.1;	CP023728.1|ATI70162.1;CP023728.1|ATI70945.1;	CP028977.1|AWI39190.1;CP028977.1|AWI39963.1;	ZLP001|gene1543;ZLP001|gene2339;
OrthoMCL160	AL935263.2|ACT61298.1;	CP001617.1|ADN97634.1;	CP002222.1|CCC77999.1;	CP004082.1|AGE38190.1;	CP005942.2|AGL63144.2;	CP006033.1|AGO07137.1;	CP009236.1|ALC07642.1;	CP010528.1|AJO73213.1;	CP012122.1|ALV13642.1;	CP012650.1|ALG26461.1;	CP014228.1|AMD88433.1;	CP015857.1|ANJ14219.1;	CP015966.1|ANI95890.1;	CP019348.1|AQY71318.1;	CP021997.1|ASD33511.1;	CP023174.1|ASZ34549.1;	CP023728.1|ATI70350.1;	CP028977.1|AWI39374.1;	ZLP001|gene2145;
OrthoMCL161	AL935263.2|ACT61302.1;	CP001617.1|ADN97638.1;	CP002222.1|CCC78003.1;	CP004082.1|AGE38194.1;	CP005942.2|AGL63148.2;	CP006033.1|AGO07141.1;	CP009236.1|ALC07646.1;	CP010528.1|AJO73217.1;	CP012122.1|ALV13646.1;	CP012650.1|ALG26465.1;	CP014228.1|AMD86449.1;	CP015857.1|ANJ14214.1;	CP015966.1|ANI95886.1;	CP019348.1|AQY71322.1;	CP021997.1|ASD33507.1;	CP023174.1|ASZ34553.1;	CP023728.1|ATI70354.1;	CP028977.1|AWI39378.1;	ZLP001|gene2141;
OrthoMCL162	AL935263.2|ACT61303.1;	CP001617.1|ADN97639.1;	CP002222.1|CCC78004.1;	CP004082.1|AGE38195.1;	CP005942.2|AGL63149.2;	CP006033.1|AGO07142.1;	CP009236.1|ALC07647.1;	CP010528.1|AJO73218.1;	CP012122.1|ALV13647.1;	CP012650.1|ALG26466.1;	CP014228.1|AMD87500.1;	CP015857.1|ANJ14213.1;	CP015966.1|ANI95885.1;	CP019348.1|AQY71323.1;	CP021997.1|ASD33506.1;	CP023174.1|ASZ34554.1;	CP023728.1|ATI70355.1;	CP028977.1|AWI39379.1;	ZLP001|gene2140;
OrthoMCL163	AL935263.2|ACT61305.1;	CP001617.1|ADN97641.1;	CP002222.1|CCC78006.1;	CP004082.1|AGE38197.1;	CP005942.2|AGL63151.2;	CP006033.1|AGO07144.1;	CP009236.1|ALC07649.1;	CP010528.1|AJO73220.1;	CP012122.1|ALV13649.1;	CP012650.1|ALG26468.1;	CP014228.1|AMD87011.1;	CP015857.1|ANJ14211.1;	CP015966.1|ANI95883.1;	CP019348.1|AQY71325.1;	CP021997.1|ASD33504.1;	CP023174.1|ASZ34556.1;	CP023728.1|ATI70357.1;	CP028977.1|AWI39381.1;	ZLP001|gene2138;
OrthoMCL164	AL935263.2|ACT61307.1;	CP001617.1|ADN97643.1;	CP002222.1|CCC78008.1;	CP004082.1|AGE38199.1;	CP005942.2|AGL63153.2;	CP006033.1|AGO07146.1;	CP009236.1|ALC07651.1;	CP010528.1|AJO73222.1;	CP012122.1|ALV13651.1;	CP012650.1|ALG26470.1;	CP014228.1|AMD86572.1;	CP015857.1|ANJ14209.1;	CP015966.1|ANI95881.1;	CP019348.1|AQY71327.1;	CP021997.1|ASD33502.1;	CP023174.1|ASZ34558.1;	CP023728.1|ATI70359.1;	CP028977.1|AWI39383.1;	ZLP001|gene2136;
OrthoMCL165	AL935263.2|ACT61309.1;	CP001617.1|ADN97645.1;	CP002222.1|CCC78010.1;	CP004082.1|AGE38201.1;	CP005942.2|AGL63155.2;	CP006033.1|AGO07148.1;	CP009236.1|ALC07653.1;	CP010528.1|AJO75647.1;	CP012122.1|ALV16074.1;	CP012650.1|ALG27191.1;	CP014228.1|AMD87698.1;	CP015857.1|ANJ15228.1;	CP015966.1|ANI96879.1;	CP019348.1|AQY72230.1;	CP021997.1|ASD34008.1;	CP023174.1|ASZ34909.1;	CP023728.1|ATI72892.1;	CP028977.1|AWI41901.1;	ZLP001|gene2134;
OrthoMCL166	AL935263.2|ACT61310.1;	CP001617.1|ADN97646.1;	CP002222.1|CCC78011.1;	CP004082.1|AGE38202.1;	CP005942.2|AGL63156.2;	CP006033.1|AGO07149.1;	CP009236.1|ALC07654.1;	CP010528.1|AJO73224.1;	CP012122.1|ALV13653.1;	CP012650.1|ALG26472.1;	CP014228.1|AMD87898.1;	CP015857.1|ANJ14207.1;	CP015966.1|ANI95879.1;	CP019348.1|AQY71329.1;	CP021997.1|ASD33500.1;	CP023174.1|ASZ34560.1;	CP023728.1|ATI70361.1;	CP028977.1|AWI39385.1;	ZLP001|gene2133;
OrthoMCL167	AL935263.2|ACT61312.1;	CP001617.1|ADN97649.1;	CP002222.1|CCC78013.1;	CP004082.1|AGE38205.1;	CP005942.2|AGL63159.2;	CP006033.1|AGO07151.1;	CP009236.1|ALC07657.1;	CP010528.1|AJO73226.1;	CP012122.1|ALV13655.1;	CP012650.1|ALG26474.1;	CP014228.1|AMD88494.1;	CP015857.1|ANJ14205.1;	CP015966.1|ANI95877.1;	CP019348.1|AQY71333.1;	CP021997.1|ASD33497.1;	CP023174.1|ASZ34563.1;	CP023728.1|ATI70364.1;	CP028977.1|AWI39388.1;	ZLP001|gene2131;
OrthoMCL168	AL935263.2|ACT61313.1;	CP001617.1|ADN97650.1;	CP002222.1|CCC78014.1;	CP004082.1|AGE38206.1;	CP005942.2|AGL63160.2;	CP006033.1|AGO07152.1;	CP009236.1|ALC07658.1;	CP010528.1|AJO73227.1;	CP012122.1|ALV13656.1;	CP012650.1|ALG26475.1;	CP014228.1|AMD88153.1;	CP015857.1|ANJ14204.1;	CP015966.1|ANI95876.1;	CP019348.1|AQY71334.1;	CP021997.1|ASD33496.1;	CP023174.1|ASZ34564.1;	CP023728.1|ATI70365.1;	CP028977.1|AWI39389.1;	ZLP001|gene2130;
OrthoMCL169	AL935263.2|ACT61317.1;	CP001617.1|ADN97658.1;	CP002222.1|CCC78018.1;	CP004082.1|AGE38214.1;	CP005942.2|AGL63168.2;	CP006033.1|AGO07159.1;	CP009236.1|ALC07662.1;	CP010528.1|AJO73231.1;	CP012122.1|ALV13663.1;	CP012650.1|ALG26481.1;	CP014228.1|AMD87769.1;	CP015857.1|ANJ14197.1;	CP015966.1|ANI95869.1;	CP019348.1|AQY71341.1;	CP021997.1|ASD33489.1;	CP023174.1|ASZ34571.1;	CP023728.1|ATI70372.1;	CP028977.1|AWI39396.1;	ZLP001|gene2126;
OrthoMCL17	AL935263.2|ACT63019.1;AL935263.2|ACT63722.1;	CP001617.1|ADN99400.1;CP001617.1|ADO00112.1;	CP002222.1|CCC79788.1;CP002222.1|CCC80514.1;	CP004082.1|AGE37703.1;CP004082.1|AGE40098.1;	CP005942.2|AGL64921.2;CP005942.2|AGL65626.2;	CP006033.1|AGO08766.1;CP006033.1|AGO09429.1;	CP009236.1|ALC09500.1;CP009236.1|ALC10237.1;	CP010528.1|AJO74863.1;CP010528.1|AJO75521.1;	CP012122.1|ALV14184.1;CP012122.1|ALV15951.1;	CP012650.1|ALG25456.1;	CP014228.1|AMD86985.1;	CP015857.1|ANJ12612.1;CP015857.1|ANJ14655.1;	CP015966.1|ANI94284.1;CP015966.1|ANI96310.1;	CP019348.1|AQY70234.1;CP019348.1|AQY71081.1;	CP021997.1|ASD31142.1;CP021997.1|ASD31823.1;	CP023174.1|ASZ33349.1;CP023174.1|ASZ34035.1;	CP023728.1|ATI72061.1;CP023728.1|ATI72762.1;	CP028977.1|AWI41096.1;CP028977.1|AWI41783.1;	ZLP001|gene0265;ZLP001|gene2636;
OrthoMCL170	AL935263.2|ACT61318.1;	CP001617.1|ADN97659.1;	CP002222.1|CCC78019.1;	CP004082.1|AGE38215.1;	CP005942.2|AGL63169.2;	CP006033.1|AGO07160.1;	CP009236.1|ALC07663.1;	CP010528.1|AJO73232.1;	CP012122.1|ALV13664.1;	CP012650.1|ALG26482.1;	CP014228.1|AMD87770.1;	CP015857.1|ANJ14196.1;	CP015966.1|ANI95868.1;	CP019348.1|AQY71342.1;	CP021997.1|ASD33488.1;	CP023174.1|ASZ34572.1;	CP023728.1|ATI70373.1;	CP028977.1|AWI39397.1;	ZLP001|gene2125;
OrthoMCL171	AL935263.2|ACT61319.1;	CP001617.1|ADN97660.1;	CP002222.1|CCC78020.1;	CP004082.1|AGE38216.1;	CP005942.2|AGL63170.2;	CP006033.1|AGO07161.1;	CP009236.1|ALC07664.1;	CP010528.1|AJO73233.1;	CP012122.1|ALV13665.1;	CP012650.1|ALG26483.1;	CP014228.1|AMD87771.1;	CP015857.1|ANJ14195.1;	CP015966.1|ANI95867.1;	CP019348.1|AQY71343.1;	CP021997.1|ASD33487.1;	CP023174.1|ASZ34573.1;	CP023728.1|ATI70374.1;	CP028977.1|AWI39398.1;	ZLP001|gene2124;
OrthoMCL172	AL935263.2|ACT61320.1;	CP001617.1|ADN97661.1;	CP002222.1|CCC78021.1;	CP004082.1|AGE38217.1;	CP005942.2|AGL63171.2;	CP006033.1|AGO07162.1;	CP009236.1|ALC07665.1;	CP010528.1|AJO75648.1;	CP012122.1|ALV16075.1;	CP012650.1|ALG27192.1;	CP014228.1|AMD87772.1;	CP015857.1|ANJ15227.1;	CP015966.1|ANI96878.1;	CP019348.1|AQY71344.1;	CP021997.1|ASD33486.1;	CP023174.1|ASZ34574.1;	CP023728.1|ATI70375.1;	CP028977.1|AWI39399.1;	ZLP001|gene2123;
OrthoMCL173	AL935263.2|ACT61321.1;	CP001617.1|ADN97662.1;	CP002222.1|CCC78022.1;	CP004082.1|AGE38218.1;	CP005942.2|AGL63172.2;	CP006033.1|AGO07163.1;	CP009236.1|ALC07666.1;	CP010528.1|AJO73234.1;	CP012122.1|ALV13666.1;	CP012650.1|ALG26484.1;	CP014228.1|AMD88371.1;	CP015857.1|ANJ14194.1;	CP015966.1|ANI95866.1;	CP019348.1|AQY71345.1;	CP021997.1|ASD33485.1;	CP023174.1|ASZ34575.1;	CP023728.1|ATI70376.1;	CP028977.1|AWI39400.1;	ZLP001|gene2122;
OrthoMCL174	AL935263.2|ACT61324.1;	CP001617.1|ADN97668.1;	CP002222.1|CCC78025.1;	CP004082.1|AGE38221.1;	CP005942.2|AGL63175.2;	CP006033.1|AGO07166.1;	CP009236.1|ALC07670.1;	CP010528.1|AJO73237.1;	CP012122.1|ALV13671.1;	CP012650.1|ALG26488.1;	CP014228.1|AMD88317.1;	CP015857.1|ANJ14189.1;	CP015966.1|ANI95863.1;	CP019348.1|AQY71348.1;	CP021997.1|ASD33482.1;	CP023174.1|ASZ34580.1;	CP023728.1|ATI70379.1;	CP028977.1|AWI39403.1;	ZLP001|gene2116;
OrthoMCL175	AL935263.2|ACT61325.1;	CP001617.1|ADN97669.1;	CP002222.1|CCC78026.1;	CP004082.1|AGE38222.1;	CP005942.2|AGL63176.2;	CP006033.1|AGO07167.1;	CP009236.1|ALC07671.1;	CP010528.1|AJO73239.1;	CP012122.1|ALV13672.1;	CP012650.1|ALG26489.1;	CP014228.1|AMD88262.1;	CP015857.1|ANJ14188.1;	CP015966.1|ANI95862.1;	CP019348.1|AQY71349.1;	CP021997.1|ASD33481.1;	CP023174.1|ASZ34581.1;	CP023728.1|ATI70380.1;	CP028977.1|AWI39404.1;	ZLP001|gene2115;
OrthoMCL176	AL935263.2|ACT61326.1;	CP001617.1|ADN97670.1;	CP002222.1|CCC78027.1;	CP004082.1|AGE38223.1;	CP005942.2|AGL63177.2;	CP006033.1|AGO07168.1;	CP009236.1|ALC07672.1;	CP010528.1|AJO73240.1;	CP012122.1|ALV13673.1;	CP012650.1|ALG26490.1;	CP014228.1|AMD86727.1;	CP015857.1|ANJ14187.1;	CP015966.1|ANI95861.1;	CP019348.1|AQY71350.1;	CP021997.1|ASD33480.1;	CP023174.1|ASZ34582.1;	CP023728.1|ATI70381.1;	CP028977.1|AWI39405.1;	ZLP001|gene2114;
OrthoMCL177	AL935263.2|ACT61327.1;	CP001617.1|ADN97671.1;	CP002222.1|CCC78028.1;	CP004082.1|AGE38224.1;	CP005942.2|AGL63178.2;	CP006033.1|AGO07169.1;	CP009236.1|ALC07673.1;	CP010528.1|AJO73241.1;	CP012122.1|ALV13674.1;	CP012650.1|ALG26491.1;	CP014228.1|AMD86735.1;	CP015857.1|ANJ14186.1;	CP015966.1|ANI95860.1;	CP019348.1|AQY71351.1;	CP021997.1|ASD33479.1;	CP023174.1|ASZ34583.1;	CP023728.1|ATI70382.1;	CP028977.1|AWI39406.1;	ZLP001|gene2113;
OrthoMCL178	AL935263.2|ACT61333.1;	CP001617.1|ADN97677.1;	CP002222.1|CCC78034.1;	CP004082.1|AGE38230.1;	CP005942.2|AGL63184.2;	CP006033.1|AGO07175.1;	CP009236.1|ALC07679.1;	CP010528.1|AJO73246.1;	CP012122.1|ALV13679.1;	CP012650.1|ALG26496.1;	CP014228.1|AMD87335.1;	CP015857.1|ANJ14181.1;	CP015966.1|ANI95856.1;	CP019348.1|AQY71357.1;	CP021997.1|ASD33473.1;	CP023174.1|ASZ34589.1;	CP023728.1|ATI70388.1;	CP028977.1|AWI39412.1;	ZLP001|gene2107;
OrthoMCL179	AL935263.2|ACT61334.1;	CP001617.1|ADN97678.1;	CP002222.1|CCC78035.1;	CP004082.1|AGE38231.1;	CP005942.2|AGL63185.2;	CP006033.1|AGO07176.1;	CP009236.1|ALC07680.1;	CP010528.1|AJO73247.1;	CP012122.1|ALV13680.1;	CP012650.1|ALG26497.1;	CP014228.1|AMD88039.1;	CP015857.1|ANJ14180.1;	CP015966.1|ANI95855.1;	CP019348.1|AQY71358.1;	CP021997.1|ASD33472.1;	CP023174.1|ASZ34590.1;	CP023728.1|ATI70389.1;	CP028977.1|AWI39413.1;	ZLP001|gene2106;
OrthoMCL180	AL935263.2|ACT61348.1;	CP001617.1|ADN97691.1;	CP002222.1|CCC78048.1;	CP004082.1|AGE38246.1;	CP005942.2|AGL63199.2;	CP006033.1|AGO07189.1;	CP009236.1|ALC07694.1;	CP010528.1|AJO73258.1;	CP012122.1|ALV15763.1;	CP012650.1|ALG26510.1;	CP014228.1|AMD87494.1;	CP015857.1|ANJ14169.1;	CP015966.1|ANI95844.1;	CP019348.1|AQY71373.1;	CP021997.1|ASD33458.1;	CP023174.1|ASZ34602.1;	CP023728.1|ATI70401.1;	CP028977.1|AWI39426.1;	ZLP001|gene2083;
OrthoMCL181	AL935263.2|ACT61349.1;	CP001617.1|ADN97692.1;	CP002222.1|CCC78049.1;	CP004082.1|AGE38247.1;	CP005942.2|AGL63200.2;	CP006033.1|AGO07190.1;	CP009236.1|ALC07695.1;	CP010528.1|AJO73259.1;	CP012122.1|ALV15762.1;	CP012650.1|ALG26511.1;	CP014228.1|AMD87587.1;	CP015857.1|ANJ14168.1;	CP015966.1|ANI95843.1;	CP019348.1|AQY71374.1;	CP021997.1|ASD33457.1;	CP023174.1|ASZ34603.1;	CP023728.1|ATI70402.1;	CP028977.1|AWI39427.1;	ZLP001|gene2082;
OrthoMCL182	AL935263.2|ACT61351.1;	CP001617.1|ADN97694.1;	CP002222.1|CCC78051.1;	CP004082.1|AGE38249.1;	CP005942.2|AGL63202.2;	CP006033.1|AGO07192.1;	CP009236.1|ALC07697.1;	CP010528.1|AJO73261.1;	CP012122.1|ALV15760.1;	CP012650.1|ALG26513.1;	CP014228.1|AMD86307.1;	CP015857.1|ANJ14166.1;	CP015966.1|ANI95841.1;	CP019348.1|AQY71376.1;	CP021997.1|ASD33455.1;	CP023174.1|ASZ34605.1;	CP023728.1|ATI70404.1;	CP028977.1|AWI39429.1;	ZLP001|gene2080;
OrthoMCL183	AL935263.2|ACT61357.1;	CP001617.1|ADN97700.1;	CP002222.1|CCC78057.1;	CP004082.1|AGE38255.1;	CP005942.2|AGL63208.2;	CP006033.1|AGO07198.1;	CP009236.1|ALC07703.1;	CP010528.1|AJO73266.1;	CP012122.1|ALV15755.1;	CP012650.1|ALG26518.1;	CP014228.1|AMD86452.1;	CP015857.1|ANJ14161.1;	CP015966.1|ANI95836.1;	CP019348.1|AQY71381.1;	CP021997.1|ASD33450.1;	CP023174.1|ASZ34610.1;	CP023728.1|ATI70409.1;	CP028977.1|AWI39434.1;	ZLP001|gene2074;
OrthoMCL184	AL935263.2|ACT61358.1;	CP001617.1|ADN97701.1;	CP002222.1|CCC78058.1;	CP004082.1|AGE38256.1;	CP005942.2|AGL63209.2;	CP006033.1|AGO07199.1;	CP009236.1|ALC07704.1;	CP010528.1|AJO73267.1;	CP012122.1|ALV15754.1;	CP012650.1|ALG26519.1;	CP014228.1|AMD86451.1;	CP015857.1|ANJ14160.1;	CP015966.1|ANI95835.1;	CP019348.1|AQY71382.1;	CP021997.1|ASD33449.1;	CP023174.1|ASZ34611.1;	CP023728.1|ATI70410.1;	CP028977.1|AWI39435.1;	ZLP001|gene2073;
OrthoMCL186	AL935263.2|ACT61412.1;	CP001617.1|ADN97706.1;	CP002222.1|CCC78060.1;	CP004082.1|AGE38258.1;	CP005942.2|AGL63211.2;	CP006033.1|AGO07201.1;	CP009236.1|ALC07706.1;	CP010528.1|AJO73274.1;	CP012122.1|ALV15749.1;	CP012650.1|ALG26521.1;	CP014228.1|AMD86813.1;	CP015857.1|ANJ14158.1;	CP015966.1|ANI95786.1;	CP019348.1|AQY71383.1;	CP021997.1|ASD33398.1;	CP023174.1|ASZ34617.1;	CP023728.1|ATI70413.1;	CP028977.1|AWI39440.1;	ZLP001|gene2066;
OrthoMCL187	AL935263.2|ACT61413.1;	CP001617.1|ADN97707.1;	CP002222.1|CCC78061.1;	CP004082.1|AGE38259.1;	CP005942.2|AGL63212.2;	CP006033.1|AGO07202.1;	CP009236.1|ALC07707.1;	CP010528.1|AJO73275.1;	CP012122.1|ALV15748.1;	CP012650.1|ALG26522.1;	CP014228.1|AMD86811.1;	CP015857.1|ANJ14157.1;	CP015966.1|ANI95785.1;	CP019348.1|AQY71384.1;	CP021997.1|ASD33397.1;	CP023174.1|ASZ34618.1;	CP023728.1|ATI70414.1;	CP028977.1|AWI39441.1;	ZLP001|gene2065;
OrthoMCL188	AL935263.2|ACT61414.1;	CP001617.1|ADN97708.1;	CP002222.1|CCC78062.1;	CP004082.1|AGE38260.1;	CP005942.2|AGL63213.2;	CP006033.1|AGO07203.1;	CP009236.1|ALC07708.1;	CP010528.1|AJO73276.1;	CP012122.1|ALV15747.1;	CP012650.1|ALG26523.1;	CP014228.1|AMD86810.1;	CP015857.1|ANJ14156.1;	CP015966.1|ANI95784.1;	CP019348.1|AQY71385.1;	CP021997.1|ASD33396.1;	CP023174.1|ASZ34619.1;	CP023728.1|ATI70415.1;	CP028977.1|AWI39442.1;	ZLP001|gene2064;
OrthoMCL189	AL935263.2|ACT61418.1;	CP001617.1|ADN97712.1;	CP002222.1|CCC78072.1;	CP004082.1|AGE38264.1;	CP005942.2|AGL63217.2;	CP006033.1|AGO07207.1;	CP009236.1|ALC07712.1;	CP010528.1|AJO73285.1;	CP012122.1|ALV15743.1;	CP012650.1|ALG26527.1;	CP014228.1|AMD86812.1;	CP015857.1|ANJ14152.1;	CP015966.1|ANI95780.1;	CP019348.1|AQY72232.1;	CP021997.1|ASD33392.1;	CP023174.1|ASZ34623.1;	CP023728.1|ATI70419.1;	CP028977.1|AWI39446.1;	ZLP001|gene2052;
OrthoMCL190	AL935263.2|ACT61424.1;	CP001617.1|ADN97718.1;	CP002222.1|CCC78078.1;	CP004082.1|AGE38270.1;	CP005942.2|AGL63223.2;	CP006033.1|AGO07213.1;	CP009236.1|ALC07718.1;	CP010528.1|AJO73291.1;	CP012122.1|ALV16161.1;	CP012650.1|ALG27197.1;	CP014228.1|AMD88361.1;	CP015857.1|ANJ14146.1;	CP015966.1|ANI95774.1;	CP019348.1|AQY71394.1;	CP021997.1|ASD33386.1;	CP023174.1|ASZ34628.1;	CP023728.1|ATI70425.1;	CP028977.1|AWI39452.1;	ZLP001|gene2046;
OrthoMCL191	AL935263.2|ACT61433.1;	CP001617.1|ADN97728.1;	CP002222.1|CCC78087.1;	CP004082.1|AGE38280.1;	CP005942.2|AGL63233.2;	CP006033.1|AGO07222.1;	CP009236.1|ALC07730.1;	CP010528.1|AJO73300.1;	CP012122.1|ALV15729.1;	CP012650.1|ALG26540.1;	CP014228.1|AMD87360.1;	CP015857.1|ANJ14138.1;	CP015966.1|ANI95765.1;	CP019348.1|AQY71404.1;	CP021997.1|ASD33377.1;	CP023174.1|ASZ34639.1;	CP023728.1|ATI70434.1;	CP028977.1|AWI39461.1;	ZLP001|gene2035;
OrthoMCL192	AL935263.2|ACT61435.1;	CP001617.1|ADN97730.1;	CP002222.1|CCC78089.1;	CP004082.1|AGE38282.1;	CP005942.2|AGL63235.2;	CP006033.1|AGO07224.1;	CP009236.1|ALC07732.1;	CP010528.1|AJO73302.1;	CP012122.1|ALV15727.1;	CP012650.1|ALG26542.1;	CP014228.1|AMD88290.1;	CP015857.1|ANJ14136.1;	CP015966.1|ANI95763.1;	CP019348.1|AQY71406.1;	CP021997.1|ASD33375.1;	CP023174.1|ASZ34641.1;	CP023728.1|ATI70436.1;	CP028977.1|AWI39463.1;	ZLP001|gene2033;
OrthoMCL193	AL935263.2|ACT61436.1;	CP001617.1|ADN97731.1;	CP002222.1|CCC78090.1;	CP004082.1|AGE38283.1;	CP005942.2|AGL63236.2;	CP006033.1|AGO07225.1;	CP009236.1|ALC07733.1;	CP010528.1|AJO73303.1;	CP012122.1|ALV15726.1;	CP012650.1|ALG26543.1;	CP014228.1|AMD86802.1;	CP015857.1|ANJ14135.1;	CP015966.1|ANI95762.1;	CP019348.1|AQY71407.1;	CP021997.1|ASD33374.1;	CP023174.1|ASZ34642.1;	CP023728.1|ATI70437.1;	CP028977.1|AWI39464.1;	ZLP001|gene2032;
OrthoMCL194	AL935263.2|ACT61438.1;	CP001617.1|ADN97733.1;	CP002222.1|CCC78092.1;	CP004082.1|AGE38285.1;	CP005942.2|AGL63238.2;	CP006033.1|AGO07227.1;	CP009236.1|ALC07735.1;	CP010528.1|AJO73305.1;	CP012122.1|ALV15724.1;	CP012650.1|ALG26545.1;	CP014228.1|AMD86801.1;	CP015857.1|ANJ14133.1;	CP015966.1|ANI95760.1;	CP019348.1|AQY71409.1;	CP021997.1|ASD33372.1;	CP023174.1|ASZ34644.1;	CP023728.1|ATI70439.1;	CP028977.1|AWI39466.1;	ZLP001|gene2030;
OrthoMCL195	AL935263.2|ACT61443.1;	CP001617.1|ADN97738.1;	CP002222.1|CCC78097.1;	CP004082.1|AGE38290.1;	CP005942.2|AGL63243.2;	CP006033.1|AGO07232.1;	CP009236.1|ALC07740.1;	CP010528.1|AJO73310.1;	CP012122.1|ALV15719.1;	CP012650.1|ALG26550.1;	CP014228.1|AMD87389.1;	CP015857.1|ANJ14128.1;	CP015966.1|ANI95755.1;	CP019348.1|AQY71414.1;	CP021997.1|ASD33367.1;	CP023174.1|ASZ34649.1;	CP023728.1|ATI70444.1;	CP028977.1|AWI39471.1;	ZLP001|gene2025;
OrthoMCL196	AL935263.2|ACT61445.1;	CP001617.1|ADN97740.1;	CP002222.1|CCC78099.1;	CP004082.1|AGE38292.1;	CP005942.2|AGL63245.2;	CP006033.1|AGO07234.1;	CP009236.1|ALC07742.1;	CP010528.1|AJO73312.1;	CP012122.1|ALV15717.1;	CP012650.1|ALG26552.1;	CP014228.1|AMD87390.1;	CP015857.1|ANJ14126.1;	CP015966.1|ANI95753.1;	CP019348.1|AQY71415.1;	CP021997.1|ASD33366.1;	CP023174.1|ASZ34650.1;	CP023728.1|ATI70445.1;	CP028977.1|AWI39473.1;	ZLP001|gene2023;
OrthoMCL197	AL935263.2|ACT61446.1;	CP001617.1|ADN97741.1;	CP002222.1|CCC78100.1;	CP004082.1|AGE38293.1;	CP005942.2|AGL63246.2;	CP006033.1|AGO07235.1;	CP009236.1|ALC07743.1;	CP010528.1|AJO73313.1;	CP012122.1|ALV15716.1;	CP012650.1|ALG26553.1;	CP014228.1|AMD87391.1;	CP015857.1|ANJ14125.1;	CP015966.1|ANI95752.1;	CP019348.1|AQY71416.1;	CP021997.1|ASD33365.1;	CP023174.1|ASZ34651.1;	CP023728.1|ATI70446.1;	CP028977.1|AWI39474.1;	ZLP001|gene2022;
OrthoMCL198	AL935263.2|ACT61447.1;	CP001617.1|ADN97742.1;	CP002222.1|CCC78101.1;	CP004082.1|AGE38294.1;	CP005942.2|AGL63247.2;	CP006033.1|AGO07236.1;	CP009236.1|ALC07744.1;	CP010528.1|AJO73314.1;	CP012122.1|ALV15715.1;	CP012650.1|ALG26554.1;	CP014228.1|AMD87394.1;	CP015857.1|ANJ14124.1;	CP015966.1|ANI95751.1;	CP019348.1|AQY71417.1;	CP021997.1|ASD33364.1;	CP023174.1|ASZ34652.1;	CP023728.1|ATI70447.1;	CP028977.1|AWI39475.1;	ZLP001|gene2021;
OrthoMCL199	AL935263.2|ACT61448.1;	CP001617.1|ADN97743.1;	CP002222.1|CCC78102.1;	CP004082.1|AGE38295.1;	CP005942.2|AGL63248.2;	CP006033.1|AGO07237.1;	CP009236.1|ALC07745.1;	CP010528.1|AJO73315.1;	CP012122.1|ALV15714.1;	CP012650.1|ALG26555.1;	CP014228.1|AMD87395.1;	CP015857.1|ANJ14123.1;	CP015966.1|ANI95750.1;	CP019348.1|AQY71418.1;	CP021997.1|ASD33363.1;	CP023174.1|ASZ34653.1;	CP023728.1|ATI70448.1;	CP028977.1|AWI39476.1;	ZLP001|gene2020;
OrthoMCL20	AL935263.2|ACT61785.1;AL935263.2|ACT61796.1;	CP001617.1|ADN98092.1;CP001617.1|ADN98103.1;	CP002222.1|CCC78492.1;CP002222.1|CCC78503.1;	CP004082.1|AGE38661.1;CP004082.1|AGE38673.1;	CP005942.2|AGL63606.2;CP005942.2|AGL63618.2;	CP006033.1|AGO07569.1;CP006033.1|AGO07580.1;	CP009236.1|ALC08082.1;CP009236.1|ALC08094.1;	CP010528.1|AJO73638.1;CP010528.1|AJO73646.1;	CP012122.1|ALV15391.1;CP012122.1|ALV15401.1;	CP012650.1|ALG26855.1;CP012650.1|ALG26865.1;	CP014228.1|AMD88405.1;	CP015857.1|ANJ13801.1;CP015857.1|ANJ13811.1;	CP015966.1|ANI95437.1;	CP019348.1|AQY71745.1;	CP021997.1|ASD33026.1;CP021997.1|ASD33036.1;	CP023174.1|ASZ33172.1;CP023174.1|ASZ33182.1;	CP023728.1|ATI70775.1;CP023728.1|ATI70785.1;	CP028977.1|AWI39861.1;CP028977.1|AWI39871.1;	ZLP001|gene1632;ZLP001|gene1643;
OrthoMCL200	AL935263.2|ACT61451.1;	CP001617.1|ADN97746.1;	CP002222.1|CCC78166.1;	CP004082.1|AGE38298.1;	CP005942.2|AGL63251.2;	CP006033.1|AGO07240.1;	CP009236.1|ALC07748.1;	CP010528.1|AJO73318.1;	CP012122.1|ALV15711.1;	CP012650.1|ALG26558.1;	CP014228.1|AMD88479.1;	CP015857.1|ANJ14120.1;	CP015966.1|ANI95747.1;	CP019348.1|AQY71421.1;	CP021997.1|ASD33360.1;	CP023174.1|ASZ34703.1;	CP023728.1|ATI70451.1;	CP028977.1|AWI39538.1;	ZLP001|gene2015;
OrthoMCL201	AL935263.2|ACT61453.1;	CP001617.1|ADN97747.1;	CP002222.1|CCC78167.1;	CP004082.1|AGE38300.1;	CP005942.2|AGL63252.2;	CP006033.1|AGO07241.1;	CP009236.1|ALC07749.1;	CP010528.1|AJO73319.1;	CP012122.1|ALV15710.1;	CP012650.1|ALG26560.1;	CP014228.1|AMD87539.1;	CP015857.1|ANJ14119.1;	CP015966.1|ANI95745.1;	CP019348.1|AQY71422.1;	CP021997.1|ASD33359.1;	CP023174.1|ASZ34704.1;	CP023728.1|ATI70452.1;	CP028977.1|AWI39539.1;	ZLP001|gene2014;
OrthoMCL202	AL935263.2|ACT61454.1;	CP001617.1|ADN97748.1;	CP002222.1|CCC78168.1;	CP004082.1|AGE38301.1;	CP005942.2|AGL63253.2;	CP006033.1|AGO07242.1;	CP009236.1|ALC07750.1;	CP010528.1|AJO73320.1;	CP012122.1|ALV15709.1;	CP012650.1|ALG26561.1;	CP014228.1|AMD87073.1;	CP015857.1|ANJ14118.1;	CP015966.1|ANI95744.1;	CP019348.1|AQY71423.1;	CP021997.1|ASD33358.1;	CP023174.1|ASZ34705.1;	CP023728.1|ATI70453.1;	CP028977.1|AWI39540.1;	ZLP001|gene2013;
OrthoMCL203	AL935263.2|ACT61456.1;	CP001617.1|ADN97750.1;	CP002222.1|CCC78170.1;	CP004082.1|AGE38303.1;	CP005942.2|AGL63255.2;	CP006033.1|AGO07244.1;	CP009236.1|ALC07752.1;	CP010528.1|AJO73322.1;	CP012122.1|ALV15707.1;	CP012650.1|ALG26563.1;	CP014228.1|AMD87065.1;	CP015857.1|ANJ14116.1;	CP015966.1|ANI95742.1;	CP019348.1|AQY71425.1;	CP021997.1|ASD33356.1;	CP023174.1|ASZ34707.1;	CP023728.1|ATI70455.1;	CP028977.1|AWI39542.1;	ZLP001|gene2011;
OrthoMCL204	AL935263.2|ACT61457.1;	CP001617.1|ADN97751.1;	CP002222.1|CCC78171.1;	CP004082.1|AGE38304.1;	CP005942.2|AGL63256.2;	CP006033.1|AGO07245.1;	CP009236.1|ALC07753.1;	CP010528.1|AJO73323.1;	CP012122.1|ALV15706.1;	CP012650.1|ALG26564.1;	CP014228.1|AMD88263.1;	CP015857.1|ANJ14115.1;	CP015966.1|ANI95741.1;	CP019348.1|AQY71426.1;	CP021997.1|ASD33355.1;	CP023174.1|ASZ34708.1;	CP023728.1|ATI70456.1;	CP028977.1|AWI39543.1;	ZLP001|gene2010;
OrthoMCL205	AL935263.2|ACT61459.1;	CP001617.1|ADN97752.1;	CP002222.1|CCC78173.1;	CP004082.1|AGE38306.1;	CP005942.2|AGL63258.2;	CP006033.1|AGO07247.1;	CP009236.1|ALC07755.1;	CP010528.1|AJO73325.1;	CP012122.1|ALV15705.1;	CP012650.1|ALG26565.1;	CP014228.1|AMD87118.1;	CP015857.1|ANJ14114.1;	CP015966.1|ANI95740.1;	CP019348.1|AQY71428.1;	CP021997.1|ASD33353.1;	CP023174.1|ASZ34710.1;	CP023728.1|ATI70458.1;	CP028977.1|AWI39545.1;	ZLP001|gene2008;
OrthoMCL206	AL935263.2|ACT61461.1;	CP001617.1|ADN97754.1;	CP002222.1|CCC78175.1;	CP004082.1|AGE38308.1;	CP005942.2|AGL63260.2;	CP006033.1|AGO07249.1;	CP009236.1|ALC07757.1;	CP010528.1|AJO73326.1;	CP012122.1|ALV15704.1;	CP012650.1|ALG26566.1;	CP014228.1|AMD87119.1;	CP015857.1|ANJ14112.1;	CP015966.1|ANI95738.1;	CP019348.1|AQY71430.1;	CP021997.1|ASD33351.1;	CP023174.1|ASZ34712.1;	CP023728.1|ATI70460.1;	CP028977.1|AWI39547.1;	ZLP001|gene2006;
OrthoMCL207	AL935263.2|ACT61472.1;	CP001617.1|ADN97760.1;	CP002222.1|CCC78181.1;	CP004082.1|AGE38314.1;	CP005942.2|AGL63266.2;	CP006033.1|AGO07255.1;	CP009236.1|ALC07763.1;	CP010528.1|AJO73332.1;	CP012122.1|ALV15698.1;	CP012650.1|ALG26572.1;	CP014228.1|AMD86768.1;	CP015857.1|ANJ14106.1;	CP015966.1|ANI95732.1;	CP019348.1|AQY71436.1;	CP021997.1|ASD33345.1;	CP023174.1|ASZ34718.1;	CP023728.1|ATI70466.1;	CP028977.1|AWI39558.1;	ZLP001|gene1994;
OrthoMCL208	AL935263.2|ACT61474.1;	CP001617.1|ADN97762.1;	CP002222.1|CCC78183.1;	CP004082.1|AGE38316.1;	CP005942.2|AGL63268.2;	CP006033.1|AGO07257.1;	CP009236.1|ALC07765.1;	CP010528.1|AJO73334.1;	CP012122.1|ALV15696.1;	CP012650.1|ALG26574.1;	CP014228.1|AMD86559.1;	CP015857.1|ANJ14104.1;	CP015966.1|ANI95730.1;	CP019348.1|AQY71438.1;	CP021997.1|ASD33343.1;	CP023174.1|ASZ34720.1;	CP023728.1|ATI70468.1;	CP028977.1|AWI39560.1;	ZLP001|gene1992;
OrthoMCL209	AL935263.2|ACT61481.1;	CP001617.1|ADN97769.1;	CP002222.1|CCC78190.1;	CP004082.1|AGE38323.1;	CP005942.2|AGL63275.2;	CP006033.1|AGO07264.1;	CP009236.1|ALC07772.1;	CP010528.1|AJO73340.1;	CP012122.1|ALV15689.1;	CP012650.1|ALG26581.1;	CP014228.1|AMD87438.1;	CP015857.1|ANJ14097.1;	CP015966.1|ANI95723.1;	CP019348.1|AQY71442.1;	CP021997.1|ASD33337.1;	CP023174.1|ASZ34726.1;	CP023728.1|ATI70474.1;	CP028977.1|AWI39566.1;	ZLP001|gene1985;
OrthoMCL210	AL935263.2|ACT61482.1;	CP001617.1|ADN97770.1;	CP002222.1|CCC78191.1;	CP004082.1|AGE38324.1;	CP005942.2|AGL63276.2;	CP006033.1|AGO07265.1;	CP009236.1|ALC07773.1;	CP010528.1|AJO73341.1;	CP012122.1|ALV15688.1;	CP012650.1|ALG26582.1;	CP014228.1|AMD87439.1;	CP015857.1|ANJ14096.1;	CP015966.1|ANI95722.1;	CP019348.1|AQY71443.1;	CP021997.1|ASD33336.1;	CP023174.1|ASZ34727.1;	CP023728.1|ATI70475.1;	CP028977.1|AWI39567.1;	ZLP001|gene1984;
OrthoMCL211	AL935263.2|ACT61484.1;	CP001617.1|ADN97772.1;	CP002222.1|CCC78193.1;	CP004082.1|AGE38326.1;	CP005942.2|AGL63278.2;	CP006033.1|AGO07267.1;	CP009236.1|ALC07775.1;	CP010528.1|AJO73343.1;	CP012122.1|ALV15686.1;	CP012650.1|ALG26584.1;	CP014228.1|AMD87443.1;	CP015857.1|ANJ14094.1;	CP015966.1|ANI95720.1;	CP019348.1|AQY71445.1;	CP021997.1|ASD33334.1;	CP023174.1|ASZ34729.1;	CP023728.1|ATI70477.1;	CP028977.1|AWI39569.1;	ZLP001|gene1982;
OrthoMCL212	AL935263.2|ACT61489.1;	CP001617.1|ADN97778.1;	CP002222.1|CCC78197.1;	CP004082.1|AGE38331.1;	CP005942.2|AGL63283.2;	CP006033.1|AGO07271.1;	CP009236.1|ALC07782.1;	CP010528.1|AJO73347.1;	CP012122.1|ALV15682.1;	CP012650.1|ALG26588.1;	CP014228.1|AMD87445.1;	CP015857.1|ANJ14090.1;	CP015966.1|ANI95716.1;	CP019348.1|AQY71450.1;	CP021997.1|ASD33329.1;	CP023174.1|ASZ34733.1;	CP023728.1|ATI70481.1;	CP028977.1|AWI39574.1;	ZLP001|gene1978;
OrthoMCL213	AL935263.2|ACT61490.1;	CP001617.1|ADN97779.1;	CP002222.1|CCC78198.1;	CP004082.1|AGE38332.1;	CP005942.2|AGL63284.2;	CP006033.1|AGO07272.1;	CP009236.1|ALC07783.1;	CP010528.1|AJO73348.1;	CP012122.1|ALV15681.1;	CP012650.1|ALG26589.1;	CP014228.1|AMD86792.1;	CP015857.1|ANJ14089.1;	CP015966.1|ANI95715.1;	CP019348.1|AQY71451.1;	CP021997.1|ASD33328.1;	CP023174.1|ASZ34734.1;	CP023728.1|ATI70482.1;	CP028977.1|AWI39575.1;	ZLP001|gene1977;
OrthoMCL214	AL935263.2|ACT61491.1;	CP001617.1|ADN97780.1;	CP002222.1|CCC78199.1;	CP004082.1|AGE38333.1;	CP005942.2|AGL63285.2;	CP006033.1|AGO07273.1;	CP009236.1|ALC07784.1;	CP010528.1|AJO73349.1;	CP012122.1|ALV15680.1;	CP012650.1|ALG26590.1;	CP014228.1|AMD88075.1;	CP015857.1|ANJ14088.1;	CP015966.1|ANI95714.1;	CP019348.1|AQY71452.1;	CP021997.1|ASD33327.1;	CP023174.1|ASZ34735.1;	CP023728.1|ATI70483.1;	CP028977.1|AWI39576.1;	ZLP001|gene1976;
OrthoMCL215	AL935263.2|ACT61492.1;	CP001617.1|ADN97781.1;	CP002222.1|CCC78200.1;	CP004082.1|AGE38334.1;	CP005942.2|AGL63286.2;	CP006033.1|AGO07274.1;	CP009236.1|ALC07785.1;	CP010528.1|AJO75655.1;	CP012122.1|ALV16158.1;	CP012650.1|ALG27201.1;	CP014228.1|AMD87482.1;	CP015857.1|ANJ15220.1;	CP015966.1|ANI96871.1;	CP019348.1|AQY71453.1;	CP021997.1|ASD33326.1;	CP023174.1|ASZ34736.1;	CP023728.1|ATI70484.1;	CP028977.1|AWI39577.1;	ZLP001|gene1975;
OrthoMCL216	AL935263.2|ACT61494.1;	CP001617.1|ADN97783.1;	CP002222.1|CCC78202.1;	CP004082.1|AGE38337.1;	CP005942.2|AGL63289.2;	CP006033.1|AGO07276.1;	CP009236.1|ALC07788.1;	CP010528.1|AJO73351.1;	CP012122.1|ALV15678.1;	CP012650.1|ALG26591.1;	CP014228.1|AMD87596.1;	CP015857.1|ANJ14086.1;	CP015966.1|ANI95712.1;	CP019348.1|AQY71455.1;	CP021997.1|ASD33324.1;	CP023174.1|ASZ34738.1;	CP023728.1|ATI70486.1;	CP028977.1|AWI39579.1;	ZLP001|gene1972;
OrthoMCL217	AL935263.2|ACT61497.1;	CP001617.1|ADN97786.1;	CP002222.1|CCC78205.1;	CP004082.1|AGE38340.1;	CP005942.2|AGL63292.2;	CP006033.1|AGO07279.1;	CP009236.1|ALC07791.1;	CP010528.1|AJO73354.1;	CP012122.1|ALV15675.1;	CP012650.1|ALG26594.1;	CP014228.1|AMD86505.1;	CP015857.1|ANJ14083.1;	CP015966.1|ANI95709.1;	CP019348.1|AQY71458.1;	CP021997.1|ASD33321.1;	CP023174.1|ASZ34741.1;	CP023728.1|ATI70489.1;	CP028977.1|AWI39582.1;	ZLP001|gene1969;
OrthoMCL218	AL935263.2|ACT61504.1;	CP001617.1|ADN97793.1;	CP002222.1|CCC78213.1;	CP004082.1|AGE38347.1;	CP005942.2|AGL63299.2;	CP006033.1|AGO07285.1;	CP009236.1|ALC07798.1;	CP010528.1|AJO73360.1;	CP012122.1|ALV15670.1;	CP012650.1|ALG26599.1;	CP014228.1|AMD88473.1;	CP015857.1|ANJ14078.1;	CP015966.1|ANI95705.1;	CP019348.1|AQY71465.1;	CP021997.1|ASD33314.1;	CP023174.1|ASZ34748.1;	CP023728.1|ATI70496.1;	CP028977.1|AWI39589.1;	ZLP001|gene1962;
OrthoMCL219	AL935263.2|ACT61505.1;	CP001617.1|ADN97794.1;	CP002222.1|CCC78214.1;	CP004082.1|AGE38348.1;	CP005942.2|AGL63300.2;	CP006033.1|AGO07286.1;	CP009236.1|ALC07799.1;	CP010528.1|AJO73361.1;	CP012122.1|ALV15669.1;	CP012650.1|ALG26600.1;	CP014228.1|AMD88474.1;	CP015857.1|ANJ14077.1;	CP015966.1|ANI95704.1;	CP019348.1|AQY71466.1;	CP021997.1|ASD33313.1;	CP023174.1|ASZ34749.1;	CP023728.1|ATI70497.1;	CP028977.1|AWI39590.1;	ZLP001|gene1961;
OrthoMCL22	AL935263.2|ACT62053.1;AL935263.2|ACT63289.1;	CP001617.1|ADN98336.1;	CP002222.1|CCC78736.1;CP002222.1|CCC80059.1;	CP004082.1|AGE38980.1;CP004082.1|AGE40386.1;	CP005942.2|AGL63808.2;CP005942.2|AGL65208.2;	CP006033.1|AGO07757.1;CP006033.1|AGO09033.1;	CP009236.1|ALC08364.1;CP009236.1|ALC09783.1;	CP010528.1|AJO73863.1;CP010528.1|AJO75118.1;	CP012122.1|ALV13915.1;CP012122.1|ALV15173.1;	CP012650.1|ALG25720.1;CP012650.1|ALG27081.1;	CP014228.1|AMD87475.1;	CP015857.1|ANJ13606.1;CP015857.1|ANJ15014.1;	CP015966.1|ANI96715.1;	CP019348.1|AQY70495.1;CP019348.1|AQY71866.1;	CP021997.1|ASD31553.1;CP021997.1|ASD32790.1;	CP023174.1|ASZ32856.1;CP023174.1|ASZ33623.1;	CP023728.1|ATI71048.1;CP023728.1|ATI72326.1;	CP028977.1|AWI40063.1;CP028977.1|AWI41364.1;	ZLP001|gene1414;ZLP001|gene3087;
OrthoMCL220	AL935263.2|ACT61507.1;	CP001617.1|ADN97796.1;	CP002222.1|CCC78216.1;	CP004082.1|AGE38350.1;	CP005942.2|AGL63302.2;	CP006033.1|AGO07288.1;	CP009236.1|ALC07801.1;	CP010528.1|AJO73363.1;	CP012122.1|ALV15667.1;	CP012650.1|ALG26602.1;	CP014228.1|AMD87300.1;	CP015857.1|ANJ14075.1;	CP015966.1|ANI95702.1;	CP019348.1|AQY71468.1;	CP021997.1|ASD33311.1;	CP023174.1|ASZ34751.1;	CP023728.1|ATI70499.1;	CP028977.1|AWI39592.1;	ZLP001|gene1959;
OrthoMCL221	AL935263.2|ACT61508.1;	CP001617.1|ADN97797.1;	CP002222.1|CCC78217.1;	CP004082.1|AGE38351.1;	CP005942.2|AGL63303.2;	CP006033.1|AGO07289.1;	CP009236.1|ALC07802.1;	CP010528.1|AJO73364.1;	CP012122.1|ALV15666.1;	CP012650.1|ALG26603.1;	CP014228.1|AMD87175.1;	CP015857.1|ANJ14074.1;	CP015966.1|ANI95701.1;	CP019348.1|AQY71469.1;	CP021997.1|ASD33310.1;	CP023174.1|ASZ34752.1;	CP023728.1|ATI70500.1;	CP028977.1|AWI39593.1;	ZLP001|gene1958;
OrthoMCL222	AL935263.2|ACT61512.1;	CP001617.1|ADN97801.1;	CP002222.1|CCC78221.1;	CP004082.1|AGE38355.1;	CP005942.2|AGL63307.2;	CP006033.1|AGO07293.1;	CP009236.1|ALC07806.1;	CP010528.1|AJO73367.1;	CP012122.1|ALV15663.1;	CP012650.1|ALG26606.1;	CP014228.1|AMD88584.1;	CP015857.1|ANJ14071.1;	CP015966.1|ANI95698.1;	CP019348.1|AQY71473.1;	CP021997.1|ASD33306.1;	CP023174.1|ASZ34755.1;	CP023728.1|ATI70504.1;	CP028977.1|AWI39597.1;	ZLP001|gene1954;
OrthoMCL223	AL935263.2|ACT61513.1;	CP001617.1|ADN97802.1;	CP002222.1|CCC78222.1;	CP004082.1|AGE38356.1;	CP005942.2|AGL63308.2;	CP006033.1|AGO07294.1;	CP009236.1|ALC07807.1;	CP010528.1|AJO73368.1;	CP012122.1|ALV15662.1;	CP012650.1|ALG26607.1;	CP014228.1|AMD88619.1;	CP015857.1|ANJ14070.1;	CP015966.1|ANI95697.1;	CP019348.1|AQY71474.1;	CP021997.1|ASD33305.1;	CP023174.1|ASZ34756.1;	CP023728.1|ATI70505.1;	CP028977.1|AWI39598.1;	ZLP001|gene1953;
OrthoMCL224	AL935263.2|ACT61518.1;	CP001617.1|ADN97813.1;	CP002222.1|CCC78226.1;	CP004082.1|AGE38361.1;	CP005942.2|AGL63313.2;	CP006033.1|AGO07298.1;	CP009236.1|ALC07812.1;	CP010528.1|AJO73375.1;	CP012122.1|ALV15655.1;	CP012650.1|ALG26610.1;	CP014228.1|AMD87030.1;	CP015857.1|ANJ14066.1;	CP015966.1|ANI95694.1;	CP019348.1|AQY71478.1;	CP021997.1|ASD33301.1;	CP023174.1|ASZ34764.1;	CP023728.1|ATI70509.1;	CP028977.1|AWI39602.1;	ZLP001|gene1948;
OrthoMCL225	AL935263.2|ACT61521.1;	CP001617.1|ADN97816.1;	CP002222.1|CCC78229.1;	CP004082.1|AGE38364.1;	CP005942.2|AGL63316.2;	CP006033.1|AGO07301.1;	CP009236.1|ALC07815.1;	CP010528.1|AJO73380.1;	CP012122.1|ALV15652.1;	CP012650.1|ALG26613.1;	CP014228.1|AMD87533.1;	CP015857.1|ANJ14064.1;	CP015966.1|ANI95692.1;	CP019348.1|AQY71481.1;	CP021997.1|ASD33298.1;	CP023174.1|ASZ34767.1;	CP023728.1|ATI70512.1;	CP028977.1|AWI39605.1;	ZLP001|gene1945;
OrthoMCL226	AL935263.2|ACT61527.1;	CP001617.1|ADN97822.1;	CP002222.1|CCC78235.1;	CP004082.1|AGE38371.1;	CP005942.2|AGL63322.2;	CP006033.1|AGO07307.1;	CP009236.1|ALC07822.1;	CP010528.1|AJO73385.1;	CP012122.1|ALV15645.1;	CP012650.1|ALG26618.1;	CP014228.1|AMD88018.1;	CP015857.1|ANJ14058.1;	CP015966.1|ANI95687.1;	CP019348.1|AQY71487.1;	CP021997.1|ASD33292.1;	CP023174.1|ASZ34773.1;	CP023728.1|ATI70518.1;	CP028977.1|AWI39611.1;	ZLP001|gene1938;
OrthoMCL227	AL935263.2|ACT61528.1;	CP001617.1|ADN97823.1;	CP002222.1|CCC78236.1;	CP004082.1|AGE38372.1;	CP005942.2|AGL63323.2;	CP006033.1|AGO07308.1;	CP009236.1|ALC07823.1;	CP010528.1|AJO73386.1;	CP012122.1|ALV15644.1;	CP012650.1|ALG26619.1;	CP014228.1|AMD88013.1;	CP015857.1|ANJ14057.1;	CP015966.1|ANI95686.1;	CP019348.1|AQY71488.1;	CP021997.1|ASD33291.1;	CP023174.1|ASZ34774.1;	CP023728.1|ATI70519.1;	CP028977.1|AWI39612.1;	ZLP001|gene1937;
OrthoMCL228	AL935263.2|ACT61530.1;	CP001617.1|ADN97825.1;	CP002222.1|CCC78238.1;	CP004082.1|AGE38374.1;	CP005942.2|AGL63325.2;	CP006033.1|AGO07310.1;	CP009236.1|ALC07825.1;	CP010528.1|AJO73388.1;	CP012122.1|ALV15642.1;	CP012650.1|ALG26621.1;	CP014228.1|AMD87774.1;	CP015857.1|ANJ14055.1;	CP015966.1|ANI95684.1;	CP019348.1|AQY71490.1;	CP021997.1|ASD33289.1;	CP023174.1|ASZ34776.1;	CP023728.1|ATI70521.1;	CP028977.1|AWI39614.1;	ZLP001|gene1935;
OrthoMCL229	AL935263.2|ACT61533.1;	CP001617.1|ADN97828.1;	CP002222.1|CCC78241.1;	CP004082.1|AGE38377.1;	CP005942.2|AGL63328.2;	CP006033.1|AGO07313.1;	CP009236.1|ALC07828.1;	CP010528.1|AJO73391.1;	CP012122.1|ALV15639.1;	CP012650.1|ALG26624.1;	CP014228.1|AMD88580.1;	CP015857.1|ANJ14052.1;	CP015966.1|ANI95681.1;	CP019348.1|AQY71493.1;	CP021997.1|ASD33286.1;	CP023174.1|ASZ34779.1;	CP023728.1|ATI70524.1;	CP028977.1|AWI39617.1;	ZLP001|gene1932;
OrthoMCL230	AL935263.2|ACT61534.1;	CP001617.1|ADN97829.1;	CP002222.1|CCC78242.1;	CP004082.1|AGE38378.1;	CP005942.2|AGL63329.2;	CP006033.1|AGO07314.1;	CP009236.1|ALC07829.1;	CP010528.1|AJO73392.1;	CP012122.1|ALV15638.1;	CP012650.1|ALG26625.1;	CP014228.1|AMD88003.1;	CP015857.1|ANJ14051.1;	CP015966.1|ANI95680.1;	CP019348.1|AQY71494.1;	CP021997.1|ASD33285.1;	CP023174.1|ASZ34780.1;	CP023728.1|ATI70525.1;	CP028977.1|AWI39618.1;	ZLP001|gene1931;
OrthoMCL231	AL935263.2|ACT61535.1;	CP001617.1|ADN97830.1;	CP002222.1|CCC78243.1;	CP004082.1|AGE38379.1;	CP005942.2|AGL63330.2;	CP006033.1|AGO07315.1;	CP009236.1|ALC07830.1;	CP010528.1|AJO73393.1;	CP012122.1|ALV15637.1;	CP012650.1|ALG26626.1;	CP014228.1|AMD88002.1;	CP015857.1|ANJ14050.1;	CP015966.1|ANI95679.1;	CP019348.1|AQY71495.1;	CP021997.1|ASD33284.1;	CP023174.1|ASZ34781.1;	CP023728.1|ATI70526.1;	CP028977.1|AWI39619.1;	ZLP001|gene1930;
OrthoMCL232	AL935263.2|ACT61537.1;	CP001617.1|ADN97832.1;	CP002222.1|CCC78245.1;	CP004082.1|AGE38381.1;	CP005942.2|AGL63332.2;	CP006033.1|AGO07317.1;	CP009236.1|ALC07832.1;	CP010528.1|AJO73394.1;	CP012122.1|ALV15636.1;	CP012650.1|ALG26627.1;	CP014228.1|AMD87745.1;	CP015857.1|ANJ14049.1;	CP015966.1|ANI95678.1;	CP019348.1|AQY71497.1;	CP021997.1|ASD33282.1;	CP023174.1|ASZ34783.1;	CP023728.1|ATI70528.1;	CP028977.1|AWI39621.1;	ZLP001|gene1928;
OrthoMCL233	AL935263.2|ACT61538.1;	CP001617.1|ADN97833.1;	CP002222.1|CCC78246.1;	CP004082.1|AGE38382.1;	CP005942.2|AGL63333.2;	CP006033.1|AGO07318.1;	CP009236.1|ALC07833.1;	CP010528.1|AJO73395.1;	CP012122.1|ALV15635.1;	CP012650.1|ALG26628.1;	CP014228.1|AMD88517.1;	CP015857.1|ANJ14048.1;	CP015966.1|ANI95677.1;	CP019348.1|AQY71498.1;	CP021997.1|ASD33281.1;	CP023174.1|ASZ34784.1;	CP023728.1|ATI70529.1;	CP028977.1|AWI39622.1;	ZLP001|gene1927;
OrthoMCL234	AL935263.2|ACT61542.1;	CP001617.1|ADN97837.1;	CP002222.1|CCC78250.1;	CP004082.1|AGE38386.1;	CP005942.2|AGL63337.2;	CP006033.1|AGO07322.1;	CP009236.1|ALC07837.1;	CP010528.1|AJO73399.1;	CP012122.1|ALV15631.1;	CP012650.1|ALG26633.1;	CP014228.1|AMD88000.1;	CP015857.1|ANJ14044.1;	CP015966.1|ANI95673.1;	CP019348.1|AQY71502.1;	CP021997.1|ASD33278.1;	CP023174.1|ASZ34788.1;	CP023728.1|ATI70533.1;	CP028977.1|AWI39626.1;	ZLP001|gene1922;
OrthoMCL235	AL935263.2|ACT61543.1;	CP001617.1|ADN97838.1;	CP002222.1|CCC78251.1;	CP004082.1|AGE38387.1;	CP005942.2|AGL63338.2;	CP006033.1|AGO07323.1;	CP009236.1|ALC07838.1;	CP010528.1|AJO73400.1;	CP012122.1|ALV15630.1;	CP012650.1|ALG26634.1;	CP014228.1|AMD87999.1;	CP015857.1|ANJ14043.1;	CP015966.1|ANI95672.1;	CP019348.1|AQY71503.1;	CP021997.1|ASD33277.1;	CP023174.1|ASZ34789.1;	CP023728.1|ATI70534.1;	CP028977.1|AWI39627.1;	ZLP001|gene1921;
OrthoMCL236	AL935263.2|ACT61544.1;	CP001617.1|ADN97839.1;	CP002222.1|CCC78252.1;	CP004082.1|AGE38388.1;	CP005942.2|AGL63339.2;	CP006033.1|AGO07324.1;	CP009236.1|ALC07839.1;	CP010528.1|AJO73401.1;	CP012122.1|ALV15629.1;	CP012650.1|ALG26635.1;	CP014228.1|AMD86733.1;	CP015857.1|ANJ14042.1;	CP015966.1|ANI95671.1;	CP019348.1|AQY71504.1;	CP021997.1|ASD33276.1;	CP023174.1|ASZ34790.1;	CP023728.1|ATI70535.1;	CP028977.1|AWI39628.1;	ZLP001|gene1920;
OrthoMCL237	AL935263.2|ACT61549.1;	CP001617.1|ADN97844.1;	CP002222.1|CCC78258.1;	CP004082.1|AGE38393.1;	CP005942.2|AGL63344.2;	CP006033.1|AGO07329.1;	CP009236.1|ALC07844.1;	CP010528.1|AJO73406.1;	CP012122.1|ALV15624.1;	CP012650.1|ALG26640.1;	CP014228.1|AMD87268.1;	CP015857.1|ANJ14037.1;	CP015966.1|ANI95667.1;	CP019348.1|AQY71507.1;	CP021997.1|ASD33271.1;	CP023174.1|ASZ34795.1;	CP023728.1|ATI70540.1;	CP028977.1|AWI39633.1;	ZLP001|gene1915;
OrthoMCL238	AL935263.2|ACT61550.1;	CP001617.1|ADN97845.1;	CP002222.1|CCC78259.1;	CP004082.1|AGE38394.1;	CP005942.2|AGL63345.2;	CP006033.1|AGO07330.1;	CP009236.1|ALC07845.1;	CP010528.1|AJO73407.1;	CP012122.1|ALV15623.1;	CP012650.1|ALG26641.1;	CP014228.1|AMD86328.1;	CP015857.1|ANJ14036.1;	CP015966.1|ANI95666.1;	CP019348.1|AQY71508.1;	CP021997.1|ASD33270.1;	CP023174.1|ASZ34796.1;	CP023728.1|ATI70541.1;	CP028977.1|AWI39634.1;	ZLP001|gene1914;
OrthoMCL239	AL935263.2|ACT61555.1;	CP001617.1|ADN97848.1;	CP002222.1|CCC78262.1;	CP004082.1|AGE38397.1;	CP005942.2|AGL63348.2;	CP006033.1|AGO07333.1;	CP009236.1|ALC07849.1;	CP010528.1|AJO73410.1;	CP012122.1|ALV15620.1;	CP012650.1|ALG26644.1;	CP014228.1|AMD87846.1;	CP015857.1|ANJ14034.1;	CP015966.1|ANI95664.1;	CP019348.1|AQY71511.1;	CP021997.1|ASD33268.1;	CP023174.1|ASZ34799.1;	CP023728.1|ATI70544.1;	CP028977.1|AWI39637.1;	ZLP001|gene1911;
OrthoMCL240	AL935263.2|ACT61558.1;	CP001617.1|ADN97851.1;	CP002222.1|CCC78265.1;	CP004082.1|AGE38400.1;	CP005942.2|AGL63351.2;	CP006033.1|AGO07336.1;	CP009236.1|ALC07852.1;	CP010528.1|AJO73413.1;	CP012122.1|ALV15617.1;	CP012650.1|ALG26647.1;	CP014228.1|AMD86795.1;	CP015857.1|ANJ14031.1;	CP015966.1|ANI95661.1;	CP019348.1|AQY71514.1;	CP021997.1|ASD33265.1;	CP023174.1|ASZ34802.1;	CP023728.1|ATI70547.1;	CP028977.1|AWI39640.1;	ZLP001|gene1908;
OrthoMCL241	AL935263.2|ACT61559.1;	CP001617.1|ADN97852.1;	CP002222.1|CCC78266.1;	CP004082.1|AGE38401.1;	CP005942.2|AGL63352.2;	CP006033.1|AGO07337.1;	CP009236.1|ALC07853.1;	CP010528.1|AJO73414.1;	CP012122.1|ALV15616.1;	CP012650.1|ALG26648.1;	CP014228.1|AMD87460.1;	CP015857.1|ANJ14030.1;	CP015966.1|ANI95660.1;	CP019348.1|AQY71515.1;	CP021997.1|ASD33264.1;	CP023174.1|ASZ34803.1;	CP023728.1|ATI70548.1;	CP028977.1|AWI39641.1;	ZLP001|gene1907;
OrthoMCL242	AL935263.2|ACT61560.1;	CP001617.1|ADN97853.1;	CP002222.1|CCC78267.1;	CP004082.1|AGE38402.1;	CP005942.2|AGL63353.2;	CP006033.1|AGO07338.1;	CP009236.1|ALC07854.1;	CP010528.1|AJO73415.1;	CP012122.1|ALV15615.1;	CP012650.1|ALG26649.1;	CP014228.1|AMD87436.1;	CP015857.1|ANJ14029.1;	CP015966.1|ANI95659.1;	CP019348.1|AQY71516.1;	CP021997.1|ASD33263.1;	CP023174.1|ASZ34804.1;	CP023728.1|ATI70549.1;	CP028977.1|AWI39642.1;	ZLP001|gene1906;
OrthoMCL243	AL935263.2|ACT61562.1;	CP001617.1|ADN97855.1;	CP002222.1|CCC78269.1;	CP004082.1|AGE38404.1;	CP005942.2|AGL63355.2;	CP006033.1|AGO07340.1;	CP009236.1|ALC07856.1;	CP010528.1|AJO73417.1;	CP012122.1|ALV15613.1;	CP012650.1|ALG26651.1;	CP014228.1|AMD87226.1;	CP015857.1|ANJ14027.1;	CP015966.1|ANI95657.1;	CP019348.1|AQY71518.1;	CP021997.1|ASD33261.1;	CP023174.1|ASZ34806.1;	CP023728.1|ATI70551.1;	CP028977.1|AWI39644.1;	ZLP001|gene1904;
OrthoMCL244	AL935263.2|ACT61563.1;	CP001617.1|ADN97856.1;	CP002222.1|CCC78270.1;	CP004082.1|AGE38405.1;	CP005942.2|AGL63356.2;	CP006033.1|AGO07341.1;	CP009236.1|ALC07857.1;	CP010528.1|AJO73418.1;	CP012122.1|ALV15612.1;	CP012650.1|ALG26652.1;	CP014228.1|AMD87514.1;	CP015857.1|ANJ14026.1;	CP015966.1|ANI95656.1;	CP019348.1|AQY71519.1;	CP021997.1|ASD33260.1;	CP023174.1|ASZ34807.1;	CP023728.1|ATI70552.1;	CP028977.1|AWI39645.1;	ZLP001|gene1903;
OrthoMCL245	AL935263.2|ACT61571.1;	CP001617.1|ADN97864.1;	CP002222.1|CCC78278.1;	CP004082.1|AGE38414.1;	CP005942.2|AGL63364.2;	CP006033.1|AGO07349.1;	CP009236.1|ALC07865.1;	CP010528.1|AJO73426.1;	CP012122.1|ALV15604.1;	CP012650.1|ALG26660.1;	CP014228.1|AMD87433.1;	CP015857.1|ANJ14018.1;	CP015966.1|ANI95648.1;	CP019348.1|AQY71526.1;	CP021997.1|ASD33252.1;	CP023174.1|ASZ34815.1;	CP023728.1|ATI70560.1;	CP028977.1|AWI39653.1;	ZLP001|gene1894;
OrthoMCL246	AL935263.2|ACT61572.1;	CP001617.1|ADN97865.1;	CP002222.1|CCC78279.1;	CP004082.1|AGE38415.1;	CP005942.2|AGL63365.2;	CP006033.1|AGO07350.1;	CP009236.1|ALC07866.1;	CP010528.1|AJO73427.1;	CP012122.1|ALV15603.1;	CP012650.1|ALG26661.1;	CP014228.1|AMD87435.1;	CP015857.1|ANJ14017.1;	CP015966.1|ANI95647.1;	CP019348.1|AQY71527.1;	CP021997.1|ASD33251.1;	CP023174.1|ASZ34816.1;	CP023728.1|ATI70561.1;	CP028977.1|AWI39654.1;	ZLP001|gene1892;
OrthoMCL247	AL935263.2|ACT61580.1;	CP001617.1|ADN97873.1;	CP002222.1|CCC78286.1;	CP004082.1|AGE38422.1;	CP005942.2|AGL63373.2;	CP006033.1|AGO07357.1;	CP009236.1|ALC07874.1;	CP010528.1|AJO73434.1;	CP012122.1|ALV15595.1;	CP012650.1|ALG26667.1;	CP014228.1|AMD88464.1;	CP015857.1|ANJ14011.1;	CP015966.1|ANI95640.1;	CP019348.1|AQY71534.1;	CP021997.1|ASD33245.1;	CP023174.1|ASZ34823.1;	CP023728.1|ATI70568.1;	CP028977.1|AWI39661.1;	ZLP001|gene1885;
OrthoMCL248	AL935263.2|ACT61588.1;	CP001617.1|ADN97881.1;	CP002222.1|CCC78295.1;	CP004082.1|AGE38431.1;	CP005942.2|AGL63383.2;	CP006033.1|AGO07365.1;	CP009236.1|ALC07884.1;	CP010528.1|AJO73444.1;	CP012122.1|ALV15588.1;	CP012650.1|ALG26676.1;	CP014228.1|AMD86731.1;	CP015857.1|ANJ14002.1;	CP015966.1|ANI95631.1;	CP019348.1|AQY71544.1;	CP021997.1|ASD33235.1;	CP023174.1|ASZ34834.1;	CP023728.1|ATI70579.1;	CP028977.1|AWI39672.1;	ZLP001|gene1873;
OrthoMCL249	AL935263.2|ACT61591.1;	CP001617.1|ADN97884.1;	CP002222.1|CCC78298.1;	CP004082.1|AGE38434.1;	CP005942.2|AGL63386.2;	CP006033.1|AGO07368.1;	CP009236.1|ALC07887.1;	CP010528.1|AJO73447.1;	CP012122.1|ALV15585.1;	CP012650.1|ALG26679.1;	CP014228.1|AMD88356.1;	CP015857.1|ANJ13999.1;	CP015966.1|ANI95628.1;	CP019348.1|AQY71547.1;	CP021997.1|ASD33233.1;	CP023174.1|ASZ34836.1;	CP023728.1|ATI70582.1;	CP028977.1|AWI39675.1;	ZLP001|gene1870;
OrthoMCL25	AL935263.2|ACT61727.1;AL935263.2|ACT62486.1;	CP001617.1|ADN98036.1;CP001617.1|ADN98743.1;	CP002222.1|CCC78435.1;CP002222.1|CCC79166.1;	CP004082.1|AGE38604.1;CP004082.1|AGE39416.1;	CP005942.2|AGL63548.2;CP005942.2|AGL64227.2;	CP006033.1|AGO07515.1;CP006033.1|AGO08159.1;	CP009236.1|ALC08027.1;CP009236.1|ALC08878.1;	CP010528.1|AJO73585.1;CP010528.1|AJO74262.1;	CP012122.1|ALV14798.1;CP012122.1|ALV15454.1;	CP012650.1|ALG24895.1;CP012650.1|ALG26804.1;	CP014228.1|AMD86820.1;	CP015857.1|ANJ13233.1;CP015857.1|ANJ13862.1;	CP015966.1|ANI94860.1;CP015966.1|ANI95498.1;	CP019348.1|AQY69645.1;	CP021997.1|ASD32380.1;	CP023174.1|ASZ32465.1;	CP023728.1|ATI71474.1;	CP028977.1|AWI39805.1;CP028977.1|AWI40497.1;	ZLP001|gene0992;ZLP001|gene1701;
OrthoMCL250	AL935263.2|ACT61594.1;	CP001617.1|ADN97887.1;	CP002222.1|CCC78301.1;	CP004082.1|AGE38437.1;	CP005942.2|AGL63389.2;	CP006033.1|AGO07371.1;	CP009236.1|ALC07890.1;	CP010528.1|AJO73448.1;	CP012122.1|ALV15584.1;	CP012650.1|ALG26680.1;	CP014228.1|AMD86780.1;	CP015857.1|ANJ13998.1;	CP015966.1|ANI95627.1;	CP019348.1|AQY71550.1;	CP021997.1|ASD34002.1;	CP023174.1|ASZ34838.1;	CP023728.1|ATI70584.1;	CP028977.1|AWI39677.1;	ZLP001|gene1867;
OrthoMCL251	AL935263.2|ACT61607.1;	CP001617.1|ADN97899.1;	CP002222.1|CCC78314.1;	CP004082.1|AGE38450.1;	CP005942.2|AGL63402.2;	CP006033.1|AGO07384.1;	CP009236.1|ALC07904.1;	CP010528.1|AJO73458.1;	CP012122.1|ALV15574.1;	CP012650.1|ALG26690.1;	CP014228.1|AMD87298.1;	CP015857.1|ANJ13988.1;	CP015966.1|ANI95617.1;	CP019348.1|AQY71561.1;	CP021997.1|ASD33221.1;	CP023174.1|ASZ31778.1;	CP023728.1|ATI70595.1;	CP028977.1|AWI39688.1;	ZLP001|gene1852;
OrthoMCL252	AL935263.2|ACT61618.1;	CP001617.1|ADN97909.1;	CP002222.1|CCC78323.1;	CP004082.1|AGE38462.1;	CP005942.2|AGL63415.2;	CP006033.1|AGO07397.1;	CP009236.1|ALC07915.1;	CP010528.1|AJO73466.1;	CP012122.1|ALV15566.1;	CP012650.1|ALG26698.1;	CP014228.1|AMD87762.1;	CP015857.1|ANJ13980.1;	CP015966.1|ANI95610.1;	CP019348.1|AQY71572.1;	CP021997.1|ASD33210.1;	CP023174.1|ASZ31789.1;	CP023728.1|ATI70606.1;	CP028977.1|AWI39699.1;	ZLP001|gene1840;
OrthoMCL253	AL935263.2|ACT61619.1;	CP001617.1|ADN97910.1;	CP002222.1|CCC78324.1;	CP004082.1|AGE38463.1;	CP005942.2|AGL63416.2;	CP006033.1|AGO07398.1;	CP009236.1|ALC07916.1;	CP010528.1|AJO73467.1;	CP012122.1|ALV15565.1;	CP012650.1|ALG26699.1;	CP014228.1|AMD87763.1;	CP015857.1|ANJ13979.1;	CP015966.1|ANI95609.1;	CP019348.1|AQY71573.1;	CP021997.1|ASD33209.1;	CP023174.1|ASZ31790.1;	CP023728.1|ATI70607.1;	CP028977.1|AWI39700.1;	ZLP001|gene1839;
OrthoMCL254	AL935263.2|ACT61621.1;	CP001617.1|ADN97912.1;	CP002222.1|CCC78326.1;	CP004082.1|AGE38465.1;	CP005942.2|AGL63418.2;	CP006033.1|AGO07400.1;	CP009236.1|ALC07918.1;	CP010528.1|AJO73469.1;	CP012122.1|ALV15563.1;	CP012650.1|ALG26701.1;	CP014228.1|AMD87765.1;	CP015857.1|ANJ13977.1;	CP015966.1|ANI95607.1;	CP019348.1|AQY71575.1;	CP021997.1|ASD33207.1;	CP023174.1|ASZ31792.1;	CP023728.1|ATI70609.1;	CP028977.1|AWI39702.1;	ZLP001|gene1837;
OrthoMCL255	AL935263.2|ACT61633.1;	CP001617.1|ADN97924.1;	CP002222.1|CCC78338.1;	CP004082.1|AGE38478.1;	CP005942.2|AGL63430.2;	CP006033.1|AGO07412.1;	CP009236.1|ALC07931.1;	CP010528.1|AJO73481.1;	CP012122.1|ALV15551.1;	CP012650.1|ALG26717.1;	CP014228.1|AMD88622.1;	CP015857.1|ANJ13966.1;	CP015966.1|ANI95597.1;	CP019348.1|AQY71588.1;	CP021997.1|ASD33196.1;	CP023174.1|ASZ31804.1;	CP023728.1|ATI70620.1;	CP028977.1|AWI39713.1;	ZLP001|gene1825;
OrthoMCL256	AL935263.2|ACT61635.1;	CP001617.1|ADN97926.1;	CP002222.1|CCC78340.1;	CP004082.1|AGE38480.1;	CP005942.2|AGL63432.2;	CP006033.1|AGO07414.1;	CP009236.1|ALC07933.1;	CP010528.1|AJO73483.1;	CP012122.1|ALV15549.1;	CP012650.1|ALG26719.1;	CP014228.1|AMD88019.1;	CP015857.1|ANJ13964.1;	CP015966.1|ANI95595.1;	CP019348.1|AQY71590.1;	CP021997.1|ASD33194.1;	CP023174.1|ASZ31806.1;	CP023728.1|ATI70622.1;	CP028977.1|AWI39715.1;	ZLP001|gene1823;
OrthoMCL257	AL935263.2|ACT61647.1;	CP001617.1|ADN97938.1;	CP002222.1|CCC78353.1;	CP004082.1|AGE38489.1;	CP005942.2|AGL63441.2;	CP006033.1|AGO07423.1;	CP009236.1|ALC07942.1;	CP010528.1|AJO73492.1;	CP012122.1|ALV15538.1;	CP012650.1|ALG26730.1;	CP014228.1|AMD87434.1;	CP015857.1|ANJ13956.1;	CP015966.1|ANI95586.1;	CP019348.1|AQY71599.1;	CP021997.1|ASD33185.1;	CP023174.1|ASZ31815.1;	CP023728.1|ATI70631.1;	CP028977.1|AWI39727.1;	ZLP001|gene1812;
OrthoMCL258	AL935263.2|ACT61648.1;	CP001617.1|ADN97939.1;	CP002222.1|CCC78354.1;	CP004082.1|AGE38490.1;	CP005942.2|AGL63442.2;	CP006033.1|AGO07424.1;	CP009236.1|ALC07943.1;	CP010528.1|AJO73493.1;	CP012122.1|ALV15537.1;	CP012650.1|ALG26731.1;	CP014228.1|AMD88497.1;	CP015857.1|ANJ13955.1;	CP015966.1|ANI95585.1;	CP019348.1|AQY71600.1;	CP021997.1|ASD33184.1;	CP023174.1|ASZ31816.1;	CP023728.1|ATI70632.1;	CP028977.1|AWI39728.1;	ZLP001|gene1811;
OrthoMCL259	AL935263.2|ACT61663.1;	CP001617.1|ADN97966.1;	CP002222.1|CCC78369.1;	CP004082.1|AGE38517.1;	CP005942.2|AGL63470.2;	CP006033.1|AGO07450.1;	CP009236.1|ALC07959.1;	CP010528.1|AJO73527.1;	CP012122.1|ALV15513.1;	CP012650.1|ALG26746.1;	CP014228.1|AMD88292.1;	CP015857.1|ANJ13929.1;	CP015966.1|ANI95563.1;	CP019348.1|AQY71613.1;	CP021997.1|ASD33160.1;	CP023174.1|ASZ31834.1;	CP023728.1|ATI70651.1;	CP028977.1|AWI39742.1;	ZLP001|gene1789;
OrthoMCL260	AL935263.2|ACT61685.1;	CP001617.1|ADN97993.1;	CP002222.1|CCC78396.1;	CP004082.1|AGE38550.1;	CP005942.2|AGL63505.2;	CP006033.1|AGO07477.1;	CP009236.1|ALC07984.1;	CP010528.1|AJO73550.1;	CP012122.1|ALV15489.1;	CP012650.1|ALG26770.1;	CP014228.1|AMD87737.1;	CP015857.1|ANJ13904.1;	CP015966.1|ANI95543.1;	CP019348.1|AQY71640.1;	CP021997.1|ASD33129.1;	CP023174.1|ASZ31855.1;	CP023728.1|ATI70682.1;	CP028977.1|AWI39767.1;	ZLP001|gene1760;
OrthoMCL261	AL935263.2|ACT61693.1;	CP001617.1|ADN98002.1;	CP002222.1|CCC78404.1;	CP004082.1|AGE38558.1;	CP005942.2|AGL63513.2;	CP006033.1|AGO07485.1;	CP009236.1|ALC07992.1;	CP010528.1|AJO73557.1;	CP012122.1|ALV15483.1;	CP012650.1|ALG26777.1;	CP014228.1|AMD87369.1;	CP015857.1|ANJ13898.1;	CP015966.1|ANI95537.1;	CP019348.1|AQY71647.1;	CP021997.1|ASD33122.1;	CP023174.1|ASZ31862.1;	CP023728.1|ATI70689.1;	CP028977.1|AWI39774.1;	ZLP001|gene1751;
OrthoMCL262	AL935263.2|ACT61695.1;	CP001617.1|ADN98004.1;	CP002222.1|CCC78406.1;	CP004082.1|AGE38569.1;	CP005942.2|AGL63515.2;	CP006033.1|AGO07487.1;	CP009236.1|ALC07994.1;	CP010528.1|AJO75669.1;	CP012122.1|ALV16142.1;	CP012650.1|ALG27215.1;	CP014228.1|AMD87983.1;	CP015857.1|ANJ15207.1;	CP015966.1|ANI96857.1;	CP019348.1|AQY71649.1;	CP021997.1|ASD33120.1;	CP023174.1|ASZ31863.1;	CP023728.1|ATI70691.1;	CP028977.1|AWI39776.1;	ZLP001|gene1742;
OrthoMCL263	AL935263.2|ACT61698.1;	CP001617.1|ADN98006.1;	CP002222.1|CCC78408.1;	CP004082.1|AGE38571.1;	CP005942.2|AGL63517.2;	CP006033.1|AGO07489.1;	CP009236.1|ALC07996.1;	CP010528.1|AJO73560.1;	CP012122.1|ALV15480.1;	CP012650.1|ALG26780.1;	CP014228.1|AMD87697.1;	CP015857.1|ANJ13888.1;	CP015966.1|ANI95525.1;	CP019348.1|AQY71651.1;	CP021997.1|ASD33118.1;	CP023174.1|ASZ31864.1;	CP023728.1|ATI70693.1;	CP028977.1|AWI39778.1;	ZLP001|gene1740;
OrthoMCL264	AL935263.2|ACT61699.1;	CP001617.1|ADN98007.1;	CP002222.1|CCC78409.1;	CP004082.1|AGE38572.1;	CP005942.2|AGL63518.2;	CP006033.1|AGO07490.1;	CP009236.1|ALC07997.1;	CP010528.1|AJO73561.1;	CP012122.1|ALV15479.1;	CP012650.1|ALG26781.1;	CP014228.1|AMD87120.1;	CP015857.1|ANJ13887.1;	CP015966.1|ANI95524.1;	CP019348.1|AQY71652.1;	CP021997.1|ASD33117.1;	CP023174.1|ASZ31865.1;	CP023728.1|ATI70694.1;	CP028977.1|AWI39779.1;	ZLP001|gene1739;
OrthoMCL265	AL935263.2|ACT61712.1;	CP001617.1|ADN98018.1;	CP002222.1|CCC78420.1;	CP004082.1|AGE38584.1;	CP005942.2|AGL63530.2;	CP006033.1|AGO07500.1;	CP009236.1|ALC08009.1;	CP010528.1|AJO73570.1;	CP012122.1|ALV15469.1;	CP012650.1|ALG26789.1;	CP014228.1|AMD88184.1;	CP015857.1|ANJ13877.1;	CP015966.1|ANI95515.1;	CP019348.1|AQY71665.1;	CP021997.1|ASD33105.1;	CP023174.1|ASZ31876.1;	CP023728.1|ATI70706.1;	CP028977.1|AWI39790.1;	ZLP001|gene1726;
OrthoMCL266	AL935263.2|ACT61722.1;	CP001617.1|ADN98029.1;	CP002222.1|CCC78430.1;	CP004082.1|AGE38597.1;	CP005942.2|AGL63541.2;	CP006033.1|AGO07510.1;	CP009236.1|ALC08020.1;	CP010528.1|AJO73580.1;	CP012122.1|ALV15459.1;	CP012650.1|ALG26799.1;	CP014228.1|AMD88064.1;	CP015857.1|ANJ13867.1;	CP015966.1|ANI95503.1;	CP019348.1|AQY71675.1;	CP021997.1|ASD33095.1;	CP023174.1|ASZ31886.1;	CP023728.1|ATI70716.1;	CP028977.1|AWI39800.1;	ZLP001|gene1715;
OrthoMCL267	AL935263.2|ACT61729.1;	CP001617.1|ADN98038.1;	CP002222.1|CCC78437.1;	CP004082.1|AGE38606.1;	CP005942.2|AGL63550.2;	CP006033.1|AGO07517.1;	CP009236.1|ALC08029.1;	CP010528.1|AJO73587.1;	CP012122.1|ALV15452.1;	CP012650.1|ALG26806.1;	CP014228.1|AMD87396.1;	CP015857.1|ANJ13860.1;	CP015966.1|ANI95496.1;	CP019348.1|AQY71681.1;	CP021997.1|ASD33089.1;	CP023174.1|ASZ31892.1;	CP023728.1|ATI70722.1;	CP028977.1|AWI39807.1;	ZLP001|gene1699;
OrthoMCL268	AL935263.2|ACT61730.1;	CP001617.1|ADN98039.1;	CP002222.1|CCC78438.1;	CP004082.1|AGE38607.1;	CP005942.2|AGL63551.2;	CP006033.1|AGO07518.1;	CP009236.1|ALC08030.1;	CP010528.1|AJO73588.1;	CP012122.1|ALV15451.1;	CP012650.1|ALG26807.1;	CP014228.1|AMD87397.1;	CP015857.1|ANJ13859.1;	CP015966.1|ANI95495.1;	CP019348.1|AQY71682.1;	CP021997.1|ASD33088.1;	CP023174.1|ASZ31893.1;	CP023728.1|ATI70723.1;	CP028977.1|AWI39808.1;	ZLP001|gene1698;
OrthoMCL269	AL935263.2|ACT61732.1;	CP001617.1|ADN98041.1;	CP002222.1|CCC78440.1;	CP004082.1|AGE38609.1;	CP005942.2|AGL63553.2;	CP006033.1|AGO07520.1;	CP009236.1|ALC08032.1;	CP010528.1|AJO73590.1;	CP012122.1|ALV15449.1;	CP012650.1|ALG26809.1;	CP014228.1|AMD87398.1;	CP015857.1|ANJ13858.1;	CP015966.1|ANI95493.1;	CP019348.1|AQY71684.1;	CP021997.1|ASD33086.1;	CP023174.1|ASZ31895.1;	CP023728.1|ATI70725.1;	CP028977.1|AWI39810.1;	ZLP001|gene1696;
OrthoMCL270	AL935263.2|ACT61733.1;	CP001617.1|ADN98042.1;	CP002222.1|CCC78441.1;	CP004082.1|AGE38610.1;	CP005942.2|AGL63554.2;	CP006033.1|AGO07521.1;	CP009236.1|ALC08033.1;	CP010528.1|AJO73591.1;	CP012122.1|ALV15448.1;	CP012650.1|ALG26810.1;	CP014228.1|AMD87399.1;	CP015857.1|ANJ13857.1;	CP015966.1|ANI95492.1;	CP019348.1|AQY71685.1;	CP021997.1|ASD33085.1;	CP023174.1|ASZ31896.1;	CP023728.1|ATI70726.1;	CP028977.1|AWI39811.1;	ZLP001|gene1695;
OrthoMCL271	AL935263.2|ACT61734.1;	CP001617.1|ADN98043.1;	CP002222.1|CCC78442.1;	CP004082.1|AGE38611.1;	CP005942.2|AGL63555.2;	CP006033.1|AGO07522.1;	CP009236.1|ALC08034.1;	CP010528.1|AJO73592.1;	CP012122.1|ALV15447.1;	CP012650.1|ALG26811.1;	CP014228.1|AMD87400.1;	CP015857.1|ANJ13856.1;	CP015966.1|ANI95491.1;	CP019348.1|AQY71686.1;	CP021997.1|ASD33084.1;	CP023174.1|ASZ31897.1;	CP023728.1|ATI70727.1;	CP028977.1|AWI39812.1;	ZLP001|gene1694;
OrthoMCL272	AL935263.2|ACT61736.1;	CP001617.1|ADN98044.1;	CP002222.1|CCC78443.1;	CP004082.1|AGE38613.1;	CP005942.2|AGL63556.2;	CP006033.1|AGO07523.1;	CP009236.1|ALC08035.1;	CP010528.1|AJO73593.1;	CP012122.1|ALV15446.1;	CP012650.1|ALG26812.1;	CP014228.1|AMD87402.1;	CP015857.1|ANJ13855.1;	CP015966.1|ANI95490.1;	CP019348.1|AQY71687.1;	CP021997.1|ASD33083.1;	CP023174.1|ASZ31898.1;	CP023728.1|ATI70728.1;	CP028977.1|AWI39813.1;	ZLP001|gene1692;
OrthoMCL273	AL935263.2|ACT61737.1;	CP001617.1|ADN98045.1;	CP002222.1|CCC78444.1;	CP004082.1|AGE38614.1;	CP005942.2|AGL63557.2;	CP006033.1|AGO07524.1;	CP009236.1|ALC08036.1;	CP010528.1|AJO73594.1;	CP012122.1|ALV15445.1;	CP012650.1|ALG26813.1;	CP014228.1|AMD87403.1;	CP015857.1|ANJ13854.1;	CP015966.1|ANI95489.1;	CP019348.1|AQY71688.1;	CP021997.1|ASD33082.1;	CP023174.1|ASZ31899.1;	CP023728.1|ATI70729.1;	CP028977.1|AWI39814.1;	ZLP001|gene1691;
OrthoMCL274	AL935263.2|ACT61738.1;	CP001617.1|ADN98046.1;	CP002222.1|CCC78445.1;	CP004082.1|AGE38615.1;	CP005942.2|AGL63558.2;	CP006033.1|AGO07525.1;	CP009236.1|ALC08037.1;	CP010528.1|AJO73595.1;	CP012122.1|ALV15444.1;	CP012650.1|ALG26814.1;	CP014228.1|AMD87404.1;	CP015857.1|ANJ13853.1;	CP015966.1|ANI95488.1;	CP019348.1|AQY71689.1;	CP021997.1|ASD33081.1;	CP023174.1|ASZ31900.1;	CP023728.1|ATI70730.1;	CP028977.1|AWI39815.1;	ZLP001|gene1690;
OrthoMCL275	AL935263.2|ACT61739.1;	CP001617.1|ADN98047.1;	CP002222.1|CCC78446.1;	CP004082.1|AGE38616.1;	CP005942.2|AGL63559.2;	CP006033.1|AGO07526.1;	CP009236.1|ALC08038.1;	CP010528.1|AJO73596.1;	CP012122.1|ALV15443.1;	CP012650.1|ALG26815.1;	CP014228.1|AMD87405.1;	CP015857.1|ANJ13852.1;	CP015966.1|ANI95487.1;	CP019348.1|AQY71690.1;	CP021997.1|ASD33080.1;	CP023174.1|ASZ31901.1;	CP023728.1|ATI70731.1;	CP028977.1|AWI39816.1;	ZLP001|gene1689;
OrthoMCL276	AL935263.2|ACT61740.1;	CP001617.1|ADN98048.1;	CP002222.1|CCC78447.1;	CP004082.1|AGE38617.1;	CP005942.2|AGL63560.2;	CP006033.1|AGO07527.1;	CP009236.1|ALC08039.1;	CP010528.1|AJO73597.1;	CP012122.1|ALV15442.1;	CP012650.1|ALG26816.1;	CP014228.1|AMD87406.1;	CP015857.1|ANJ13851.1;	CP015966.1|ANI95486.1;	CP019348.1|AQY71691.1;	CP021997.1|ASD33079.1;	CP023174.1|ASZ31902.1;	CP023728.1|ATI70732.1;	CP028977.1|AWI39817.1;	ZLP001|gene1688;
OrthoMCL277	AL935263.2|ACT61741.1;	CP001617.1|ADN98049.1;	CP002222.1|CCC78448.1;	CP004082.1|AGE38618.1;	CP005942.2|AGL63561.2;	CP006033.1|AGO07528.1;	CP009236.1|ALC08040.1;	CP010528.1|AJO73598.1;	CP012122.1|ALV15441.1;	CP012650.1|ALG26817.1;	CP014228.1|AMD87407.1;	CP015857.1|ANJ13850.1;	CP015966.1|ANI95485.1;	CP019348.1|AQY71692.1;	CP021997.1|ASD33078.1;	CP023174.1|ASZ31903.1;	CP023728.1|ATI70733.1;	CP028977.1|AWI39818.1;	ZLP001|gene1687;
OrthoMCL278	AL935263.2|ACT61742.1;	CP001617.1|ADN98050.1;	CP002222.1|CCC78449.1;	CP004082.1|AGE38619.1;	CP005942.2|AGL63562.2;	CP006033.1|AGO07529.1;	CP009236.1|ALC08041.1;	CP010528.1|AJO73599.1;	CP012122.1|ALV15440.1;	CP012650.1|ALG26818.1;	CP014228.1|AMD87408.1;	CP015857.1|ANJ13849.1;	CP015966.1|ANI95484.1;	CP019348.1|AQY71693.1;	CP021997.1|ASD33077.1;	CP023174.1|ASZ31904.1;	CP023728.1|ATI70734.1;	CP028977.1|AWI39819.1;	ZLP001|gene1686;
OrthoMCL279	AL935263.2|ACT61743.1;	CP001617.1|ADN98051.1;	CP002222.1|CCC78450.1;	CP004082.1|AGE38620.1;	CP005942.2|AGL63563.2;	CP006033.1|AGO07530.1;	CP009236.1|ALC08042.1;	CP010528.1|AJO73600.1;	CP012122.1|ALV15439.1;	CP012650.1|ALG26819.1;	CP014228.1|AMD87409.1;	CP015857.1|ANJ13848.1;	CP015966.1|ANI95483.1;	CP019348.1|AQY71694.1;	CP021997.1|ASD33076.1;	CP023174.1|ASZ31905.1;	CP023728.1|ATI70735.1;	CP028977.1|AWI39820.1;	ZLP001|gene1685;
OrthoMCL280	AL935263.2|ACT61744.1;	CP001617.1|ADN98052.1;	CP002222.1|CCC78451.1;	CP004082.1|AGE38621.1;	CP005942.2|AGL63564.2;	CP006033.1|AGO07531.1;	CP009236.1|ALC08043.1;	CP010528.1|AJO73601.1;	CP012122.1|ALV15438.1;	CP012650.1|ALG26820.1;	CP014228.1|AMD87410.1;	CP015857.1|ANJ13847.1;	CP015966.1|ANI95482.1;	CP019348.1|AQY71695.1;	CP021997.1|ASD33075.1;	CP023174.1|ASZ31906.1;	CP023728.1|ATI70736.1;	CP028977.1|AWI39821.1;	ZLP001|gene1684;
OrthoMCL281	AL935263.2|ACT61745.1;	CP001617.1|ADN98053.1;	CP002222.1|CCC78452.1;	CP004082.1|AGE38622.1;	CP005942.2|AGL63565.2;	CP006033.1|AGO07532.1;	CP009236.1|ALC08044.1;	CP010528.1|AJO73602.1;	CP012122.1|ALV15437.1;	CP012650.1|ALG26821.1;	CP014228.1|AMD87411.1;	CP015857.1|ANJ13846.1;	CP015966.1|ANI95481.1;	CP019348.1|AQY71696.1;	CP021997.1|ASD33074.1;	CP023174.1|ASZ31907.1;	CP023728.1|ATI70737.1;	CP028977.1|AWI39822.1;	ZLP001|gene1683;
OrthoMCL282	AL935263.2|ACT61746.1;	CP001617.1|ADN98054.1;	CP002222.1|CCC78453.1;	CP004082.1|AGE38623.1;	CP005942.2|AGL63566.2;	CP006033.1|AGO07533.1;	CP009236.1|ALC08045.1;	CP010528.1|AJO73603.1;	CP012122.1|ALV15436.1;	CP012650.1|ALG26822.1;	CP014228.1|AMD87412.1;	CP015857.1|ANJ13845.1;	CP015966.1|ANI95480.1;	CP019348.1|AQY71697.1;	CP021997.1|ASD33073.1;	CP023174.1|ASZ31908.1;	CP023728.1|ATI70738.1;	CP028977.1|AWI39823.1;	ZLP001|gene1682;
OrthoMCL283	AL935263.2|ACT61747.1;	CP001617.1|ADN98055.1;	CP002222.1|CCC78454.1;	CP004082.1|AGE38624.1;	CP005942.2|AGL63567.2;	CP006033.1|AGO07534.1;	CP009236.1|ALC08046.1;	CP010528.1|AJO73604.1;	CP012122.1|ALV15435.1;	CP012650.1|ALG26823.1;	CP014228.1|AMD87413.1;	CP015857.1|ANJ13844.1;	CP015966.1|ANI95479.1;	CP019348.1|AQY71698.1;	CP021997.1|ASD33072.1;	CP023174.1|ASZ31909.1;	CP023728.1|ATI70739.1;	CP028977.1|AWI39824.1;	ZLP001|gene1681;
OrthoMCL284	AL935263.2|ACT61748.1;	CP001617.1|ADN98056.1;	CP002222.1|CCC78455.1;	CP004082.1|AGE38625.1;	CP005942.2|AGL63568.2;	CP006033.1|AGO07535.1;	CP009236.1|ALC08047.1;	CP010528.1|AJO73605.1;	CP012122.1|ALV15434.1;	CP012650.1|ALG26824.1;	CP014228.1|AMD87414.1;	CP015857.1|ANJ13843.1;	CP015966.1|ANI95478.1;	CP019348.1|AQY71699.1;	CP021997.1|ASD33071.1;	CP023174.1|ASZ31910.1;	CP023728.1|ATI70740.1;	CP028977.1|AWI39825.1;	ZLP001|gene1680;
OrthoMCL285	AL935263.2|ACT61749.1;	CP001617.1|ADN98057.1;	CP002222.1|CCC78456.1;	CP004082.1|AGE38626.1;	CP005942.2|AGL63569.2;	CP006033.1|AGO07536.1;	CP009236.1|ALC08048.1;	CP010528.1|AJO73606.1;	CP012122.1|ALV15433.1;	CP012650.1|ALG26825.1;	CP014228.1|AMD87415.1;	CP015857.1|ANJ13842.1;	CP015966.1|ANI95477.1;	CP019348.1|AQY71700.1;	CP021997.1|ASD33070.1;	CP023174.1|ASZ31911.1;	CP023728.1|ATI70741.1;	CP028977.1|AWI39826.1;	ZLP001|gene1679;
OrthoMCL286	AL935263.2|ACT61751.1;	CP001617.1|ADN98059.1;	CP002222.1|CCC78458.1;	CP004082.1|AGE38627.1;	CP005942.2|AGL63571.2;	CP006033.1|AGO07537.1;	CP009236.1|ALC08049.1;	CP010528.1|AJO75670.1;	CP012122.1|ALV16141.1;	CP012650.1|ALG27216.1;	CP014228.1|AMD87417.1;	CP015857.1|ANJ15206.1;	CP015966.1|ANI96856.1;	CP019348.1|AQY71702.1;	CP021997.1|ASD33068.1;	CP023174.1|ASZ31913.1;	CP023728.1|ATI70743.1;	CP028977.1|AWI39828.1;	ZLP001|gene1678;
OrthoMCL287	AL935263.2|ACT61752.1;	CP001617.1|ADN98060.1;	CP002222.1|CCC78459.1;	CP004082.1|AGE38628.1;	CP005942.2|AGL63572.2;	CP006033.1|AGO07538.1;	CP009236.1|ALC08050.1;	CP010528.1|AJO73608.1;	CP012122.1|ALV15432.1;	CP012650.1|ALG26827.1;	CP014228.1|AMD87418.1;	CP015857.1|ANJ13840.1;	CP015966.1|ANI95475.1;	CP019348.1|AQY71703.1;	CP021997.1|ASD33067.1;	CP023174.1|ASZ31914.1;	CP023728.1|ATI70744.1;	CP028977.1|AWI39829.1;	ZLP001|gene1677;
OrthoMCL288	AL935263.2|ACT61753.1;	CP001617.1|ADN98061.1;	CP002222.1|CCC78460.1;	CP004082.1|AGE38629.1;	CP005942.2|AGL63573.2;	CP006033.1|AGO07539.1;	CP009236.1|ALC08051.1;	CP010528.1|AJO73609.1;	CP012122.1|ALV15431.1;	CP012650.1|ALG26828.1;	CP014228.1|AMD88489.1;	CP015857.1|ANJ13839.1;	CP015966.1|ANI95474.1;	CP019348.1|AQY71704.1;	CP021997.1|ASD33066.1;	CP023174.1|ASZ31915.1;	CP023728.1|ATI70745.1;	CP028977.1|AWI39830.1;	ZLP001|gene1676;
OrthoMCL289	AL935263.2|ACT61754.1;	CP001617.1|ADN98062.1;	CP002222.1|CCC78461.1;	CP004082.1|AGE38630.1;	CP005942.2|AGL63574.2;	CP006033.1|AGO07540.1;	CP009236.1|ALC08052.1;	CP010528.1|AJO73610.1;	CP012122.1|ALV15430.1;	CP012650.1|ALG26829.1;	CP014228.1|AMD87419.1;	CP015857.1|ANJ13838.1;	CP015966.1|ANI95473.1;	CP019348.1|AQY71705.1;	CP021997.1|ASD33065.1;	CP023174.1|ASZ31916.1;	CP023728.1|ATI70746.1;	CP028977.1|AWI39831.1;	ZLP001|gene1675;
OrthoMCL290	AL935263.2|ACT61755.1;	CP001617.1|ADN98063.1;	CP002222.1|CCC78462.1;	CP004082.1|AGE38631.1;	CP005942.2|AGL63575.2;	CP006033.1|AGO07541.1;	CP009236.1|ALC08053.1;	CP010528.1|AJO73611.1;	CP012122.1|ALV15429.1;	CP012650.1|ALG26830.1;	CP014228.1|AMD88490.1;	CP015857.1|ANJ13837.1;	CP015966.1|ANI95472.1;	CP019348.1|AQY71706.1;	CP021997.1|ASD33064.1;	CP023174.1|ASZ31917.1;	CP023728.1|ATI70747.1;	CP028977.1|AWI39832.1;	ZLP001|gene1674;
OrthoMCL291	AL935263.2|ACT61757.1;	CP001617.1|ADN98065.1;	CP002222.1|CCC78464.1;	CP004082.1|AGE38633.1;	CP005942.2|AGL63577.2;	CP006033.1|AGO07543.1;	CP009236.1|ALC08055.1;	CP010528.1|AJO73613.1;	CP012122.1|ALV15427.1;	CP012650.1|ALG26832.1;	CP014228.1|AMD87421.1;	CP015857.1|ANJ13835.1;	CP015966.1|ANI95471.1;	CP019348.1|AQY71708.1;	CP021997.1|ASD33062.1;	CP023174.1|ASZ31919.1;	CP023728.1|ATI70749.1;	CP028977.1|AWI39834.1;	ZLP001|gene1672;
OrthoMCL292	AL935263.2|ACT61758.1;	CP001617.1|ADN98066.1;	CP002222.1|CCC78465.1;	CP004082.1|AGE38634.1;	CP005942.2|AGL63578.2;	CP006033.1|AGO07544.1;	CP009236.1|ALC08056.1;	CP010528.1|AJO73614.1;	CP012122.1|ALV15426.1;	CP012650.1|ALG26833.1;	CP014228.1|AMD87422.1;	CP015857.1|ANJ13834.1;	CP015966.1|ANI95470.1;	CP019348.1|AQY71709.1;	CP021997.1|ASD33061.1;	CP023174.1|ASZ31920.1;	CP023728.1|ATI70750.1;	CP028977.1|AWI39835.1;	ZLP001|gene1671;
OrthoMCL293	AL935263.2|ACT61759.1;	CP001617.1|ADN98067.1;	CP002222.1|CCC78466.1;	CP004082.1|AGE38635.1;	CP005942.2|AGL63579.2;	CP006033.1|AGO07545.1;	CP009236.1|ALC08057.1;	CP010528.1|AJO73615.1;	CP012122.1|ALV15425.1;	CP012650.1|ALG26834.1;	CP014228.1|AMD87423.1;	CP015857.1|ANJ13833.1;	CP015966.1|ANI95469.1;	CP019348.1|AQY71710.1;	CP021997.1|ASD33060.1;	CP023174.1|ASZ31921.1;	CP023728.1|ATI70751.1;	CP028977.1|AWI39836.1;	ZLP001|gene1670;
OrthoMCL294	AL935263.2|ACT61761.1;	CP001617.1|ADN98068.1;	CP002222.1|CCC78468.1;	CP004082.1|AGE38636.1;	CP005942.2|AGL63580.2;	CP006033.1|AGO07546.1;	CP009236.1|ALC08058.1;	CP010528.1|AJO73616.1;	CP012122.1|ALV15424.1;	CP012650.1|ALG26835.1;	CP014228.1|AMD87425.1;	CP015857.1|ANJ13832.1;	CP015966.1|ANI95468.1;	CP019348.1|AQY71712.1;	CP021997.1|ASD33058.1;	CP023174.1|ASZ31923.1;	CP023728.1|ATI70753.1;	CP028977.1|AWI39838.1;	ZLP001|gene1669;
OrthoMCL295	AL935263.2|ACT61762.1;	CP001617.1|ADN98069.1;	CP002222.1|CCC78469.1;	CP004082.1|AGE38637.1;	CP005942.2|AGL63581.2;	CP006033.1|AGO07547.1;	CP009236.1|ALC08059.1;	CP010528.1|AJO73617.1;	CP012122.1|ALV15423.1;	CP012650.1|ALG26836.1;	CP014228.1|AMD87426.1;	CP015857.1|ANJ13831.1;	CP015966.1|ANI95467.1;	CP019348.1|AQY71713.1;	CP021997.1|ASD33057.1;	CP023174.1|ASZ31924.1;	CP023728.1|ATI70754.1;	CP028977.1|AWI39839.1;	ZLP001|gene1668;
OrthoMCL296	AL935263.2|ACT61763.1;	CP001617.1|ADN98070.1;	CP002222.1|CCC78470.1;	CP004082.1|AGE38638.1;	CP005942.2|AGL63582.2;	CP006033.1|AGO07548.1;	CP009236.1|ALC08060.1;	CP010528.1|AJO73618.1;	CP012122.1|ALV15422.1;	CP012650.1|ALG26837.1;	CP014228.1|AMD87427.1;	CP015857.1|ANJ13830.1;	CP015966.1|ANI95466.1;	CP019348.1|AQY71714.1;	CP021997.1|ASD33056.1;	CP023174.1|ASZ31925.1;	CP023728.1|ATI70755.1;	CP028977.1|AWI39840.1;	ZLP001|gene1667;
OrthoMCL297	AL935263.2|ACT61764.1;	CP001617.1|ADN98071.1;	CP002222.1|CCC78471.1;	CP004082.1|AGE38639.1;	CP005942.2|AGL63583.2;	CP006033.1|AGO07549.1;	CP009236.1|ALC08061.1;	CP010528.1|AJO73619.1;	CP012122.1|ALV15421.1;	CP012650.1|ALG26838.1;	CP014228.1|AMD87428.1;	CP015857.1|ANJ13829.1;	CP015966.1|ANI95465.1;	CP019348.1|AQY71715.1;	CP021997.1|ASD33055.1;	CP023174.1|ASZ31926.1;	CP023728.1|ATI70756.1;	CP028977.1|AWI39841.1;	ZLP001|gene1666;
OrthoMCL298	AL935263.2|ACT61774.1;	CP001617.1|ADN98082.1;	CP002222.1|CCC78482.1;	CP004082.1|AGE38650.1;	CP005942.2|AGL63594.2;	CP006033.1|AGO07559.1;	CP009236.1|ALC08072.1;	CP010528.1|AJO73628.1;	CP012122.1|ALV15411.1;	CP012650.1|ALG26846.1;	CP014228.1|AMD88492.1;	CP015857.1|ANJ13820.1;	CP015966.1|ANI95456.1;	CP019348.1|AQY71725.1;	CP021997.1|ASD33045.1;	CP023174.1|ASZ31936.1;	CP023728.1|ATI70766.1;	CP028977.1|AWI39851.1;	ZLP001|gene1654;
OrthoMCL299	AL935263.2|ACT61775.1;	CP001617.1|ADN98083.1;	CP002222.1|CCC78483.1;	CP004082.1|AGE38651.1;	CP005942.2|AGL63595.2;	CP006033.1|AGO07560.1;	CP009236.1|ALC08073.1;	CP010528.1|AJO73629.1;	CP012122.1|ALV15410.1;	CP012650.1|ALG26847.1;	CP014228.1|AMD87431.1;	CP015857.1|ANJ13819.1;	CP015966.1|ANI95455.1;	CP019348.1|AQY71726.1;	CP021997.1|ASD33044.1;	CP023174.1|ASZ31937.1;	CP023728.1|ATI70767.1;	CP028977.1|AWI39852.1;	ZLP001|gene1653;
OrthoMCL300	AL935263.2|ACT61776.1;	CP001617.1|ADN98084.1;	CP002222.1|CCC78484.1;	CP004082.1|AGE38652.1;	CP005942.2|AGL63596.2;	CP006033.1|AGO07561.1;	CP009236.1|ALC08074.1;	CP010528.1|AJO73630.1;	CP012122.1|ALV15409.1;	CP012650.1|ALG26848.1;	CP014228.1|AMD87432.1;	CP015857.1|ANJ13818.1;	CP015966.1|ANI95454.1;	CP019348.1|AQY71727.1;	CP021997.1|ASD33043.1;	CP023174.1|ASZ31938.1;	CP023728.1|ATI70768.1;	CP028977.1|AWI39853.1;	ZLP001|gene1652;
OrthoMCL301	AL935263.2|ACT61777.1;	CP001617.1|ADN98085.1;	CP002222.1|CCC78485.1;	CP004082.1|AGE38653.1;	CP005942.2|AGL63597.2;	CP006033.1|AGO07562.1;	CP009236.1|ALC08075.1;	CP010528.1|AJO73631.1;	CP012122.1|ALV15408.1;	CP012650.1|ALG26849.1;	CP014228.1|AMD88177.1;	CP015857.1|ANJ13817.1;	CP015966.1|ANI95453.1;	CP019348.1|AQY71728.1;	CP021997.1|ASD33042.1;	CP023174.1|ASZ33189.1;	CP023728.1|ATI70769.1;	CP028977.1|AWI39854.1;	ZLP001|gene1651;
OrthoMCL302	AL935263.2|ACT61787.1;	CP001617.1|ADN98094.1;	CP002222.1|CCC78494.1;	CP004082.1|AGE38663.1;	CP005942.2|AGL63608.2;	CP006033.1|AGO07571.1;	CP009236.1|ALC08084.1;	CP010528.1|AJO73639.1;	CP012122.1|ALV15399.1;	CP012650.1|ALG26857.1;	CP014228.1|AMD88404.1;	CP015857.1|ANJ13809.1;	CP015966.1|ANI95445.1;	CP019348.1|AQY71736.1;	CP021997.1|ASD33034.1;	CP023174.1|ASZ33180.1;	CP023728.1|ATI70777.1;	CP028977.1|AWI39863.1;	ZLP001|gene1641;
OrthoMCL303	AL935263.2|ACT61788.1;	CP001617.1|ADN98095.1;	CP002222.1|CCC78495.1;	CP004082.1|AGE38664.1;	CP005942.2|AGL63609.2;	CP006033.1|AGO07572.1;	CP009236.1|ALC08085.1;	CP010528.1|AJO75672.1;	CP012122.1|ALV15398.1;	CP012650.1|ALG26858.1;	CP014228.1|AMD88403.1;	CP015857.1|ANJ13808.1;	CP015966.1|ANI95444.1;	CP019348.1|AQY71737.1;	CP021997.1|ASD33033.1;	CP023174.1|ASZ33179.1;	CP023728.1|ATI70778.1;	CP028977.1|AWI39864.1;	ZLP001|gene1640;
OrthoMCL304	AL935263.2|ACT61789.1;	CP001617.1|ADN98096.1;	CP002222.1|CCC78496.1;	CP004082.1|AGE38666.1;	CP005942.2|AGL63611.2;	CP006033.1|AGO07573.1;	CP009236.1|ALC08087.1;	CP010528.1|AJO73640.1;	CP012122.1|ALV15397.1;	CP012650.1|ALG26859.1;	CP014228.1|AMD86870.1;	CP015857.1|ANJ13807.1;	CP015966.1|ANI95443.1;	CP019348.1|AQY71738.1;	CP021997.1|ASD33032.1;	CP023174.1|ASZ33178.1;	CP023728.1|ATI70779.1;	CP028977.1|AWI39865.1;	ZLP001|gene1639;
OrthoMCL305	AL935263.2|ACT61791.1;	CP001617.1|ADN98098.1;	CP002222.1|CCC78498.1;	CP004082.1|AGE38668.1;	CP005942.2|AGL63613.2;	CP006033.1|AGO07575.1;	CP009236.1|ALC08089.1;	CP010528.1|AJO73642.1;	CP012122.1|ALV15395.1;	CP012650.1|ALG26861.1;	CP014228.1|AMD87529.1;	CP015857.1|ANJ13805.1;	CP015966.1|ANI95441.1;	CP019348.1|AQY71741.1;	CP021997.1|ASD33030.1;	CP023174.1|ASZ33176.1;	CP023728.1|ATI70781.1;	CP028977.1|AWI39867.1;	ZLP001|gene1637;
OrthoMCL306	AL935263.2|ACT61792.1;	CP001617.1|ADN98099.1;	CP002222.1|CCC78499.1;	CP004082.1|AGE38669.1;	CP005942.2|AGL63614.2;	CP006033.1|AGO07576.1;	CP009236.1|ALC08090.1;	CP010528.1|AJO75673.1;	CP012122.1|ALV16140.1;	CP012650.1|ALG27217.1;	CP014228.1|AMD88119.1;	CP015857.1|ANJ15204.1;	CP015966.1|ANI96855.1;	CP019348.1|AQY72240.1;	CP021997.1|ASD33996.1;	CP023174.1|ASZ34871.1;	CP023728.1|ATI72902.1;	CP028977.1|AWI41913.1;	ZLP001|gene1636;
OrthoMCL307	AL935263.2|ACT61793.1;	CP001617.1|ADN98100.1;	CP002222.1|CCC78500.1;	CP004082.1|AGE38670.1;	CP005942.2|AGL63615.2;	CP006033.1|AGO07577.1;	CP009236.1|ALC08091.1;	CP010528.1|AJO73643.1;	CP012122.1|ALV15394.1;	CP012650.1|ALG26862.1;	CP014228.1|AMD88117.1;	CP015857.1|ANJ13804.1;	CP015966.1|ANI95440.1;	CP019348.1|AQY71742.1;	CP021997.1|ASD33029.1;	CP023174.1|ASZ33175.1;	CP023728.1|ATI70782.1;	CP028977.1|AWI39868.1;	ZLP001|gene1635;
OrthoMCL308	AL935263.2|ACT61797.1;	CP001617.1|ADN98104.1;	CP002222.1|CCC78504.1;	CP004082.1|AGE38674.1;	CP005942.2|AGL63619.2;	CP006033.1|AGO07581.1;	CP009236.1|ALC08095.1;	CP010528.1|AJO73647.1;	CP012122.1|ALV15390.1;	CP012650.1|ALG26866.1;	CP014228.1|AMD88486.1;	CP015857.1|ANJ13800.1;	CP015966.1|ANI95436.1;	CP019348.1|AQY71746.1;	CP021997.1|ASD33025.1;	CP023174.1|ASZ33171.1;	CP023728.1|ATI70786.1;	CP028977.1|AWI39872.1;	ZLP001|gene1631;
OrthoMCL309	AL935263.2|ACT61798.1;	CP001617.1|ADN98105.1;	CP002222.1|CCC78505.1;	CP004082.1|AGE38675.1;	CP005942.2|AGL63620.2;	CP006033.1|AGO07582.1;	CP009236.1|ALC08096.1;	CP010528.1|AJO73648.1;	CP012122.1|ALV15389.1;	CP012650.1|ALG26867.1;	CP014228.1|AMD86350.1;	CP015857.1|ANJ13799.1;	CP015966.1|ANI95435.1;	CP019348.1|AQY71747.1;	CP021997.1|ASD33024.1;	CP023174.1|ASZ33170.1;	CP023728.1|ATI70787.1;	CP028977.1|AWI39873.1;	ZLP001|gene1630;
OrthoMCL310	AL935263.2|ACT61804.1;	CP001617.1|ADN98111.1;	CP002222.1|CCC78510.1;	CP004082.1|AGE38687.1;	CP005942.2|AGL63626.2;	CP006033.1|AGO07587.1;	CP009236.1|ALC08106.1;	CP010528.1|AJO73656.1;	CP012122.1|ALV15383.1;	CP012650.1|ALG26872.1;	CP014228.1|AMD86371.1;	CP015857.1|ANJ13789.1;	CP015966.1|ANI95424.1;	CP019348.1|AQY71753.1;	CP021997.1|ASD33018.1;	CP023174.1|ASZ33164.1;	CP023728.1|ATI70795.1;	CP028977.1|AWI39882.1;	ZLP001|gene1620;
OrthoMCL311	AL935263.2|ACT61814.1;	CP001617.1|ADN98123.1;	CP002222.1|CCC78521.1;	CP004082.1|AGE38698.1;	CP005942.2|AGL63637.2;	CP006033.1|AGO07598.1;	CP009236.1|ALC08117.1;	CP010528.1|AJO73668.1;	CP012122.1|ALV15373.1;	CP012650.1|ALG26881.1;	CP014228.1|AMD88230.1;	CP015857.1|ANJ13779.1;	CP015966.1|ANI95414.1;	CP019348.1|AQY71764.1;	CP021997.1|ASD33007.1;	CP023174.1|ASZ33152.1;	CP023728.1|ATI70806.1;	CP028977.1|AWI39893.1;	ZLP001|gene1609;
OrthoMCL312	AL935263.2|ACT61815.1;	CP001617.1|ADN98124.1;	CP002222.1|CCC78522.1;	CP004082.1|AGE38699.1;	CP005942.2|AGL63638.2;	CP006033.1|AGO07599.1;	CP009236.1|ALC08118.1;	CP010528.1|AJO73669.1;	CP012122.1|ALV15372.1;	CP012650.1|ALG26882.1;	CP014228.1|AMD88231.1;	CP015857.1|ANJ13778.1;	CP015966.1|ANI95413.1;	CP019348.1|AQY71765.1;	CP021997.1|ASD33006.1;	CP023174.1|ASZ33151.1;	CP023728.1|ATI70807.1;	CP028977.1|AWI39894.1;	ZLP001|gene1608;
OrthoMCL313	AL935263.2|ACT61819.1;	CP001617.1|ADN98128.1;	CP002222.1|CCC78527.1;	CP004082.1|AGE38704.1;	CP005942.2|AGL63643.2;	CP006033.1|AGO07602.1;	CP009236.1|ALC08123.1;	CP010528.1|AJO73674.1;	CP012122.1|ALV15367.1;	CP012650.1|ALG26887.1;	CP014228.1|AMD86576.1;	CP015857.1|ANJ13773.1;	CP015966.1|ANI95408.1;	CP019348.1|AQY71770.1;	CP021997.1|ASD33001.1;	CP023174.1|ASZ33146.1;	CP023728.1|ATI70811.1;	CP028977.1|AWI39898.1;	ZLP001|gene1602;
OrthoMCL314	AL935263.2|ACT61826.1;	CP001617.1|ADN98137.1;	CP002222.1|CCC78534.1;	CP004082.1|AGE38712.1;	CP005942.2|AGL63652.2;	CP006033.1|AGO07609.1;	CP009236.1|ALC08131.1;	CP010528.1|AJO73681.1;	CP012122.1|ALV15360.1;	CP012650.1|ALG26894.1;	CP014228.1|AMD86443.1;	CP015857.1|ANJ13766.1;	CP015966.1|ANI95401.1;	CP019348.1|AQY71781.1;	CP021997.1|ASD32995.1;	CP023174.1|ASZ33139.1;	CP023728.1|ATI70818.1;	CP028977.1|AWI39905.1;	ZLP001|gene1594;
OrthoMCL315	AL935263.2|ACT61830.1;	CP001617.1|ADN98141.1;	CP002222.1|CCC78538.1;	CP004082.1|AGE38716.1;	CP005942.2|AGL63656.2;	CP006033.1|AGO07613.1;	CP009236.1|ALC08135.1;	CP010528.1|AJO73685.1;	CP012122.1|ALV15356.1;	CP012650.1|ALG26898.1;	CP014228.1|AMD86352.1;	CP015857.1|ANJ13762.1;	CP015966.1|ANI95397.1;	CP019348.1|AQY71785.1;	CP021997.1|ASD32991.1;	CP023174.1|ASZ33135.1;	CP023728.1|ATI70822.1;	CP028977.1|AWI39909.1;	ZLP001|gene1590;
OrthoMCL316	AL935263.2|ACT61831.1;	CP001617.1|ADN98142.1;	CP002222.1|CCC78539.1;	CP004082.1|AGE38717.1;	CP005942.2|AGL63657.2;	CP006033.1|AGO07614.1;	CP009236.1|ALC08136.1;	CP010528.1|AJO73686.1;	CP012122.1|ALV15355.1;	CP012650.1|ALG26899.1;	CP014228.1|AMD86351.1;	CP015857.1|ANJ13761.1;	CP015966.1|ANI95396.1;	CP019348.1|AQY71786.1;	CP021997.1|ASD32990.1;	CP023174.1|ASZ33134.1;	CP023728.1|ATI70823.1;	CP028977.1|AWI39910.1;	ZLP001|gene1589;
OrthoMCL317	AL935263.2|ACT61833.1;	CP001617.1|ADN98144.1;	CP002222.1|CCC78541.1;	CP004082.1|AGE38719.1;	CP005942.2|AGL63659.2;	CP006033.1|AGO07616.1;	CP009236.1|ALC08138.1;	CP010528.1|AJO73688.1;	CP012122.1|ALV15353.1;	CP012650.1|ALG26901.1;	CP014228.1|AMD86803.1;	CP015857.1|ANJ13759.1;	CP015966.1|ANI95394.1;	CP019348.1|AQY71788.1;	CP021997.1|ASD32988.1;	CP023174.1|ASZ33132.1;	CP023728.1|ATI70825.1;	CP028977.1|AWI39912.1;	ZLP001|gene1587;
OrthoMCL318	AL935263.2|ACT61835.1;	CP001617.1|ADN98146.1;	CP002222.1|CCC78543.1;	CP004082.1|AGE38721.1;	CP005942.2|AGL63661.2;	CP006033.1|AGO07618.1;	CP009236.1|ALC08140.1;	CP010528.1|AJO73690.1;	CP012122.1|ALV15351.1;	CP012650.1|ALG26904.1;	CP014228.1|AMD88015.1;	CP015857.1|ANJ13757.1;	CP015966.1|ANI95392.1;	CP019348.1|AQY71790.1;	CP021997.1|ASD32986.1;	CP023174.1|ASZ33130.1;	CP023728.1|ATI70827.1;	CP028977.1|AWI39927.1;	ZLP001|gene1585;
OrthoMCL321	AL935263.2|ACT62051.1;	CP001617.1|ADN98334.1;	CP002222.1|CCC78734.1;	CP004082.1|AGE38978.1;	CP005942.2|AGL63805.2;	CP006033.1|AGO07755.1;	CP009236.1|ALC08362.1;	CP010528.1|AJO73861.1;	CP012122.1|ALV15175.1;	CP012650.1|ALG27079.1;	CP014228.1|AMD86461.1;	CP015857.1|ANJ13608.1;	CP015966.1|ANI95220.1;	CP019348.1|AQY71864.1;	CP021997.1|ASD32792.1;	CP023174.1|ASZ32858.1;	CP023728.1|ATI71046.1;	CP028977.1|AWI40061.1;	ZLP001|gene1416;
OrthoMCL322	AL935263.2|ACT62067.1;	CP001617.1|ADN98350.1;	CP002222.1|CCC78751.1;	CP004082.1|AGE38996.1;	CP005942.2|AGL63823.2;	CP006033.1|AGO07771.1;	CP009236.1|ALC08379.1;	CP010528.1|AJO73876.1;	CP012122.1|ALV15159.1;	CP012650.1|ALG27096.1;	CP014228.1|AMD87773.1;	CP015857.1|ANJ13592.1;	CP015966.1|ANI95206.1;	CP019348.1|AQY71879.1;	CP021997.1|ASD32776.1;	CP023174.1|ASZ32842.1;	CP023728.1|ATI71062.1;	CP028977.1|AWI40076.1;	ZLP001|gene1399;
OrthoMCL323	AL935263.2|ACT62087.1;	CP001617.1|ADN98373.1;	CP002222.1|CCC78770.1;	CP004082.1|AGE39020.1;	CP005942.2|AGL63846.2;	CP006033.1|AGO07793.1;	CP009236.1|ALC08410.1;	CP010528.1|AJO73895.1;	CP012122.1|ALV15137.1;	CP012650.1|ALG24557.1;	CP014228.1|AMD88605.1;	CP015857.1|ANJ13572.1;	CP015966.1|ANI95190.1;	CP019348.1|AQY71897.1;	CP021997.1|ASD32755.1;	CP023174.1|ASZ32818.1;	CP023728.1|ATI71091.1;	CP028977.1|AWI40105.1;	ZLP001|gene1376;
OrthoMCL324	AL935263.2|ACT62088.1;	CP001617.1|ADN98374.1;	CP002222.1|CCC78771.1;	CP004082.1|AGE39021.1;	CP005942.2|AGL63847.2;	CP006033.1|AGO07794.1;	CP009236.1|ALC08411.1;	CP010528.1|AJO73896.1;	CP012122.1|ALV15136.1;	CP012650.1|ALG24558.1;	CP014228.1|AMD88173.1;	CP015857.1|ANJ13571.1;	CP015966.1|ANI95189.1;	CP019348.1|AQY71898.1;	CP021997.1|ASD32754.1;	CP023174.1|ASZ32817.1;	CP023728.1|ATI71092.1;	CP028977.1|AWI40106.1;	ZLP001|gene1375;
OrthoMCL325	AL935263.2|ACT62101.1;	CP001617.1|ADN98387.1;	CP002222.1|CCC78784.1;	CP004082.1|AGE39035.1;	CP005942.2|AGL63864.2;	CP006033.1|AGO07808.1;	CP009236.1|ALC08424.1;	CP010528.1|AJO73909.1;	CP012122.1|ALV15123.1;	CP012650.1|ALG24571.1;	CP014228.1|AMD88183.1;	CP015857.1|ANJ13557.1;	CP015966.1|ANI95175.1;	CP019348.1|AQY71912.1;	CP021997.1|ASD32741.1;	CP023174.1|ASZ32804.1;	CP023728.1|ATI71105.1;	CP028977.1|AWI40119.1;	ZLP001|gene1361;
OrthoMCL326	AL935263.2|ACT62105.1;	CP001617.1|ADN98391.1;	CP002222.1|CCC78788.1;	CP004082.1|AGE39039.1;	CP005942.2|AGL63868.2;	CP006033.1|AGO07812.1;	CP009236.1|ALC08428.1;	CP010528.1|AJO75680.1;	CP012122.1|ALV16132.1;	CP012650.1|ALG24575.1;	CP014228.1|AMD88159.1;	CP015857.1|ANJ15199.1;	CP015966.1|ANI96847.1;	CP019348.1|AQY72245.1;	CP021997.1|ASD33988.1;	CP023174.1|ASZ34863.1;	CP023728.1|ATI72912.1;	CP028977.1|AWI40123.1;	ZLP001|gene1357;
OrthoMCL327	AL935263.2|ACT62108.1;	CP001617.1|ADN98394.1;	CP002222.1|CCC78791.1;	CP004082.1|AGE39042.1;	CP005942.2|AGL63871.2;	CP006033.1|AGO07815.1;	CP009236.1|ALC08431.1;	CP010528.1|AJO73915.1;	CP012122.1|ALV15117.1;	CP012650.1|ALG24578.1;	CP014228.1|AMD88288.1;	CP015857.1|ANJ13551.1;	CP015966.1|ANI95169.1;	CP019348.1|AQY71918.1;	CP021997.1|ASD32735.1;	CP023174.1|ASZ32798.1;	CP023728.1|ATI71111.1;	CP028977.1|AWI40126.1;	ZLP001|gene1354;
OrthoMCL328	AL935263.2|ACT62109.1;	CP001617.1|ADN98395.1;	CP002222.1|CCC78792.1;	CP004082.1|AGE39043.1;	CP005942.2|AGL63872.2;	CP006033.1|AGO07816.1;	CP009236.1|ALC08432.1;	CP010528.1|AJO73916.1;	CP012122.1|ALV15116.1;	CP012650.1|ALG24579.1;	CP014228.1|AMD87702.1;	CP015857.1|ANJ13550.1;	CP015966.1|ANI95168.1;	CP019348.1|AQY71919.1;	CP021997.1|ASD32734.1;	CP023174.1|ASZ32797.1;	CP023728.1|ATI71112.1;	CP028977.1|AWI40127.1;	ZLP001|gene1353;
OrthoMCL329	AL935263.2|ACT62112.1;	CP001617.1|ADN98399.1;	CP002222.1|CCC78797.1;	CP004082.1|AGE39047.1;	CP005942.2|AGL63876.2;	CP006033.1|AGO07820.1;	CP009236.1|ALC08436.1;	CP010528.1|AJO73919.1;	CP012122.1|ALV15113.1;	CP012650.1|ALG24582.1;	CP014228.1|AMD87795.1;	CP015857.1|ANJ13547.1;	CP015966.1|ANI95165.1;	CP019348.1|AQY71922.1;	CP021997.1|ASD32730.1;	CP023174.1|ASZ32793.1;	CP023728.1|ATI71116.1;	CP028977.1|AWI40131.1;	ZLP001|gene1349;
OrthoMCL33	AL935263.2|ACT61441.1;	CP001617.1|ADN97736.1;	CP002222.1|CCC78095.1;CP002222.1|CCC78887.1;	CP004082.1|AGE38288.1;	CP005942.2|AGL63241.2;	CP006033.1|AGO07230.1;CP006033.1|AGO07879.1;	CP009236.1|ALC07738.1;	CP010528.1|AJO73308.1;	CP012122.1|ALV15721.1;	CP012650.1|ALG26548.1;	CP014228.1|AMD86570.1;	CP015857.1|ANJ14130.1;	CP015966.1|ANI95757.1;	CP019348.1|AQY71412.1;CP019348.1|AQY71980.1;	CP021997.1|ASD32643.1;CP021997.1|ASD33369.1;	CP023174.1|ASZ32733.1;CP023174.1|ASZ34647.1;	CP023728.1|ATI70442.1;CP023728.1|ATI71203.1;	CP028977.1|AWI39469.1;CP028977.1|AWI40221.1;	ZLP001|gene2027;
OrthoMCL330	AL935263.2|ACT62114.1;	CP001617.1|ADN98401.1;	CP002222.1|CCC78799.1;	CP004082.1|AGE39049.1;	CP005942.2|AGL63878.2;	CP006033.1|AGO07822.1;	CP009236.1|ALC08438.1;	CP010528.1|AJO73921.1;	CP012122.1|ALV15111.1;	CP012650.1|ALG24584.1;	CP014228.1|AMD87796.1;	CP015857.1|ANJ13545.1;	CP015966.1|ANI95163.1;	CP019348.1|AQY71924.1;	CP021997.1|ASD32728.1;	CP023174.1|ASZ32791.1;	CP023728.1|ATI71118.1;	CP028977.1|AWI40133.1;	ZLP001|gene1347;
OrthoMCL331	AL935263.2|ACT62115.1;	CP001617.1|ADN98402.1;	CP002222.1|CCC78800.1;	CP004082.1|AGE39050.1;	CP005942.2|AGL63879.2;	CP006033.1|AGO07823.1;	CP009236.1|ALC08439.1;	CP010528.1|AJO73922.1;	CP012122.1|ALV15110.1;	CP012650.1|ALG24585.1;	CP014228.1|AMD87797.1;	CP015857.1|ANJ13544.1;	CP015966.1|ANI95162.1;	CP019348.1|AQY71925.1;	CP021997.1|ASD32727.1;	CP023174.1|ASZ32790.1;	CP023728.1|ATI71119.1;	CP028977.1|AWI40134.1;	ZLP001|gene1346;
OrthoMCL332	AL935263.2|ACT62116.1;	CP001617.1|ADN98403.1;	CP002222.1|CCC78801.1;	CP004082.1|AGE39051.1;	CP005942.2|AGL63880.2;	CP006033.1|AGO07824.1;	CP009236.1|ALC08440.1;	CP010528.1|AJO73923.1;	CP012122.1|ALV15109.1;	CP012650.1|ALG24586.1;	CP014228.1|AMD87793.1;	CP015857.1|ANJ13543.1;	CP015966.1|ANI95161.1;	CP019348.1|AQY71926.1;	CP021997.1|ASD32726.1;	CP023174.1|ASZ32789.1;	CP023728.1|ATI71120.1;	CP028977.1|AWI40135.1;	ZLP001|gene1345;
OrthoMCL333	AL935263.2|ACT62125.1;	CP001617.1|ADN98404.1;	CP002222.1|CCC78810.1;	CP004082.1|AGE39052.1;	CP005942.2|AGL63881.2;	CP006033.1|AGO07825.1;	CP009236.1|ALC08450.1;	CP010528.1|AJO73932.1;	CP012122.1|ALV15108.1;	CP012650.1|ALG24587.1;	CP014228.1|AMD87798.1;	CP015857.1|ANJ13542.1;	CP015966.1|ANI95160.1;	CP019348.1|AQY71927.1;	CP021997.1|ASD32717.1;	CP023174.1|ASZ32788.1;	CP023728.1|ATI71129.1;	CP028977.1|AWI40145.1;	ZLP001|gene1344;
OrthoMCL334	AL935263.2|ACT62149.1;	CP001617.1|ADN98407.1;	CP002222.1|CCC78834.1;	CP004082.1|AGE39055.1;	CP005942.2|AGL63884.2;	CP006033.1|AGO07828.1;	CP009236.1|ALC08475.1;	CP010528.1|AJO73958.1;	CP012122.1|ALV15105.1;	CP012650.1|ALG24590.1;	CP014228.1|AMD88583.1;	CP015857.1|ANJ13539.1;	CP015966.1|ANI95157.1;	CP019348.1|AQY71930.1;	CP021997.1|ASD32693.1;	CP023174.1|ASZ32785.1;	CP023728.1|ATI71152.1;	CP028977.1|AWI40169.1;	ZLP001|gene1341;
OrthoMCL335	AL935263.2|ACT62150.1;	CP001617.1|ADN98408.1;	CP002222.1|CCC78835.1;	CP004082.1|AGE39056.1;	CP005942.2|AGL63885.2;	CP006033.1|AGO07829.1;	CP009236.1|ALC08476.1;	CP010528.1|AJO73959.1;	CP012122.1|ALV15104.1;	CP012650.1|ALG24591.1;	CP014228.1|AMD88235.1;	CP015857.1|ANJ13538.1;	CP015966.1|ANI95156.1;	CP019348.1|AQY71931.1;	CP021997.1|ASD32692.1;	CP023174.1|ASZ32784.1;	CP023728.1|ATI71153.1;	CP028977.1|AWI40170.1;	ZLP001|gene1340;
OrthoMCL336	AL935263.2|ACT62151.1;	CP001617.1|ADN98409.1;	CP002222.1|CCC78836.1;	CP004082.1|AGE39057.1;	CP005942.2|AGL63886.2;	CP006033.1|AGO07830.1;	CP009236.1|ALC08477.1;	CP010528.1|AJO73960.1;	CP012122.1|ALV16131.1;	CP012650.1|ALG24592.1;	CP014228.1|AMD88582.1;	CP015857.1|ANJ15198.1;	CP015966.1|ANI96846.1;	CP019348.1|AQY71932.1;	CP021997.1|ASD32691.1;	CP023174.1|ASZ32783.1;	CP023728.1|ATI71154.1;	CP028977.1|AWI40171.1;	ZLP001|gene1339;
OrthoMCL337	AL935263.2|ACT62152.1;	CP001617.1|ADN98410.1;	CP002222.1|CCC78837.1;	CP004082.1|AGE39058.1;	CP005942.2|AGL63887.2;	CP006033.1|AGO07831.1;	CP009236.1|ALC08478.1;	CP010528.1|AJO73961.1;	CP012122.1|ALV15103.1;	CP012650.1|ALG24593.1;	CP014228.1|AMD88259.1;	CP015857.1|ANJ13537.1;	CP015966.1|ANI95155.1;	CP019348.1|AQY71933.1;	CP021997.1|ASD32690.1;	CP023174.1|ASZ32782.1;	CP023728.1|ATI71155.1;	CP028977.1|AWI40172.1;	ZLP001|gene1338;
OrthoMCL338	AL935263.2|ACT62155.1;	CP001617.1|ADN98413.1;	CP002222.1|CCC78840.1;	CP004082.1|AGE39061.1;	CP005942.2|AGL63890.2;	CP006033.1|AGO07834.1;	CP009236.1|ALC08481.1;	CP010528.1|AJO73964.1;	CP012122.1|ALV15100.1;	CP012650.1|ALG24596.1;	CP014228.1|AMD87866.1;	CP015857.1|ANJ13534.1;	CP015966.1|ANI95152.1;	CP019348.1|AQY71936.1;	CP021997.1|ASD32687.1;	CP023174.1|ASZ32779.1;	CP023728.1|ATI71158.1;	CP028977.1|AWI40175.1;	ZLP001|gene1335;
OrthoMCL339	AL935263.2|ACT62156.1;	CP001617.1|ADN98414.1;	CP002222.1|CCC78841.1;	CP004082.1|AGE39062.1;	CP005942.2|AGL63891.2;	CP006033.1|AGO07835.1;	CP009236.1|ALC08482.1;	CP010528.1|AJO73965.1;	CP012122.1|ALV15099.1;	CP012650.1|ALG24597.1;	CP014228.1|AMD87753.1;	CP015857.1|ANJ13533.1;	CP015966.1|ANI95150.1;	CP019348.1|AQY71937.1;	CP021997.1|ASD32686.1;	CP023174.1|ASZ32778.1;	CP023728.1|ATI71159.1;	CP028977.1|AWI40176.1;	ZLP001|gene1334;
OrthoMCL34	AL935263.2|ACT61455.1;	CP001617.1|ADN97749.1;CP001617.1|ADO00262.1;	CP002222.1|CCC78169.1;	CP004082.1|AGE38302.1;CP004082.1|AGS26752.1;	CP005942.2|AGL63254.2;	CP006033.1|AGO07243.1;CP006033.1|AGO09603.1;CP006033.1|AGO09604.1;	CP009236.1|ALC07751.1;	CP010528.1|AJO73321.1;	CP012122.1|ALV15708.1;CP012122.1|ALV16203.1;	CP012650.1|ALG26562.1;	CP014228.1|AMD87066.1;	CP015857.1|ANJ14117.1;CP015857.1|ANJ15417.1;	CP015966.1|ANI95743.1;	CP019348.1|AQY71424.1;	CP021997.1|ASD33357.1;	CP023174.1|ASZ34706.1;	CP023728.1|ATI70454.1;	CP028977.1|AWI39541.1;CP028977.1|AWI42037.1;	ZLP001|gene2012;
OrthoMCL340	AL935263.2|ACT62158.1;	CP001617.1|ADN98416.1;	CP002222.1|CCC78843.1;	CP004082.1|AGE39064.1;	CP005942.2|AGL63893.2;	CP006033.1|AGO07837.1;	CP009236.1|ALC08484.1;	CP010528.1|AJO73967.1;	CP012122.1|ALV15097.1;	CP012650.1|ALG24599.1;	CP014228.1|AMD87755.1;	CP015857.1|ANJ13531.1;	CP015966.1|ANI95148.1;	CP019348.1|AQY71939.1;	CP021997.1|ASD32684.1;	CP023174.1|ASZ32776.1;	CP023728.1|ATI71161.1;	CP028977.1|AWI40178.1;	ZLP001|gene1332;
OrthoMCL341	AL935263.2|ACT62170.1;	CP001617.1|ADN98426.1;	CP002222.1|CCC78854.1;	CP004082.1|AGE39075.1;	CP005942.2|AGL63904.2;	CP006033.1|AGO07848.1;	CP009236.1|ALC08495.1;	CP010528.1|AJO73978.1;	CP012122.1|ALV15086.1;	CP012650.1|ALG24608.1;	CP014228.1|AMD88214.1;	CP015857.1|ANJ13520.1;	CP015966.1|ANI95138.1;	CP019348.1|AQY71949.1;	CP021997.1|ASD32675.1;	CP023174.1|ASZ32765.1;	CP023728.1|ATI71172.1;	CP028977.1|AWI40189.1;	ZLP001|gene1321;
OrthoMCL342	AL935263.2|ACT62172.1;	CP001617.1|ADN98428.1;	CP002222.1|CCC78856.1;	CP004082.1|AGE39077.1;	CP005942.2|AGL63906.2;	CP006033.1|AGO07850.1;	CP009236.1|ALC08497.1;	CP010528.1|AJO73980.1;	CP012122.1|ALV15084.1;	CP012650.1|ALG24610.1;	CP014228.1|AMD88212.1;	CP015857.1|ANJ13518.1;	CP015966.1|ANI95136.1;	CP019348.1|AQY71951.1;	CP021997.1|ASD32673.1;	CP023174.1|ASZ32763.1;	CP023728.1|ATI71174.1;	CP028977.1|AWI40191.1;	ZLP001|gene1319;
OrthoMCL343	AL935263.2|ACT62179.1;	CP001617.1|ADN98435.1;	CP002222.1|CCC78864.1;	CP004082.1|AGE39084.1;	CP005942.2|AGL63913.2;	CP006033.1|AGO07856.1;	CP009236.1|ALC08504.1;	CP010528.1|AJO73986.1;	CP012122.1|ALV15078.1;	CP012650.1|ALG24616.1;	CP014228.1|AMD87979.1;	CP015857.1|ANJ13512.1;	CP015966.1|ANI95130.1;	CP019348.1|AQY71958.1;	CP021997.1|ASD32666.1;	CP023174.1|ASZ32756.1;	CP023728.1|ATI71181.1;	CP028977.1|AWI40198.1;	ZLP001|gene1311;
OrthoMCL344	AL935263.2|ACT62182.1;	CP001617.1|ADN98438.1;	CP002222.1|CCC78867.1;	CP004082.1|AGE39087.1;	CP005942.2|AGL63916.2;	CP006033.1|AGO07859.1;	CP009236.1|ALC08507.1;	CP010528.1|AJO73989.1;	CP012122.1|ALV15075.1;	CP012650.1|ALG24619.1;	CP014228.1|AMD88612.1;	CP015857.1|ANJ13509.1;	CP015966.1|ANI95127.1;	CP019348.1|AQY71960.1;	CP021997.1|ASD32664.1;	CP023174.1|ASZ32754.1;	CP023728.1|ATI71183.1;	CP028977.1|AWI40201.1;	ZLP001|gene1307;
OrthoMCL345	AL935263.2|ACT62185.1;	CP001617.1|ADN98441.1;	CP002222.1|CCC78870.1;	CP004082.1|AGE39090.1;	CP005942.2|AGL63919.2;	CP006033.1|AGO07862.1;	CP009236.1|ALC08510.1;	CP010528.1|AJO73991.1;	CP012122.1|ALV15073.1;	CP012650.1|ALG24621.1;	CP014228.1|AMD86494.1;	CP015857.1|ANJ13507.1;	CP015966.1|ANI95126.1;	CP019348.1|AQY71963.1;	CP021997.1|ASD32661.1;	CP023174.1|ASZ32751.1;	CP023728.1|ATI71186.1;	CP028977.1|AWI40204.1;	ZLP001|gene1303;
OrthoMCL346	AL935263.2|ACT62188.1;	CP001617.1|ADN98444.1;	CP002222.1|CCC78873.1;	CP004082.1|AGE39093.1;	CP005942.2|AGL63922.2;	CP006033.1|AGO07865.1;	CP009236.1|ALC08513.1;	CP010528.1|AJO73994.1;	CP012122.1|ALV15070.1;	CP012650.1|ALG24624.1;	CP014228.1|AMD87509.1;	CP015857.1|ANJ13504.1;	CP015966.1|ANI95123.1;	CP019348.1|AQY71966.1;	CP021997.1|ASD32658.1;	CP023174.1|ASZ32748.1;	CP023728.1|ATI71189.1;	CP028977.1|AWI40207.1;	ZLP001|gene1300;
OrthoMCL347	AL935263.2|ACT62189.1;	CP001617.1|ADN98445.1;	CP002222.1|CCC78874.1;	CP004082.1|AGE39094.1;	CP005942.2|AGL63923.2;	CP006033.1|AGO07866.1;	CP009236.1|ALC08514.1;	CP010528.1|AJO73995.1;	CP012122.1|ALV15069.1;	CP012650.1|ALG24625.1;	CP014228.1|AMD88538.1;	CP015857.1|ANJ13503.1;	CP015966.1|ANI95122.1;	CP019348.1|AQY71967.1;	CP021997.1|ASD32657.1;	CP023174.1|ASZ32747.1;	CP023728.1|ATI71190.1;	CP028977.1|AWI40208.1;	ZLP001|gene1299;
OrthoMCL348	AL935263.2|ACT62192.1;	CP001617.1|ADN98448.1;	CP002222.1|CCC78877.1;	CP004082.1|AGE39097.1;	CP005942.2|AGL63926.2;	CP006033.1|AGO07869.1;	CP009236.1|ALC08517.1;	CP010528.1|AJO73997.1;	CP012122.1|ALV15067.1;	CP012650.1|ALG24627.1;	CP014228.1|AMD87766.1;	CP015857.1|ANJ13501.1;	CP015966.1|ANI95120.1;	CP019348.1|AQY71970.1;	CP021997.1|ASD32654.1;	CP023174.1|ASZ32744.1;	CP023728.1|ATI71193.1;	CP028977.1|AWI40211.1;	ZLP001|gene1296;
OrthoMCL349	AL935263.2|ACT62193.1;	CP001617.1|ADN98449.1;	CP002222.1|CCC78878.1;	CP004082.1|AGE39098.1;	CP005942.2|AGL63927.2;	CP006033.1|AGO07870.1;	CP009236.1|ALC08518.1;	CP010528.1|AJO73998.1;	CP012122.1|ALV15066.1;	CP012650.1|ALG24628.1;	CP014228.1|AMD87767.1;	CP015857.1|ANJ13500.1;	CP015966.1|ANI95119.1;	CP019348.1|AQY71971.1;	CP021997.1|ASD32653.1;	CP023174.1|ASZ32743.1;	CP023728.1|ATI71194.1;	CP028977.1|AWI40212.1;	ZLP001|gene1295;
OrthoMCL350	AL935263.2|ACT62194.1;	CP001617.1|ADN98450.1;	CP002222.1|CCC78879.1;	CP004082.1|AGE39099.1;	CP005942.2|AGL63928.2;	CP006033.1|AGO07871.1;	CP009236.1|ALC08519.1;	CP010528.1|AJO73999.1;	CP012122.1|ALV16128.1;	CP012650.1|ALG27119.1;	CP014228.1|AMD87918.1;	CP015857.1|ANJ13499.1;	CP015966.1|ANI95118.1;	CP019348.1|AQY71972.1;	CP021997.1|ASD32652.1;	CP023174.1|ASZ32742.1;	CP023728.1|ATI71195.1;	CP028977.1|AWI40213.1;	ZLP001|gene1294;
OrthoMCL351	AL935263.2|ACT62196.1;	CP001617.1|ADN98452.1;	CP002222.1|CCC78881.1;	CP004082.1|AGE39101.1;	CP005942.2|AGL63930.2;	CP006033.1|AGO07873.1;	CP009236.1|ALC08521.1;	CP010528.1|AJO74001.1;	CP012122.1|ALV15064.1;	CP012650.1|ALG24630.1;	CP014228.1|AMD86712.1;	CP015857.1|ANJ13497.1;	CP015966.1|ANI95116.1;	CP019348.1|AQY71974.1;	CP021997.1|ASD32650.1;	CP023174.1|ASZ32740.1;	CP023728.1|ATI71197.1;	CP028977.1|AWI40215.1;	ZLP001|gene1292;
OrthoMCL352	AL935263.2|ACT62203.1;	CP001617.1|ADN98460.1;	CP002222.1|CCC78889.1;	CP004082.1|AGE39108.1;	CP005942.2|AGL63937.2;	CP006033.1|AGO07881.1;	CP009236.1|ALC08528.1;	CP010528.1|AJO74008.1;	CP012122.1|ALV15057.1;	CP012650.1|ALG24637.1;	CP014228.1|AMD87014.1;	CP015857.1|ANJ13490.1;	CP015966.1|ANI95109.1;	CP019348.1|AQY71982.1;	CP021997.1|ASD32641.1;	CP023174.1|ASZ32731.1;	CP023728.1|ATI71205.1;	CP028977.1|AWI40223.1;	ZLP001|gene1285;
OrthoMCL353	AL935263.2|ACT62205.1;	CP001617.1|ADN98462.1;	CP002222.1|CCC78891.1;	CP004082.1|AGE39110.1;	CP005942.2|AGL63939.2;	CP006033.1|AGO07883.1;	CP009236.1|ALC08530.1;	CP010528.1|AJO74010.1;	CP012122.1|ALV15055.1;	CP012650.1|ALG24639.1;	CP014228.1|AMD86984.1;	CP015857.1|ANJ13488.1;	CP015966.1|ANI95107.1;	CP019348.1|AQY71984.1;	CP021997.1|ASD32639.1;	CP023174.1|ASZ32729.1;	CP023728.1|ATI71207.1;	CP028977.1|AWI40225.1;	ZLP001|gene1283;
OrthoMCL354	AL935263.2|ACT62212.1;	CP001617.1|ADN98469.1;	CP002222.1|CCC78898.1;	CP004082.1|AGE39117.1;	CP005942.2|AGL63946.2;	CP006033.1|AGO07890.1;	CP009236.1|ALC08537.1;	CP010528.1|AJO74017.1;	CP012122.1|ALV15048.1;	CP012650.1|ALG24645.1;	CP014228.1|AMD87842.1;	CP015857.1|ANJ13482.1;	CP015966.1|ANI95100.1;	CP019348.1|AQY71991.1;	CP021997.1|ASD32632.1;	CP023174.1|ASZ32722.1;	CP023728.1|ATI71214.1;	CP028977.1|AWI40232.1;	ZLP001|gene1275;
OrthoMCL355	AL935263.2|ACT62220.1;	CP001617.1|ADN98477.1;	CP002222.1|CCC78906.1;	CP004082.1|AGE39126.1;	CP005942.2|AGL63955.2;	CP006033.1|AGO07901.1;	CP009236.1|ALC08546.1;	CP010528.1|AJO74024.1;	CP012122.1|ALV15041.1;	CP012650.1|ALG24651.1;	CP014228.1|AMD88229.1;	CP015857.1|ANJ13475.1;	CP015966.1|ANI95094.1;	CP019348.1|AQY71998.1;	CP021997.1|ASD32624.1;	CP023174.1|ASZ32714.1;	CP023728.1|ATI71222.1;	CP028977.1|AWI40240.1;	ZLP001|gene1265;
OrthoMCL356	AL935263.2|ACT62222.1;	CP001617.1|ADN98479.1;	CP002222.1|CCC78908.1;	CP004082.1|AGE39128.1;	CP005942.2|AGL63957.2;	CP006033.1|AGO07903.1;	CP009236.1|ALC08548.1;	CP010528.1|AJO74026.1;	CP012122.1|ALV15039.1;	CP012650.1|ALG24653.1;	CP014228.1|AMD88228.1;	CP015857.1|ANJ13473.1;	CP015966.1|ANI95092.1;	CP019348.1|AQY72000.1;	CP021997.1|ASD32622.1;	CP023174.1|ASZ32712.1;	CP023728.1|ATI71224.1;	CP028977.1|AWI40242.1;	ZLP001|gene1263;
OrthoMCL357	AL935263.2|ACT62224.1;	CP001617.1|ADN98481.1;	CP002222.1|CCC78910.1;	CP004082.1|AGE39130.1;	CP005942.2|AGL63959.2;	CP006033.1|AGO07905.1;	CP009236.1|ALC08550.1;	CP010528.1|AJO74028.1;	CP012122.1|ALV15037.1;	CP012650.1|ALG24655.1;	CP014228.1|AMD87922.1;	CP015857.1|ANJ13471.1;	CP015966.1|ANI95090.1;	CP019348.1|AQY72002.1;	CP021997.1|ASD32620.1;	CP023174.1|ASZ32710.1;	CP023728.1|ATI71226.1;	CP028977.1|AWI40244.1;	ZLP001|gene1261;
OrthoMCL358	AL935263.2|ACT62227.1;	CP001617.1|ADN98484.1;	CP002222.1|CCC78913.1;	CP004082.1|AGE39133.1;	CP005942.2|AGL63962.2;	CP006033.1|AGO07908.1;	CP009236.1|ALC08553.1;	CP010528.1|AJO74031.1;	CP012122.1|ALV15034.1;	CP012650.1|ALG24658.1;	CP014228.1|AMD87506.1;	CP015857.1|ANJ13468.1;	CP015966.1|ANI95087.1;	CP019348.1|AQY72005.1;	CP021997.1|ASD32617.1;	CP023174.1|ASZ32707.1;	CP023728.1|ATI71229.1;	CP028977.1|AWI40247.1;	ZLP001|gene1258;
OrthoMCL359	AL935263.2|ACT62228.1;	CP001617.1|ADN98485.1;	CP002222.1|CCC78914.1;	CP004082.1|AGE39134.1;	CP005942.2|AGL63963.2;	CP006033.1|AGO07909.1;	CP009236.1|ALC08554.1;	CP010528.1|AJO74032.1;	CP012122.1|ALV15033.1;	CP012650.1|ALG24659.1;	CP014228.1|AMD86704.1;	CP015857.1|ANJ13467.1;	CP015966.1|ANI95086.1;	CP019348.1|AQY72006.1;	CP021997.1|ASD32616.1;	CP023174.1|ASZ32706.1;	CP023728.1|ATI71230.1;	CP028977.1|AWI40248.1;	ZLP001|gene1257;
OrthoMCL36	AL935263.2|ACT62525.1;	CP001617.1|ADN98780.1;	CP002222.1|CCC79201.1;	CP004082.1|AGE39465.1;	CP005942.2|AGL64274.2;	CP006033.1|AGO08201.1;	CP009236.1|ALC08915.1;	CP010528.1|AJO74301.1;	CP012122.1|ALV14763.1;	CP012650.1|ALG24928.1;	CP014228.1|AMD86976.1;CP014228.1|AMD87313.1;CP014228.1|AMD87823.1;CP014228.1|AMD87953.1;CP014228.1|AMD88143.1;CP014228.1|AMD88234.1;CP014228.1|AMD88389.1;	CP015857.1|ANJ13194.1;	CP015966.1|ANI94822.1;	CP019348.1|AQY69662.1;	CP021997.1|ASD32344.1;	CP023174.1|ASZ32430.1;	CP023728.1|ATI71509.1;	CP028977.1|AWI40543.1;	ZLP001|gene0955;
OrthoMCL360	AL935263.2|ACT62231.1;	CP001617.1|ADN98488.1;	CP002222.1|CCC78917.1;	CP004082.1|AGE39137.1;	CP005942.2|AGL63966.2;	CP006033.1|AGO07912.1;	CP009236.1|ALC08557.1;	CP010528.1|AJO74035.1;	CP012122.1|ALV15030.1;	CP012650.1|ALG24662.1;	CP014228.1|AMD87778.1;	CP015857.1|ANJ13464.1;	CP015966.1|ANI95083.1;	CP019348.1|AQY72009.1;	CP021997.1|ASD32613.1;	CP023174.1|ASZ32703.1;	CP023728.1|ATI71233.1;	CP028977.1|AWI40251.1;	ZLP001|gene1254;
OrthoMCL361	AL935263.2|ACT62233.1;	CP001617.1|ADN98490.1;	CP002222.1|CCC78919.1;	CP004082.1|AGE39139.1;	CP005942.2|AGL63968.2;	CP006033.1|AGO07914.1;	CP009236.1|ALC08559.1;	CP010528.1|AJO74037.1;	CP012122.1|ALV15028.1;	CP012650.1|ALG24664.1;	CP014228.1|AMD87779.1;	CP015857.1|ANJ13462.1;	CP015966.1|ANI95081.1;	CP019348.1|AQY72011.1;	CP021997.1|ASD32611.1;	CP023174.1|ASZ32701.1;	CP023728.1|ATI71235.1;	CP028977.1|AWI40253.1;	ZLP001|gene1252;
OrthoMCL362	AL935263.2|ACT62234.1;	CP001617.1|ADN98491.1;	CP002222.1|CCC78920.1;	CP004082.1|AGE39140.1;	CP005942.2|AGL63969.2;	CP006033.1|AGO07915.1;	CP009236.1|ALC08560.1;	CP010528.1|AJO74038.1;	CP012122.1|ALV15027.1;	CP012650.1|ALG24665.1;	CP014228.1|AMD88321.1;	CP015857.1|ANJ13461.1;	CP015966.1|ANI95080.1;	CP019348.1|AQY72012.1;	CP021997.1|ASD32610.1;	CP023174.1|ASZ32700.1;	CP023728.1|ATI71236.1;	CP028977.1|AWI40254.1;	ZLP001|gene1251;
OrthoMCL363	AL935263.2|ACT62235.1;	CP001617.1|ADN98492.1;	CP002222.1|CCC78921.1;	CP004082.1|AGE39141.1;	CP005942.2|AGL63970.2;	CP006033.1|AGO07916.1;	CP009236.1|ALC08561.1;	CP010528.1|AJO74039.1;	CP012122.1|ALV15026.1;	CP012650.1|ALG24666.1;	CP014228.1|AMD86362.1;	CP015857.1|ANJ13460.1;	CP015966.1|ANI95079.1;	CP019348.1|AQY72013.1;	CP021997.1|ASD32609.1;	CP023174.1|ASZ32699.1;	CP023728.1|ATI71237.1;	CP028977.1|AWI40255.1;	ZLP001|gene1250;
OrthoMCL364	AL935263.2|ACT62239.1;	CP001617.1|ADN98496.1;	CP002222.1|CCC78925.1;	CP004082.1|AGE39145.1;	CP005942.2|AGL63974.2;	CP006033.1|AGO07920.1;	CP009236.1|ALC08565.1;	CP010528.1|AJO74043.1;	CP012122.1|ALV15022.1;	CP012650.1|ALG24670.1;	CP014228.1|AMD87930.1;	CP015857.1|ANJ13456.1;	CP015966.1|ANI95075.1;	CP019348.1|AQY72017.1;	CP021997.1|ASD32605.1;	CP023174.1|ASZ32695.1;	CP023728.1|ATI71241.1;	CP028977.1|AWI40259.1;	ZLP001|gene1246;
OrthoMCL365	AL935263.2|ACT62241.1;	CP001617.1|ADN98498.1;	CP002222.1|CCC78927.1;	CP004082.1|AGE39147.1;	CP005942.2|AGL63976.2;	CP006033.1|AGO07922.1;	CP009236.1|ALC08567.1;	CP010528.1|AJO75683.1;	CP012122.1|ALV16127.1;	CP012650.1|ALG27121.1;	CP014228.1|AMD87932.1;	CP015857.1|ANJ15196.1;	CP015966.1|ANI96842.1;	CP019348.1|AQY72247.1;	CP021997.1|ASD33987.1;	CP023174.1|ASZ34862.1;	CP023728.1|ATI72913.1;	CP028977.1|AWI41918.1;	ZLP001|gene1244;
OrthoMCL366	AL935263.2|ACT62242.1;	CP001617.1|ADN98499.1;	CP002222.1|CCC78928.1;	CP004082.1|AGE39148.1;	CP005942.2|AGL63977.2;	CP006033.1|AGO07923.1;	CP009236.1|ALC08568.1;	CP010528.1|AJO74045.1;	CP012122.1|ALV15020.1;	CP012650.1|ALG24672.1;	CP014228.1|AMD88562.1;	CP015857.1|ANJ13454.1;	CP015966.1|ANI95073.1;	CP019348.1|AQY72019.1;	CP021997.1|ASD32603.1;	CP023174.1|ASZ32693.1;	CP023728.1|ATI71243.1;	CP028977.1|AWI40261.1;	ZLP001|gene1243;
OrthoMCL367	AL935263.2|ACT62243.1;	CP001617.1|ADN98500.1;	CP002222.1|CCC78929.1;	CP004082.1|AGE39149.1;	CP005942.2|AGL63978.2;	CP006033.1|AGO07924.1;	CP009236.1|ALC08569.1;	CP010528.1|AJO74046.1;	CP012122.1|ALV15019.1;	CP012650.1|ALG24673.1;	CP014228.1|AMD87935.1;	CP015857.1|ANJ13453.1;	CP015966.1|ANI95072.1;	CP019348.1|AQY72020.1;	CP021997.1|ASD32602.1;	CP023174.1|ASZ32692.1;	CP023728.1|ATI71244.1;	CP028977.1|AWI40262.1;	ZLP001|gene1242;
OrthoMCL368	AL935263.2|ACT62244.1;	CP001617.1|ADN98501.1;	CP002222.1|CCC78930.1;	CP004082.1|AGE39150.1;	CP005942.2|AGL63979.2;	CP006033.1|AGO07925.1;	CP009236.1|ALC08570.1;	CP010528.1|AJO74047.1;	CP012122.1|ALV15018.1;	CP012650.1|ALG24674.1;	CP014228.1|AMD88564.1;	CP015857.1|ANJ13452.1;	CP015966.1|ANI95071.1;	CP019348.1|AQY72021.1;	CP021997.1|ASD32601.1;	CP023174.1|ASZ32691.1;	CP023728.1|ATI71245.1;	CP028977.1|AWI40263.1;	ZLP001|gene1241;
OrthoMCL369	AL935263.2|ACT62245.1;	CP001617.1|ADN98502.1;	CP002222.1|CCC78931.1;	CP004082.1|AGE39151.1;	CP005942.2|AGL63980.2;	CP006033.1|AGO07926.1;	CP009236.1|ALC08571.1;	CP010528.1|AJO74048.1;	CP012122.1|ALV15017.1;	CP012650.1|ALG24675.1;	CP014228.1|AMD87007.1;	CP015857.1|ANJ13451.1;	CP015966.1|ANI95070.1;	CP019348.1|AQY72022.1;	CP021997.1|ASD32600.1;	CP023174.1|ASZ32690.1;	CP023728.1|ATI71246.1;	CP028977.1|AWI40264.1;	ZLP001|gene1240;
OrthoMCL370	AL935263.2|ACT62246.1;	CP001617.1|ADN98503.1;	CP002222.1|CCC78932.1;	CP004082.1|AGE39152.1;	CP005942.2|AGL63981.2;	CP006033.1|AGO07927.1;	CP009236.1|ALC08572.1;	CP010528.1|AJO74049.1;	CP012122.1|ALV15016.1;	CP012650.1|ALG24676.1;	CP014228.1|AMD87010.1;	CP015857.1|ANJ13450.1;	CP015966.1|ANI95069.1;	CP019348.1|AQY72023.1;	CP021997.1|ASD32599.1;	CP023174.1|ASZ32689.1;	CP023728.1|ATI71247.1;	CP028977.1|AWI40265.1;	ZLP001|gene1239;
OrthoMCL371	AL935263.2|ACT62248.1;	CP001617.1|ADN98504.1;	CP002222.1|CCC78933.1;	CP004082.1|AGE39153.1;	CP005942.2|AGL63982.2;	CP006033.1|AGO07928.1;	CP009236.1|ALC08573.1;	CP010528.1|AJO74050.1;	CP012122.1|ALV15015.1;	CP012650.1|ALG24677.1;	CP014228.1|AMD86472.1;	CP015857.1|ANJ13449.1;	CP015966.1|ANI95068.1;	CP019348.1|AQY72024.1;	CP021997.1|ASD32598.1;	CP023174.1|ASZ32688.1;	CP023728.1|ATI71248.1;	CP028977.1|AWI40266.1;	ZLP001|gene1238;
OrthoMCL372	AL935263.2|ACT62249.1;	CP001617.1|ADN98505.1;	CP002222.1|CCC78934.1;	CP004082.1|AGE39154.1;	CP005942.2|AGL63983.2;	CP006033.1|AGO07929.1;	CP009236.1|ALC08574.1;	CP010528.1|AJO74051.1;	CP012122.1|ALV15014.1;	CP012650.1|ALG24678.1;	CP014228.1|AMD87936.1;	CP015857.1|ANJ13448.1;	CP015966.1|ANI95067.1;	CP019348.1|AQY72025.1;	CP021997.1|ASD32597.1;	CP023174.1|ASZ32687.1;	CP023728.1|ATI71249.1;	CP028977.1|AWI40267.1;	ZLP001|gene1237;
OrthoMCL373	AL935263.2|ACT62253.1;	CP001617.1|ADN98510.1;	CP002222.1|CCC78938.1;	CP004082.1|AGE39159.1;	CP005942.2|AGL63988.2;	CP006033.1|AGO07933.1;	CP009236.1|ALC08579.1;	CP010528.1|AJO74055.1;	CP012122.1|ALV15010.1;	CP012650.1|ALG24682.1;	CP014228.1|AMD88244.1;	CP015857.1|ANJ13444.1;	CP015966.1|ANI95063.1;	CP019348.1|AQY72029.1;	CP021997.1|ASD32593.1;	CP023174.1|ASZ32683.1;	CP023728.1|ATI71253.1;	CP028977.1|AWI40272.1;	ZLP001|gene1232;
OrthoMCL374	AL935263.2|ACT62254.1;	CP001617.1|ADN98511.1;	CP002222.1|CCC78939.1;	CP004082.1|AGE39160.1;	CP005942.2|AGL63989.2;	CP006033.1|AGO07934.1;	CP009236.1|ALC08580.1;	CP010528.1|AJO74056.1;	CP012122.1|ALV15009.1;	CP012650.1|ALG24683.1;	CP014228.1|AMD88617.1;	CP015857.1|ANJ13443.1;	CP015966.1|ANI95062.1;	CP019348.1|AQY72030.1;	CP021997.1|ASD32592.1;	CP023174.1|ASZ32682.1;	CP023728.1|ATI71254.1;	CP028977.1|AWI40273.1;	ZLP001|gene1231;
OrthoMCL375	AL935263.2|ACT62257.1;	CP001617.1|ADN98514.1;	CP002222.1|CCC78942.1;	CP004082.1|AGE39164.1;	CP005942.2|AGL63992.2;	CP006033.1|AGO07937.1;	CP009236.1|ALC08583.1;	CP010528.1|AJO74058.1;	CP012122.1|ALV15007.1;	CP012650.1|ALG24685.1;	CP014228.1|AMD88236.1;	CP015857.1|ANJ13441.1;	CP015966.1|ANI95060.1;	CP019348.1|AQY72033.1;	CP021997.1|ASD32589.1;	CP023174.1|ASZ32679.1;	CP023728.1|ATI71257.1;	CP028977.1|AWI40276.1;	ZLP001|gene1228;
OrthoMCL376	AL935263.2|ACT62258.1;	CP001617.1|ADN98515.1;	CP002222.1|CCC78943.1;	CP004082.1|AGE39165.1;	CP005942.2|AGL63993.2;	CP006033.1|AGO07938.1;	CP009236.1|ALC08584.1;	CP010528.1|AJO74059.1;	CP012122.1|ALV15006.1;	CP012650.1|ALG24686.1;	CP014228.1|AMD87635.1;	CP015857.1|ANJ13440.1;	CP015966.1|ANI95059.1;	CP019348.1|AQY72034.1;	CP021997.1|ASD32588.1;	CP023174.1|ASZ32678.1;	CP023728.1|ATI71258.1;	CP028977.1|AWI40277.1;	ZLP001|gene1227;
OrthoMCL377	AL935263.2|ACT62259.1;	CP001617.1|ADN98516.1;	CP002222.1|CCC78944.1;	CP004082.1|AGE39166.1;	CP005942.2|AGL63994.2;	CP006033.1|AGO07939.1;	CP009236.1|ALC08585.1;	CP010528.1|AJO74060.1;	CP012122.1|ALV15005.1;	CP012650.1|ALG24687.1;	CP014228.1|AMD87637.1;	CP015857.1|ANJ13439.1;	CP015966.1|ANI95058.1;	CP019348.1|AQY72035.1;	CP021997.1|ASD32587.1;	CP023174.1|ASZ32677.1;	CP023728.1|ATI71259.1;	CP028977.1|AWI40278.1;	ZLP001|gene1226;
OrthoMCL378	AL935263.2|ACT62261.1;	CP001617.1|ADN98518.1;	CP002222.1|CCC78946.1;	CP004082.1|AGE39168.1;	CP005942.2|AGL63996.2;	CP006033.1|AGO07941.1;	CP009236.1|ALC08587.1;	CP010528.1|AJO74062.1;	CP012122.1|ALV15003.1;	CP012650.1|ALG24689.1;	CP014228.1|AMD87641.1;	CP015857.1|ANJ13437.1;	CP015966.1|ANI95056.1;	CP019348.1|AQY72037.1;	CP021997.1|ASD32585.1;	CP023174.1|ASZ32675.1;	CP023728.1|ATI71261.1;	CP028977.1|AWI40280.1;	ZLP001|gene1224;
OrthoMCL379	AL935263.2|ACT62262.1;	CP001617.1|ADN98519.1;	CP002222.1|CCC78947.1;	CP004082.1|AGE39169.1;	CP005942.2|AGL63997.2;	CP006033.1|AGO07942.1;	CP009236.1|ALC08588.1;	CP010528.1|AJO74063.1;	CP012122.1|ALV15002.1;	CP012650.1|ALG24690.1;	CP014228.1|AMD87645.1;	CP015857.1|ANJ13436.1;	CP015966.1|ANI95055.1;	CP019348.1|AQY72038.1;	CP021997.1|ASD32584.1;	CP023174.1|ASZ32674.1;	CP023728.1|ATI71262.1;	CP028977.1|AWI40281.1;	ZLP001|gene1223;
OrthoMCL380	AL935263.2|ACT62263.1;	CP001617.1|ADN98520.1;	CP002222.1|CCC78948.1;	CP004082.1|AGE39170.1;	CP005942.2|AGL63998.2;	CP006033.1|AGO07943.1;	CP009236.1|ALC08589.1;	CP010528.1|AJO74064.1;	CP012122.1|ALV15001.1;	CP012650.1|ALG24691.1;	CP014228.1|AMD87646.1;	CP015857.1|ANJ13435.1;	CP015966.1|ANI95054.1;	CP019348.1|AQY72039.1;	CP021997.1|ASD32583.1;	CP023174.1|ASZ32673.1;	CP023728.1|ATI71263.1;	CP028977.1|AWI40282.1;	ZLP001|gene1222;
OrthoMCL381	AL935263.2|ACT62265.1;	CP001617.1|ADN98522.1;	CP002222.1|CCC78950.1;	CP004082.1|AGE39172.1;	CP005942.2|AGL64000.2;	CP006033.1|AGO07945.1;	CP009236.1|ALC08591.1;	CP010528.1|AJO74066.1;	CP012122.1|ALV14999.1;	CP012650.1|ALG24693.1;	CP014228.1|AMD88522.1;	CP015857.1|ANJ13433.1;	CP015966.1|ANI95052.1;	CP019348.1|AQY72041.1;	CP021997.1|ASD32581.1;	CP023174.1|ASZ32671.1;	CP023728.1|ATI71265.1;	CP028977.1|AWI40284.1;	ZLP001|gene1220;
OrthoMCL382	AL935263.2|ACT62266.1;	CP001617.1|ADN98523.1;	CP002222.1|CCC78951.1;	CP004082.1|AGE39173.1;	CP005942.2|AGL64001.2;	CP006033.1|AGO07946.1;	CP009236.1|ALC08592.1;	CP010528.1|AJO74067.1;	CP012122.1|ALV14998.1;	CP012650.1|ALG24694.1;	CP014228.1|AMD87648.1;	CP015857.1|ANJ13432.1;	CP015966.1|ANI95051.1;	CP019348.1|AQY72042.1;	CP021997.1|ASD32580.1;	CP023174.1|ASZ32670.1;	CP023728.1|ATI71266.1;	CP028977.1|AWI40285.1;	ZLP001|gene1219;
OrthoMCL383	AL935263.2|ACT62275.1;	CP001617.1|ADN98531.1;	CP002222.1|CCC78958.1;	CP004082.1|AGE39189.1;	CP005942.2|AGL64009.2;	CP006033.1|AGO07954.1;	CP009236.1|ALC08608.1;	CP010528.1|AJO74074.1;	CP012122.1|ALV14992.1;	CP012650.1|ALG24701.1;	CP014228.1|AMD88164.1;	CP015857.1|ANJ13426.1;	CP015966.1|ANI95037.1;	CP019348.1|AQY72049.1;	CP021997.1|ASD32573.1;	CP023174.1|ASZ32664.1;	CP023728.1|ATI71273.1;	CP028977.1|AWI40292.1;	ZLP001|gene1211;
OrthoMCL384	AL935263.2|ACT62276.1;	CP001617.1|ADN98532.1;	CP002222.1|CCC78959.1;	CP004082.1|AGE39190.1;	CP005942.2|AGL64010.2;	CP006033.1|AGO07955.1;	CP009236.1|ALC08609.1;	CP010528.1|AJO74075.1;	CP012122.1|ALV14991.1;	CP012650.1|ALG24702.1;	CP014228.1|AMD88165.1;	CP015857.1|ANJ13425.1;	CP015966.1|ANI95036.1;	CP019348.1|AQY72050.1;	CP021997.1|ASD32572.1;	CP023174.1|ASZ32663.1;	CP023728.1|ATI71274.1;	CP028977.1|AWI40293.1;	ZLP001|gene1210;
OrthoMCL385	AL935263.2|ACT62279.1;	CP001617.1|ADN98535.1;	CP002222.1|CCC78962.1;	CP004082.1|AGE39193.1;	CP005942.2|AGL64013.2;	CP006033.1|AGO07958.1;	CP009236.1|ALC08612.1;	CP010528.1|AJO74078.1;	CP012122.1|ALV14988.1;	CP012650.1|ALG24704.1;	CP014228.1|AMD88166.1;	CP015857.1|ANJ13423.1;	CP015966.1|ANI95033.1;	CP019348.1|AQY72053.1;	CP021997.1|ASD32569.1;	CP023174.1|ASZ32660.1;	CP023728.1|ATI71277.1;	CP028977.1|AWI40296.1;	ZLP001|gene1207;
OrthoMCL386	AL935263.2|ACT62288.1;	CP001617.1|ADN98544.1;	CP002222.1|CCC78971.1;	CP004082.1|AGE39205.1;	CP005942.2|AGL64023.2;	CP006033.1|AGO07968.1;	CP009236.1|ALC08622.1;	CP010528.1|AJO74084.1;	CP012122.1|ALV14979.1;	CP012650.1|ALG24710.1;	CP014228.1|AMD86488.1;	CP015857.1|ANJ13412.1;	CP015966.1|ANI95030.1;	CP019348.1|AQY72061.1;	CP021997.1|ASD32563.1;	CP023174.1|ASZ32652.1;	CP023728.1|ATI71283.1;	CP028977.1|AWI40305.1;	ZLP001|gene1199;
OrthoMCL387	AL935263.2|ACT62294.1;	CP001617.1|ADN98550.1;	CP002222.1|CCC78977.1;	CP004082.1|AGE39211.1;	CP005942.2|AGL64029.2;	CP006033.1|AGO07974.1;	CP009236.1|ALC08628.1;	CP010528.1|AJO74089.1;	CP012122.1|ALV14973.1;	CP012650.1|ALG24716.1;	CP014228.1|AMD88599.1;	CP015857.1|ANJ13406.1;	CP015966.1|ANI95024.1;	CP019348.1|AQY72067.1;	CP021997.1|ASD32557.1;	CP023174.1|ASZ32646.1;	CP023728.1|ATI71289.1;	CP028977.1|AWI40311.1;	ZLP001|gene1193;
OrthoMCL388	AL935263.2|ACT62295.1;	CP001617.1|ADN98551.1;	CP002222.1|CCC78978.1;	CP004082.1|AGE39212.1;	CP005942.2|AGL64030.2;	CP006033.1|AGO07975.1;	CP009236.1|ALC08629.1;	CP010528.1|AJO74090.1;	CP012122.1|ALV14972.1;	CP012650.1|ALG24717.1;	CP014228.1|AMD87816.1;	CP015857.1|ANJ13405.1;	CP015966.1|ANI95023.1;	CP019348.1|AQY72068.1;	CP021997.1|ASD32556.1;	CP023174.1|ASZ32645.1;	CP023728.1|ATI71290.1;	CP028977.1|AWI40312.1;	ZLP001|gene1192;
OrthoMCL389	AL935263.2|ACT62320.1;	CP001617.1|ADN98576.1;	CP002222.1|CCC79004.1;	CP004082.1|AGE39237.1;	CP005942.2|AGL64055.2;	CP006033.1|AGO07999.1;	CP009236.1|ALC08708.1;	CP010528.1|AJO74117.1;	CP012122.1|ALV14948.1;	CP012650.1|ALG24742.1;	CP014228.1|AMD88463.1;	CP015857.1|ANJ13383.1;	CP015966.1|ANI95002.1;	CP019348.1|AQY72092.1;	CP021997.1|ASD32535.1;	CP023174.1|ASZ32618.1;	CP023728.1|ATI71318.1;	CP028977.1|AWI40338.1;	ZLP001|gene1167;
OrthoMCL390	AL935263.2|ACT62325.1;	CP001617.1|ADN98582.1;	CP002222.1|CCC79009.1;	CP004082.1|AGE39245.1;	CP005942.2|AGL64060.2;	CP006033.1|AGO08004.1;	CP009236.1|ALC08714.1;	CP010528.1|AJO74121.1;	CP012122.1|ALV14944.1;	CP012650.1|ALG24746.1;	CP014228.1|AMD86376.1;	CP015857.1|ANJ13377.1;	CP015966.1|ANI94997.1;	CP019348.1|AQY72097.1;	CP021997.1|ASD32530.1;	CP023174.1|ASZ32613.1;	CP023728.1|ATI71323.1;	CP028977.1|AWI40343.1;	ZLP001|gene1162;
OrthoMCL391	AL935263.2|ACT62339.1;	CP001617.1|ADN98599.1;	CP002222.1|CCC79023.1;	CP004082.1|AGE39260.1;	CP005942.2|AGL64077.2;	CP006033.1|AGO08018.1;	CP009236.1|ALC08729.1;	CP010528.1|AJO74135.1;	CP012122.1|ALV14930.1;	CP012650.1|ALG24760.1;	CP014228.1|AMD87324.1;	CP015857.1|ANJ13364.1;	CP015966.1|ANI94984.1;	CP019348.1|AQY72113.1;	CP021997.1|ASD32516.1;	CP023174.1|ASZ32598.1;	CP023728.1|ATI71337.1;	CP028977.1|AWI40358.1;	ZLP001|gene1145;
OrthoMCL392	AL935263.2|ACT62342.1;	CP001617.1|ADN98602.1;	CP002222.1|CCC79026.1;	CP004082.1|AGE39263.1;	CP005942.2|AGL64080.2;	CP006033.1|AGO08021.1;	CP009236.1|ALC08732.1;	CP010528.1|AJO74138.1;	CP012122.1|ALV14927.1;	CP012650.1|ALG24763.1;	CP014228.1|AMD87668.1;	CP015857.1|ANJ13361.1;	CP015966.1|ANI94981.1;	CP019348.1|AQY72116.1;	CP021997.1|ASD32514.1;	CP023174.1|ASZ32595.1;	CP023728.1|ATI71340.1;	CP028977.1|AWI40361.1;	ZLP001|gene1142;
OrthoMCL393	AL935263.2|ACT62343.1;	CP001617.1|ADN98603.1;	CP002222.1|CCC79027.1;	CP004082.1|AGE39264.1;	CP005942.2|AGL64081.2;	CP006033.1|AGO08022.1;	CP009236.1|ALC08733.1;	CP010528.1|AJO75686.1;	CP012122.1|ALV16123.1;	CP012650.1|ALG24764.1;	CP014228.1|AMD88527.1;	CP015857.1|ANJ15192.1;	CP015966.1|ANI96837.1;	CP019348.1|AQY72249.1;	CP021997.1|ASD32513.1;	CP023174.1|ASZ34860.1;	CP023728.1|ATI72915.1;	CP028977.1|AWI40362.1;	ZLP001|gene1141;
OrthoMCL394	AL935263.2|ACT62344.1;	CP001617.1|ADN98604.1;	CP002222.1|CCC79028.1;	CP004082.1|AGE39265.1;	CP005942.2|AGL64082.2;	CP006033.1|AGO08023.1;	CP009236.1|ALC08734.1;	CP010528.1|AJO75687.1;	CP012122.1|ALV16122.1;	CP012650.1|ALG27123.1;	CP014228.1|AMD87669.1;	CP015857.1|ANJ15191.1;	CP015966.1|ANI96836.1;	CP019348.1|AQY72117.1;	CP021997.1|ASD32512.1;	CP023174.1|ASZ32594.1;	CP023728.1|ATI71341.1;	CP028977.1|AWI40363.1;	ZLP001|gene1140;
OrthoMCL395	AL935263.2|ACT62346.1;	CP001617.1|ADN98606.1;	CP002222.1|CCC79031.1;	CP004082.1|AGE39267.1;	CP005942.2|AGL64084.2;	CP006033.1|AGO08025.1;	CP009236.1|ALC08736.1;	CP010528.1|AJO74141.1;	CP012122.1|ALV14925.1;	CP012650.1|ALG24766.1;	CP014228.1|AMD88621.1;	CP015857.1|ANJ13359.1;	CP015966.1|ANI94979.1;	CP019348.1|AQY72119.1;	CP021997.1|ASD32510.1;	CP023174.1|ASZ32593.1;	CP023728.1|ATI71343.1;	CP028977.1|AWI40365.1;	ZLP001|gene1138;
OrthoMCL396	AL935263.2|ACT62348.1;	CP001617.1|ADN98608.1;	CP002222.1|CCC79033.1;	CP004082.1|AGE39269.1;	CP005942.2|AGL64086.2;	CP006033.1|AGO08027.1;	CP009236.1|ALC08738.1;	CP010528.1|AJO74143.1;	CP012122.1|ALV14923.1;	CP012650.1|ALG24768.1;	CP014228.1|AMD87387.1;	CP015857.1|ANJ13357.1;	CP015966.1|ANI94977.1;	CP019348.1|AQY72121.1;	CP021997.1|ASD32508.1;	CP023174.1|ASZ32591.1;	CP023728.1|ATI71345.1;	CP028977.1|AWI40367.1;	ZLP001|gene1136;
OrthoMCL398	AL935263.2|ACT62382.1;	CP001617.1|ADN98638.1;	CP002222.1|CCC79066.1;	CP004082.1|AGE39306.1;	CP005942.2|AGL64123.2;	CP006033.1|AGO08059.1;	CP009236.1|ALC08774.1;	CP010528.1|AJO74169.1;	CP012122.1|ALV14895.1;	CP012650.1|ALG24794.1;	CP014228.1|AMD88628.1;	CP015857.1|ANJ13326.1;	CP015966.1|ANI94950.1;	CP019348.1|AQY72154.1;	CP021997.1|ASD32476.1;	CP023174.1|ASZ32562.1;	CP023728.1|ATI71375.1;	CP028977.1|AWI40399.1;	ZLP001|gene1102;
OrthoMCL399	AL935263.2|ACT62384.1;	CP001617.1|ADN98640.1;	CP002222.1|CCC79068.1;	CP004082.1|AGE39308.1;	CP005942.2|AGL64125.2;	CP006033.1|AGO08061.1;	CP009236.1|ALC08776.1;	CP010528.1|AJO75691.1;	CP012122.1|ALV14893.1;	CP012650.1|ALG24796.1;	CP014228.1|AMD87708.1;	CP015857.1|ANJ13324.1;	CP015966.1|ANI94948.1;	CP019348.1|AQY72250.1;	CP021997.1|ASD33985.1;	CP023174.1|ASZ34859.1;	CP023728.1|ATI72916.1;	CP028977.1|AWI41919.1;	ZLP001|gene1100;
OrthoMCL4	AL935263.2|ACT61125.1;AL935263.2|ACT61126.1;AL935263.2|ACT63486.1;	CP001617.1|ADN97441.1;CP001617.1|ADN97442.1;CP001617.1|ADN99882.1;	CP002222.1|CCC77792.1;CP002222.1|CCC77793.1;CP002222.1|CCC80258.1;	CP004082.1|AGE38002.1;CP004082.1|AGE38003.1;CP004082.1|AGE40610.1;	CP005942.2|AGL62973.2;CP005942.2|AGL62974.2;CP005942.2|AGL65388.2;	CP006033.1|AGO06936.1;CP006033.1|AGO06937.1;CP006033.1|AGO09211.1;	CP009236.1|ALC07440.1;CP009236.1|ALC07441.1;CP009236.1|ALC09987.1;	CP010528.1|AJO73019.1;CP010528.1|AJO73020.1;CP010528.1|AJO75299.1;	CP012122.1|ALV13465.1;CP012122.1|ALV13466.1;CP012122.1|ALV13728.1;	CP012650.1|ALG25853.1;CP012650.1|ALG26286.1;	CP014228.1|AMD87619.1;	CP015857.1|ANJ14383.1;CP015857.1|ANJ14868.1;	CP015966.1|ANI96056.1;CP015966.1|ANI96057.1;CP015966.1|ANI96533.1;	CP019348.1|AQY70798.1;CP019348.1|AQY70799.1;CP019348.1|AQY71295.1;	CP021997.1|ASD31382.1;CP021997.1|ASD33688.1;CP021997.1|ASD33689.1;	CP023174.1|ASZ33813.1;CP023174.1|ASZ34367.1;CP023174.1|ASZ34368.1;	CP023728.1|ATI70159.1;CP023728.1|ATI70160.1;CP023728.1|ATI72528.1;	CP028977.1|AWI39187.1;CP028977.1|AWI39188.1;CP028977.1|AWI41553.1;	ZLP001|gene2341;ZLP001|gene2342;ZLP001|gene2882;
OrthoMCL400	AL935263.2|ACT62430.1;	CP001617.1|ADN98687.1;	CP002222.1|CCC79110.1;	CP004082.1|AGE39358.1;	CP005942.2|AGL64171.2;	CP006033.1|AGO08103.1;	CP009236.1|ALC08822.1;	CP010528.1|AJO74211.1;	CP012122.1|ALV14849.1;	CP012650.1|ALG24839.1;	CP014228.1|AMD88385.1;	CP015857.1|ANJ13284.1;	CP015966.1|ANI94909.1;	CP019348.1|AQY69591.1;	CP021997.1|ASD32433.1;	CP023174.1|ASZ32517.1;	CP023728.1|ATI71420.1;	CP028977.1|AWI40442.1;	ZLP001|gene1053;
OrthoMCL401	AL935263.2|ACT62431.1;	CP001617.1|ADN98688.1;	CP002222.1|CCC79111.1;	CP004082.1|AGE39359.1;	CP005942.2|AGL64172.2;	CP006033.1|AGO08104.1;	CP009236.1|ALC08823.1;	CP010528.1|AJO74212.1;	CP012122.1|ALV14848.1;	CP012650.1|ALG24841.1;	CP014228.1|AMD87287.1;	CP015857.1|ANJ13283.1;	CP015966.1|ANI94908.1;	CP019348.1|AQY69592.1;	CP021997.1|ASD32432.1;	CP023174.1|ASZ32516.1;	CP023728.1|ATI71421.1;	CP028977.1|AWI40443.1;	ZLP001|gene1052;
OrthoMCL402	AL935263.2|ACT62442.1;	CP001617.1|ADN98699.1;	CP002222.1|CCC79122.1;	CP004082.1|AGE39371.1;	CP005942.2|AGL64183.2;	CP006033.1|AGO08115.1;	CP009236.1|ALC08834.1;	CP010528.1|AJO74223.1;	CP012122.1|ALV14837.1;	CP012650.1|ALG24852.1;	CP014228.1|AMD87171.1;	CP015857.1|ANJ13272.1;	CP015966.1|ANI94897.1;	CP019348.1|AQY69603.1;	CP021997.1|ASD32421.1;	CP023174.1|ASZ32505.1;	CP023728.1|ATI71432.1;	CP028977.1|AWI40454.1;	ZLP001|gene1039;
OrthoMCL403	AL935263.2|ACT62443.1;	CP001617.1|ADN98700.1;	CP002222.1|CCC79123.1;	CP004082.1|AGE39372.1;	CP005942.2|AGL64184.2;	CP006033.1|AGO08116.1;	CP009236.1|ALC08835.1;	CP010528.1|AJO74224.1;	CP012122.1|ALV14836.1;	CP012650.1|ALG24853.1;	CP014228.1|AMD88523.1;	CP015857.1|ANJ13271.1;	CP015966.1|ANI94896.1;	CP019348.1|AQY69604.1;	CP021997.1|ASD32420.1;	CP023174.1|ASZ32504.1;	CP023728.1|ATI71433.1;	CP028977.1|AWI40455.1;	ZLP001|gene1038;
OrthoMCL404	AL935263.2|ACT62444.1;	CP001617.1|ADN98701.1;	CP002222.1|CCC79124.1;	CP004082.1|AGE39373.1;	CP005942.2|AGL64185.2;	CP006033.1|AGO08117.1;	CP009236.1|ALC08836.1;	CP010528.1|AJO74225.1;	CP012122.1|ALV14835.1;	CP012650.1|ALG24854.1;	CP014228.1|AMD87650.1;	CP015857.1|ANJ13270.1;	CP015966.1|ANI94895.1;	CP019348.1|AQY69605.1;	CP021997.1|ASD32419.1;	CP023174.1|ASZ32503.1;	CP023728.1|ATI71434.1;	CP028977.1|AWI40456.1;	ZLP001|gene1037;
OrthoMCL405	AL935263.2|ACT62450.1;	CP001617.1|ADN98706.1;	CP002222.1|CCC79130.1;	CP004082.1|AGE39379.1;	CP005942.2|AGL64190.2;	CP006033.1|AGO08123.1;	CP009236.1|ALC08842.1;	CP010528.1|AJO74229.1;	CP012122.1|ALV14831.1;	CP012650.1|ALG24858.1;	CP014228.1|AMD86325.1;	CP015857.1|ANJ13265.1;	CP015966.1|ANI94890.1;	CP019348.1|AQY69611.1;	CP021997.1|ASD32414.1;	CP023174.1|ASZ32499.1;	CP023728.1|ATI71440.1;	CP028977.1|AWI40462.1;	ZLP001|gene1030;
OrthoMCL406	AL935263.2|ACT62451.1;	CP001617.1|ADN98707.1;	CP002222.1|CCC79131.1;	CP004082.1|AGE39380.1;	CP005942.2|AGL64191.2;	CP006033.1|AGO08124.1;	CP009236.1|ALC08843.1;	CP010528.1|AJO74230.1;	CP012122.1|ALV14830.1;	CP012650.1|ALG24859.1;	CP014228.1|AMD86324.1;	CP015857.1|ANJ13264.1;	CP015966.1|ANI94889.1;	CP019348.1|AQY69612.1;	CP021997.1|ASD32413.1;	CP023174.1|ASZ32498.1;	CP023728.1|ATI71441.1;	CP028977.1|AWI40463.1;	ZLP001|gene1029;
OrthoMCL407	AL935263.2|ACT62458.1;	CP001617.1|ADN98715.1;	CP002222.1|CCC79138.1;	CP004082.1|AGE39387.1;	CP005942.2|AGL64198.2;	CP006033.1|AGO08131.1;	CP009236.1|ALC08850.1;	CP010528.1|AJO74236.1;	CP012122.1|ALV14824.1;	CP012650.1|ALG24867.1;	CP014228.1|AMD88319.1;	CP015857.1|ANJ13259.1;	CP015966.1|ANI94884.1;	CP019348.1|AQY69618.1;	CP021997.1|ASD32407.1;	CP023174.1|ASZ32491.1;	CP023728.1|ATI71447.1;	CP028977.1|AWI40470.1;	ZLP001|gene1021;
OrthoMCL408	AL935263.2|ACT62459.1;	CP001617.1|ADN98716.1;	CP002222.1|CCC79139.1;	CP004082.1|AGE39388.1;	CP005942.2|AGL64199.2;	CP006033.1|AGO08132.1;	CP009236.1|ALC08851.1;	CP010528.1|AJO74237.1;	CP012122.1|ALV14823.1;	CP012650.1|ALG24868.1;	CP014228.1|AMD88318.1;	CP015857.1|ANJ13258.1;	CP015966.1|ANI94883.1;	CP019348.1|AQY69619.1;	CP021997.1|ASD32406.1;	CP023174.1|ASZ32490.1;	CP023728.1|ATI71448.1;	CP028977.1|AWI40471.1;	ZLP001|gene1020;
OrthoMCL409	AL935263.2|ACT62462.1;	CP001617.1|ADN98719.1;	CP002222.1|CCC79142.1;	CP004082.1|AGE39391.1;	CP005942.2|AGL64202.2;	CP006033.1|AGO08135.1;	CP009236.1|ALC08854.1;	CP010528.1|AJO74240.1;	CP012122.1|ALV14820.1;	CP012650.1|ALG24871.1;	CP014228.1|AMD88431.1;	CP015857.1|ANJ13255.1;	CP015966.1|ANI94880.1;	CP019348.1|AQY69622.1;	CP021997.1|ASD32403.1;	CP023174.1|ASZ32488.1;	CP023728.1|ATI71451.1;	CP028977.1|AWI40474.1;	ZLP001|gene1017;
OrthoMCL410	AL935263.2|ACT62463.1;	CP001617.1|ADN98720.1;	CP002222.1|CCC79143.1;	CP004082.1|AGE39392.1;	CP005942.2|AGL64203.2;	CP006033.1|AGO08136.1;	CP009236.1|ALC08855.1;	CP010528.1|AJO74241.1;	CP012122.1|ALV14819.1;	CP012650.1|ALG24872.1;	CP014228.1|AMD87685.1;	CP015857.1|ANJ13254.1;	CP015966.1|ANI94879.1;	CP019348.1|AQY69623.1;	CP021997.1|ASD32402.1;	CP023174.1|ASZ32487.1;	CP023728.1|ATI71452.1;	CP028977.1|AWI40475.1;	ZLP001|gene1016;
OrthoMCL411	AL935263.2|ACT62466.1;	CP001617.1|ADN98724.1;	CP002222.1|CCC79146.1;	CP004082.1|AGE39396.1;	CP005942.2|AGL64207.2;	CP006033.1|AGO08139.1;	CP009236.1|ALC08859.1;	CP010528.1|AJO74244.1;	CP012122.1|ALV14816.1;	CP012650.1|ALG24875.1;	CP014228.1|AMD86314.1;	CP015857.1|ANJ13251.1;	CP015966.1|ANI94876.1;	CP019348.1|AQY69626.1;	CP021997.1|ASD32399.1;	CP023174.1|ASZ32484.1;	CP023728.1|ATI71455.1;	CP028977.1|AWI40478.1;	ZLP001|gene1012;
OrthoMCL412	AL935263.2|ACT62468.1;	CP001617.1|ADN98725.1;	CP002222.1|CCC79148.1;	CP004082.1|AGE39397.1;	CP005942.2|AGL64208.2;	CP006033.1|AGO08140.1;	CP009236.1|ALC08860.1;	CP010528.1|AJO74245.1;	CP012122.1|ALV14815.1;	CP012650.1|ALG24876.1;	CP014228.1|AMD87993.1;	CP015857.1|ANJ13250.1;	CP015966.1|ANI94875.1;	CP019348.1|AQY69628.1;	CP021997.1|ASD32397.1;	CP023174.1|ASZ32482.1;	CP023728.1|ATI71457.1;	CP028977.1|AWI40480.1;	ZLP001|gene1011;
OrthoMCL413	AL935263.2|ACT62469.1;	CP001617.1|ADN98726.1;	CP002222.1|CCC79149.1;	CP004082.1|AGE39398.1;	CP005942.2|AGL64209.2;	CP006033.1|AGO08141.1;	CP009236.1|ALC08861.1;	CP010528.1|AJO74246.1;	CP012122.1|ALV14814.1;	CP012650.1|ALG24877.1;	CP014228.1|AMD88025.1;	CP015857.1|ANJ13249.1;	CP015966.1|ANI94874.1;	CP019348.1|AQY69629.1;	CP021997.1|ASD32396.1;	CP023174.1|ASZ32481.1;	CP023728.1|ATI71458.1;	CP028977.1|AWI40481.1;	ZLP001|gene1010;
OrthoMCL414	AL935263.2|ACT62475.1;	CP001617.1|ADN98732.1;	CP002222.1|CCC79155.1;	CP004082.1|AGE39404.1;	CP005942.2|AGL64215.2;	CP006033.1|AGO08147.1;	CP009236.1|ALC08867.1;	CP010528.1|AJO74252.1;	CP012122.1|ALV14808.1;	CP012650.1|ALG24883.1;	CP014228.1|AMD87995.1;	CP015857.1|ANJ13243.1;	CP015966.1|ANI94868.1;	CP019348.1|AQY69635.1;	CP021997.1|ASD32390.1;	CP023174.1|ASZ32475.1;	CP023728.1|ATI71464.1;	CP028977.1|AWI40487.1;	ZLP001|gene1004;
OrthoMCL415	AL935263.2|ACT62476.1;	CP001617.1|ADN98733.1;	CP002222.1|CCC79156.1;	CP004082.1|AGE39405.1;	CP005942.2|AGL64216.2;	CP006033.1|AGO08148.1;	CP009236.1|ALC08868.1;	CP010528.1|AJO74253.1;	CP012122.1|ALV14807.1;	CP012650.1|ALG24884.1;	CP014228.1|AMD88578.1;	CP015857.1|ANJ13242.1;	CP015966.1|ANI94867.1;	CP019348.1|AQY69636.1;	CP021997.1|ASD32389.1;	CP023174.1|ASZ32474.1;	CP023728.1|ATI71465.1;	CP028977.1|AWI40488.1;	ZLP001|gene1003;
OrthoMCL416	AL935263.2|ACT62477.1;	CP001617.1|ADN98734.1;	CP002222.1|CCC79157.1;	CP004082.1|AGE39406.1;	CP005942.2|AGL64217.2;	CP006033.1|AGO08149.1;	CP009236.1|ALC08869.1;	CP010528.1|AJO74254.1;	CP012122.1|ALV14806.1;	CP012650.1|ALG24885.1;	CP014228.1|AMD88579.1;	CP015857.1|ANJ13241.1;	CP015966.1|ANI94866.1;	CP019348.1|AQY69637.1;	CP021997.1|ASD32388.1;	CP023174.1|ASZ32473.1;	CP023728.1|ATI71466.1;	CP028977.1|AWI40489.1;	ZLP001|gene1002;
OrthoMCL417	AL935263.2|ACT62479.1;	CP001617.1|ADN98736.1;	CP002222.1|CCC79159.1;	CP004082.1|AGE39408.1;	CP005942.2|AGL64219.2;	CP006033.1|AGO08151.1;	CP009236.1|ALC08871.1;	CP010528.1|AJO75694.1;	CP012122.1|ALV16117.1;	CP012650.1|ALG27128.1;	CP014228.1|AMD87997.1;	CP015857.1|ANJ15187.1;	CP015966.1|ANI96830.1;	CP019348.1|AQY72190.1;	CP021997.1|ASD33983.1;	CP023174.1|ASZ34857.1;	CP023728.1|ATI72918.1;	CP028977.1|AWI41921.1;	ZLP001|gene1000;
OrthoMCL418	AL935263.2|ACT62482.1;	CP001617.1|ADN98739.1;	CP002222.1|CCC79162.1;	CP004082.1|AGE39411.1;	CP005942.2|AGL64222.2;	CP006033.1|AGO08154.1;	CP009236.1|ALC08874.1;	CP010528.1|AJO74258.1;	CP012122.1|ALV14802.1;	CP012650.1|ALG24889.1;	CP014228.1|AMD88028.1;	CP015857.1|ANJ13237.1;	CP015966.1|ANI94863.1;	CP019348.1|AQY69641.1;	CP021997.1|ASD32384.1;	CP023174.1|ASZ32469.1;	CP023728.1|ATI71470.1;	CP028977.1|AWI40493.1;	ZLP001|gene0997;
OrthoMCL419	AL935263.2|ACT62483.1;	CP001617.1|ADN98740.1;	CP002222.1|CCC79163.1;	CP004082.1|AGE39412.1;	CP005942.2|AGL64223.2;	CP006033.1|AGO08155.1;	CP009236.1|ALC08875.1;	CP010528.1|AJO74259.1;	CP012122.1|ALV14801.1;	CP012650.1|ALG24890.1;	CP014228.1|AMD88337.1;	CP015857.1|ANJ13236.1;	CP015966.1|ANI94862.1;	CP019348.1|AQY69642.1;	CP021997.1|ASD32383.1;	CP023174.1|ASZ32468.1;	CP023728.1|ATI71471.1;	CP028977.1|AWI40494.1;	ZLP001|gene0996;
OrthoMCL42	AL935263.2|ACT61139.1;	CP001617.1|ADN97455.1;CP001617.1|ADN98362.1;	CP002222.1|CCC77809.1;	CP004082.1|AGE38019.1;	CP005942.2|AGL62990.2;	CP006033.1|AGO06953.1;	CP009236.1|ALC07455.1;	CP010528.1|AJO73037.1;	CP012122.1|ALV13478.1;CP012122.1|ALV15145.1;	CP012650.1|ALG26311.1;	CP014228.1|AMD86789.1;CP014228.1|AMD87167.1;	CP015857.1|ANJ14367.1;	CP015966.1|ANI96039.1;	CP019348.1|AQY70782.1;	CP021997.1|ASD33666.1;	CP023174.1|ASZ32827.1;CP023174.1|ASZ34380.1;	CP023728.1|ATI70178.1;	CP028977.1|AWI39204.1;	ZLP001|gene2324;
OrthoMCL420	AL935263.2|ACT62487.1;	CP001617.1|ADN98744.1;	CP002222.1|CCC79167.1;	CP004082.1|AGE39417.1;	CP005942.2|AGL64228.2;	CP006033.1|AGO08160.1;	CP009236.1|ALC08879.1;	CP010528.1|AJO74263.1;	CP012122.1|ALV14797.1;	CP012650.1|ALG24896.1;	CP014228.1|AMD88506.1;	CP015857.1|ANJ13232.1;	CP015966.1|ANI94859.1;	CP019348.1|AQY69646.1;	CP021997.1|ASD32379.1;	CP023174.1|ASZ32464.1;	CP023728.1|ATI71475.1;	CP028977.1|AWI40498.1;	ZLP001|gene0991;
OrthoMCL421	AL935263.2|ACT62488.1;	CP001617.1|ADN98745.1;	CP002222.1|CCC79168.1;	CP004082.1|AGE39418.1;	CP005942.2|AGL64229.2;	CP006033.1|AGO08161.1;	CP009236.1|ALC08880.1;	CP010528.1|AJO74264.1;	CP012122.1|ALV14796.1;	CP012650.1|ALG24897.1;	CP014228.1|AMD87835.1;	CP015857.1|ANJ13231.1;	CP015966.1|ANI94858.1;	CP019348.1|AQY69647.1;	CP021997.1|ASD32378.1;	CP023174.1|ASZ32463.1;	CP023728.1|ATI71476.1;	CP028977.1|AWI40499.1;	ZLP001|gene0990;
OrthoMCL422	AL935263.2|ACT62492.1;	CP001617.1|ADN98749.1;	CP002222.1|CCC79172.1;	CP004082.1|AGE39422.1;	CP005942.2|AGL64233.2;	CP006033.1|AGO08165.1;	CP009236.1|ALC08884.1;	CP010528.1|AJO74268.1;	CP012122.1|ALV14792.1;	CP012650.1|ALG24900.1;	CP014228.1|AMD86312.1;	CP015857.1|ANJ13227.1;	CP015966.1|ANI94854.1;	CP019348.1|AQY69651.1;	CP021997.1|ASD32374.1;	CP023174.1|ASZ32460.1;	CP023728.1|ATI71480.1;	CP028977.1|AWI40503.1;	ZLP001|gene0986;
OrthoMCL423	AL935263.2|ACT62494.1;	CP001617.1|ADN98751.1;	CP002222.1|CCC79174.1;	CP004082.1|AGE39424.1;	CP005942.2|AGL64235.2;	CP006033.1|AGO08167.1;	CP009236.1|ALC08886.1;	CP010528.1|AJO74270.1;	CP012122.1|ALV14790.1;	CP012650.1|ALG24902.1;	CP014228.1|AMD87326.1;	CP015857.1|ANJ13225.1;	CP015966.1|ANI94852.1;	CP019348.1|AQY69653.1;	CP021997.1|ASD32372.1;	CP023174.1|ASZ32458.1;	CP023728.1|ATI71482.1;	CP028977.1|AWI40505.1;	ZLP001|gene0984;
OrthoMCL426	AL935263.2|ACT62526.1;	CP001617.1|ADN98781.1;	CP002222.1|CCC79202.1;	CP004082.1|AGE39466.1;	CP005942.2|AGL64275.2;	CP006033.1|AGO08202.1;	CP009236.1|ALC08916.1;	CP010528.1|AJO74302.1;	CP012122.1|ALV14762.1;	CP012650.1|ALG24929.1;	CP014228.1|AMD88625.1;	CP015857.1|ANJ13193.1;	CP015966.1|ANI94821.1;	CP019348.1|AQY69663.1;	CP021997.1|ASD32343.1;	CP023174.1|ASZ32429.1;	CP023728.1|ATI71510.1;	CP028977.1|AWI40544.1;	ZLP001|gene0954;
OrthoMCL427	AL935263.2|ACT62530.1;	CP001617.1|ADN98785.1;	CP002222.1|CCC79206.1;	CP004082.1|AGE39470.1;	CP005942.2|AGL64279.2;	CP006033.1|AGO08206.1;	CP009236.1|ALC08920.1;	CP010528.1|AJO74305.1;	CP012122.1|ALV14759.1;	CP012650.1|ALG24932.1;	CP014228.1|AMD87343.1;	CP015857.1|ANJ13190.1;	CP015966.1|ANI94818.1;	CP019348.1|AQY69667.1;	CP021997.1|ASD32340.1;	CP023174.1|ASZ32425.1;	CP023728.1|ATI71514.1;	CP028977.1|AWI40548.1;	ZLP001|gene0950;
OrthoMCL428	AL935263.2|ACT62540.1;	CP001617.1|ADN98795.1;	CP002222.1|CCC79216.1;	CP004082.1|AGE39483.1;	CP005942.2|AGL64290.2;	CP006033.1|AGO08216.1;	CP009236.1|ALC08930.1;	CP010528.1|AJO74314.1;	CP012122.1|ALV14750.1;	CP012650.1|ALG24942.1;	CP014228.1|AMD88091.1;	CP015857.1|ANJ13180.1;	CP015966.1|ANI94809.1;	CP019348.1|AQY69679.1;	CP021997.1|ASD32327.1;	CP023174.1|ASZ32415.1;	CP023728.1|ATI71527.1;	CP028977.1|AWI40561.1;	ZLP001|gene0939;
OrthoMCL429	AL935263.2|ACT62541.1;	CP001617.1|ADN98796.1;	CP002222.1|CCC79217.1;	CP004082.1|AGE39484.1;	CP005942.2|AGL64291.2;	CP006033.1|AGO08217.1;	CP009236.1|ALC08931.1;	CP010528.1|AJO74315.1;	CP012122.1|ALV14749.1;	CP012650.1|ALG24943.1;	CP014228.1|AMD87811.1;	CP015857.1|ANJ13179.1;	CP015966.1|ANI94808.1;	CP019348.1|AQY69680.1;	CP021997.1|ASD32326.1;	CP023174.1|ASZ32414.1;	CP023728.1|ATI71528.1;	CP028977.1|AWI40562.1;	ZLP001|gene0938;
OrthoMCL43	AL935263.2|ACT62758.1;	CP001617.1|ADN98366.1;CP001617.1|ADN99066.1;	CP002222.1|CCC79447.1;	CP004082.1|AGE39759.1;	CP005942.2|AGL64574.2;	CP006033.1|AGO08429.1;	CP009236.1|ALC09155.1;	CP010528.1|AJO74563.1;	CP012122.1|ALV14536.1;CP012122.1|ALV15143.1;	CP012650.1|ALG24550.1;CP012650.1|ALG25148.1;	CP014228.1|AMD86562.1;	CP015857.1|ANJ12926.1;	CP015966.1|ANI94568.1;	CP019348.1|AQY69893.1;	CP021997.1|ASD32125.1;	CP023174.1|ASZ32202.1;CP023174.1|ASZ32824.1;	CP023728.1|ATI71746.1;	CP028977.1|AWI40834.1;	ZLP001|gene0642;
OrthoMCL430	AL935263.2|ACT62545.1;	CP001617.1|ADN98800.1;	CP002222.1|CCC79221.1;	CP004082.1|AGE39488.1;	CP005942.2|AGL64295.2;	CP006033.1|AGO08221.1;	CP009236.1|ALC08935.1;	CP010528.1|AJO74319.1;	CP012122.1|ALV14745.1;	CP012650.1|ALG24947.1;	CP014228.1|AMD88127.1;	CP015857.1|ANJ13175.1;	CP015966.1|ANI94804.1;	CP019348.1|AQY69683.1;	CP021997.1|ASD32323.1;	CP023174.1|ASZ32411.1;	CP023728.1|ATI71531.1;	CP028977.1|AWI40565.1;	ZLP001|gene0934;
OrthoMCL431	AL935263.2|ACT62548.1;	CP001617.1|ADN98803.1;	CP002222.1|CCC79224.1;	CP004082.1|AGE39491.1;	CP005942.2|AGL64298.2;	CP006033.1|AGO08224.1;	CP009236.1|ALC08938.1;	CP010528.1|AJO74322.1;	CP012122.1|ALV14742.1;	CP012650.1|ALG24950.1;	CP014228.1|AMD88602.1;	CP015857.1|ANJ13172.1;	CP015966.1|ANI94803.1;	CP019348.1|AQY69686.1;	CP021997.1|ASD32320.1;	CP023174.1|ASZ32408.1;	CP023728.1|ATI71534.1;	CP028977.1|AWI40568.1;	ZLP001|gene0931;
OrthoMCL432	AL935263.2|ACT62557.1;	CP001617.1|ADN98812.1;	CP002222.1|CCC79233.1;	CP004082.1|AGE39500.1;	CP005942.2|AGL64308.2;	CP006033.1|AGO08233.1;	CP009236.1|ALC08947.1;	CP010528.1|AJO74331.1;	CP012122.1|ALV14733.1;	CP012650.1|ALG24959.1;	CP014228.1|AMD87909.1;	CP015857.1|ANJ13163.1;	CP015966.1|ANI94794.1;	CP019348.1|AQY69694.1;	CP021997.1|ASD32311.1;	CP023174.1|ASZ32399.1;	CP023728.1|ATI71543.1;	CP028977.1|AWI40577.1;	ZLP001|gene0922;
OrthoMCL433	AL935263.2|ACT62558.1;	CP001617.1|ADN98813.1;	CP002222.1|CCC79234.1;	CP004082.1|AGE39501.1;	CP005942.2|AGL64309.2;	CP006033.1|AGO08234.1;	CP009236.1|ALC08948.1;	CP010528.1|AJO74332.1;	CP012122.1|ALV14732.1;	CP012650.1|ALG24960.1;	CP014228.1|AMD87894.1;	CP015857.1|ANJ13162.1;	CP015966.1|ANI94793.1;	CP019348.1|AQY69695.1;	CP021997.1|ASD32310.1;	CP023174.1|ASZ32398.1;	CP023728.1|ATI71544.1;	CP028977.1|AWI40578.1;	ZLP001|gene0921;
OrthoMCL434	AL935263.2|ACT62562.1;	CP001617.1|ADN98817.1;	CP002222.1|CCC79238.1;	CP004082.1|AGE39505.1;	CP005942.2|AGL64313.2;	CP006033.1|AGO08238.1;	CP009236.1|ALC08953.1;	CP010528.1|AJO74336.1;	CP012122.1|ALV14728.1;	CP012650.1|ALG24964.1;	CP014228.1|AMD87309.1;	CP015857.1|ANJ13158.1;	CP015966.1|ANI94789.1;	CP019348.1|AQY69699.1;	CP021997.1|ASD32306.1;	CP023174.1|ASZ32394.1;	CP023728.1|ATI71548.1;	CP028977.1|AWI40582.1;	ZLP001|gene0917;
OrthoMCL435	AL935263.2|ACT62563.1;	CP001617.1|ADN98818.1;	CP002222.1|CCC79239.1;	CP004082.1|AGE39506.1;	CP005942.2|AGL64314.2;	CP006033.1|AGO08239.1;	CP009236.1|ALC08954.1;	CP010528.1|AJO74337.1;	CP012122.1|ALV14727.1;	CP012650.1|ALG24965.1;	CP014228.1|AMD87880.1;	CP015857.1|ANJ13157.1;	CP015966.1|ANI94788.1;	CP019348.1|AQY69700.1;	CP021997.1|ASD32305.1;	CP023174.1|ASZ32393.1;	CP023728.1|ATI71549.1;	CP028977.1|AWI40583.1;	ZLP001|gene0916;
OrthoMCL436	AL935263.2|ACT62565.1;	CP001617.1|ADN98820.1;	CP002222.1|CCC79241.1;	CP004082.1|AGE39508.1;	CP005942.2|AGL64316.2;	CP006033.1|AGO08241.1;	CP009236.1|ALC08956.1;	CP010528.1|AJO74339.1;	CP012122.1|ALV14725.1;	CP012650.1|ALG24967.1;	CP014228.1|AMD88131.1;	CP015857.1|ANJ13155.1;	CP015966.1|ANI94786.1;	CP019348.1|AQY69702.1;	CP021997.1|ASD32303.1;	CP023174.1|ASZ32391.1;	CP023728.1|ATI71551.1;	CP028977.1|AWI40585.1;	ZLP001|gene0914;
OrthoMCL437	AL935263.2|ACT62570.1;	CP001617.1|ADN98825.1;	CP002222.1|CCC79263.1;	CP004082.1|AGE39516.1;	CP005942.2|AGL64324.2;	CP006033.1|AGO08249.1;	CP009236.1|ALC08964.1;	CP010528.1|AJO74344.1;	CP012122.1|ALV14720.1;	CP012650.1|ALG24972.1;	CP014228.1|AMD88160.1;	CP015857.1|ANJ13146.1;	CP015966.1|ANI94779.1;	CP019348.1|AQY69711.1;	CP021997.1|ASD32299.1;	CP023174.1|ASZ32386.1;	CP023728.1|ATI71556.1;	CP028977.1|AWI40600.1;	ZLP001|gene0909;
OrthoMCL438	AL935263.2|ACT62577.1;	CP001617.1|ADN98832.1;	CP002222.1|CCC79272.1;	CP004082.1|AGE39523.1;	CP005942.2|AGL64331.2;	CP006033.1|AGO08256.1;	CP009236.1|ALC08971.1;	CP010528.1|AJO74351.1;	CP012122.1|ALV14713.1;	CP012650.1|ALG24979.1;	CP014228.1|AMD88133.1;	CP015857.1|ANJ13139.1;	CP015966.1|ANI94775.1;	CP019348.1|AQY69718.1;	CP021997.1|ASD32292.1;	CP023174.1|ASZ32379.1;	CP023728.1|ATI71563.1;	CP028977.1|AWI40607.1;	ZLP001|gene0902;
OrthoMCL439	AL935263.2|ACT62578.1;	CP001617.1|ADN98833.1;	CP002222.1|CCC79273.1;	CP004082.1|AGE39524.1;	CP005942.2|AGL64332.2;	CP006033.1|AGO08257.1;	CP009236.1|ALC08972.1;	CP010528.1|AJO74352.1;	CP012122.1|ALV14712.1;	CP012650.1|ALG24980.1;	CP014228.1|AMD86835.1;	CP015857.1|ANJ13138.1;	CP015966.1|ANI94774.1;	CP019348.1|AQY69719.1;	CP021997.1|ASD32291.1;	CP023174.1|ASZ32378.1;	CP023728.1|ATI71564.1;	CP028977.1|AWI40608.1;	ZLP001|gene0901;
OrthoMCL440	AL935263.2|ACT62580.1;	CP001617.1|ADN98835.1;	CP002222.1|CCC79275.1;	CP004082.1|AGE39526.1;	CP005942.2|AGL64334.2;	CP006033.1|AGO08259.1;	CP009236.1|ALC08974.1;	CP010528.1|AJO74354.1;	CP012122.1|ALV14710.1;	CP012650.1|ALG24982.1;	CP014228.1|AMD88134.1;	CP015857.1|ANJ13136.1;	CP015966.1|ANI94772.1;	CP019348.1|AQY69721.1;	CP021997.1|ASD32289.1;	CP023174.1|ASZ32376.1;	CP023728.1|ATI71566.1;	CP028977.1|AWI40610.1;	ZLP001|gene0899;
OrthoMCL441	AL935263.2|ACT62581.1;	CP001617.1|ADN98836.1;	CP002222.1|CCC79276.1;	CP004082.1|AGE39527.1;	CP005942.2|AGL64335.2;	CP006033.1|AGO08260.1;	CP009236.1|ALC08975.1;	CP010528.1|AJO74355.1;	CP012122.1|ALV14709.1;	CP012650.1|ALG24983.1;	CP014228.1|AMD87070.1;	CP015857.1|ANJ13135.1;	CP015966.1|ANI94771.1;	CP019348.1|AQY69722.1;	CP021997.1|ASD32288.1;	CP023174.1|ASZ32375.1;	CP023728.1|ATI71567.1;	CP028977.1|AWI40611.1;	ZLP001|gene0898;
OrthoMCL442	AL935263.2|ACT62582.1;	CP001617.1|ADN98837.1;	CP002222.1|CCC79277.1;	CP004082.1|AGE39528.1;	CP005942.2|AGL64336.2;	CP006033.1|AGO08261.1;	CP009236.1|ALC08976.1;	CP010528.1|AJO74356.1;	CP012122.1|ALV14708.1;	CP012650.1|ALG24984.1;	CP014228.1|AMD87680.1;	CP015857.1|ANJ13134.1;	CP015966.1|ANI94770.1;	CP019348.1|AQY69723.1;	CP021997.1|ASD32287.1;	CP023174.1|ASZ32374.1;	CP023728.1|ATI71568.1;	CP028977.1|AWI40612.1;	ZLP001|gene0897;
OrthoMCL443	AL935263.2|ACT62583.1;	CP001617.1|ADN98838.1;	CP002222.1|CCC79278.1;	CP004082.1|AGE39529.1;	CP005942.2|AGL64337.2;	CP006033.1|AGO08262.1;	CP009236.1|ALC08977.1;	CP010528.1|AJO75697.1;	CP012122.1|ALV16115.1;	CP012650.1|ALG27129.1;	CP014228.1|AMD87679.1;	CP015857.1|ANJ15185.1;	CP015966.1|ANI96827.1;	CP019348.1|AQY69724.1;	CP021997.1|ASD32286.1;	CP023174.1|ASZ32373.1;	CP023728.1|ATI71569.1;	CP028977.1|AWI40613.1;	ZLP001|gene0896;
OrthoMCL444	AL935263.2|ACT62585.1;	CP001617.1|ADN98840.1;	CP002222.1|CCC79280.1;	CP004082.1|AGE39531.1;	CP005942.2|AGL64339.2;	CP006033.1|AGO08264.1;	CP009236.1|ALC08979.1;	CP010528.1|AJO74358.1;	CP012122.1|ALV14706.1;	CP012650.1|ALG24986.1;	CP014228.1|AMD87994.1;	CP015857.1|ANJ13132.1;	CP015966.1|ANI94768.1;	CP019348.1|AQY69726.1;	CP021997.1|ASD32285.1;	CP023174.1|ASZ32371.1;	CP023728.1|ATI71571.1;	CP028977.1|AWI40615.1;	ZLP001|gene0894;
OrthoMCL445	AL935263.2|ACT62586.1;	CP001617.1|ADN98841.1;	CP002222.1|CCC79281.1;	CP004082.1|AGE39532.1;	CP005942.2|AGL64340.2;	CP006033.1|AGO08265.1;	CP009236.1|ALC08980.1;	CP010528.1|AJO74359.1;	CP012122.1|ALV14705.1;	CP012650.1|ALG24987.1;	CP014228.1|AMD88350.1;	CP015857.1|ANJ13131.1;	CP015966.1|ANI94767.1;	CP019348.1|AQY69727.1;	CP021997.1|ASD32284.1;	CP023174.1|ASZ32370.1;	CP023728.1|ATI71572.1;	CP028977.1|AWI40616.1;	ZLP001|gene0893;
OrthoMCL446	AL935263.2|ACT62588.1;	CP001617.1|ADN98843.1;	CP002222.1|CCC79283.1;	CP004082.1|AGE39534.1;	CP005942.2|AGL64342.2;	CP006033.1|AGO08267.1;	CP009236.1|ALC08982.1;	CP010528.1|AJO74361.1;	CP012122.1|ALV14703.1;	CP012650.1|ALG24989.1;	CP014228.1|AMD87920.1;	CP015857.1|ANJ13129.1;	CP015966.1|ANI94765.1;	CP019348.1|AQY69729.1;	CP021997.1|ASD32282.1;	CP023174.1|ASZ32368.1;	CP023728.1|ATI71574.1;	CP028977.1|AWI40618.1;	ZLP001|gene0891;
OrthoMCL447	AL935263.2|ACT62591.1;	CP001617.1|ADN98846.1;	CP002222.1|CCC79286.1;	CP004082.1|AGE39537.1;	CP005942.2|AGL64345.2;	CP006033.1|AGO08270.1;	CP009236.1|ALC08986.1;	CP010528.1|AJO74364.1;	CP012122.1|ALV14700.1;	CP012650.1|ALG24992.1;	CP014228.1|AMD87676.1;	CP015857.1|ANJ13126.1;	CP015966.1|ANI94762.1;	CP019348.1|AQY69732.1;	CP021997.1|ASD32279.1;	CP023174.1|ASZ32365.1;	CP023728.1|ATI71578.1;	CP028977.1|AWI40621.1;	ZLP001|gene0888;
OrthoMCL448	AL935263.2|ACT62594.1;	CP001617.1|ADN98849.1;	CP002222.1|CCC79289.1;	CP004082.1|AGE39540.1;	CP005942.2|AGL64348.2;	CP006033.1|AGO08273.1;	CP009236.1|ALC08989.1;	CP010528.1|AJO74367.1;	CP012122.1|ALV14697.1;	CP012650.1|ALG24995.1;	CP014228.1|AMD87674.1;	CP015857.1|ANJ13123.1;	CP015966.1|ANI94759.1;	CP019348.1|AQY69735.1;	CP021997.1|ASD32276.1;	CP023174.1|ASZ32362.1;	CP023728.1|ATI71581.1;	CP028977.1|AWI40624.1;	ZLP001|gene0885;
OrthoMCL449	AL935263.2|ACT62595.1;	CP001617.1|ADN98850.1;	CP002222.1|CCC79290.1;	CP004082.1|AGE39541.1;	CP005942.2|AGL64349.2;	CP006033.1|AGO08274.1;	CP009236.1|ALC08990.1;	CP010528.1|AJO74368.1;	CP012122.1|ALV14696.1;	CP012650.1|ALG24996.1;	CP014228.1|AMD87673.1;	CP015857.1|ANJ13122.1;	CP015966.1|ANI94758.1;	CP019348.1|AQY69736.1;	CP021997.1|ASD32275.1;	CP023174.1|ASZ32361.1;	CP023728.1|ATI71582.1;	CP028977.1|AWI40625.1;	ZLP001|gene0884;
OrthoMCL450	AL935263.2|ACT62597.1;	CP001617.1|ADN98854.1;	CP002222.1|CCC79292.1;	CP004082.1|AGE39545.1;	CP005942.2|AGL64353.2;	CP006033.1|AGO08276.1;	CP009236.1|ALC08993.1;	CP010528.1|AJO74370.1;	CP012122.1|ALV14694.1;	CP012650.1|ALG24998.1;	CP014228.1|AMD87671.1;	CP015857.1|ANJ13120.1;	CP015966.1|ANI94756.1;	CP019348.1|AQY69738.1;	CP021997.1|ASD32273.1;	CP023174.1|ASZ32359.1;	CP023728.1|ATI71584.1;	CP028977.1|AWI40627.1;	ZLP001|gene0880;
OrthoMCL451	AL935263.2|ACT62598.1;	CP001617.1|ADN98855.1;	CP002222.1|CCC79293.1;	CP004082.1|AGE39546.1;	CP005942.2|AGL64354.2;	CP006033.1|AGO08277.1;	CP009236.1|ALC08994.1;	CP010528.1|AJO74371.1;	CP012122.1|ALV14693.1;	CP012650.1|ALG24999.1;	CP014228.1|AMD87661.1;	CP015857.1|ANJ13119.1;	CP015966.1|ANI94755.1;	CP019348.1|AQY69739.1;	CP021997.1|ASD32272.1;	CP023174.1|ASZ32358.1;	CP023728.1|ATI71585.1;	CP028977.1|AWI40628.1;	ZLP001|gene0879;
OrthoMCL452	AL935263.2|ACT62599.1;	CP001617.1|ADN98856.1;	CP002222.1|CCC79294.1;	CP004082.1|AGE39547.1;	CP005942.2|AGL64355.2;	CP006033.1|AGO08278.1;	CP009236.1|ALC08995.1;	CP010528.1|AJO74372.1;	CP012122.1|ALV14692.1;	CP012650.1|ALG25000.1;	CP014228.1|AMD88525.1;	CP015857.1|ANJ13118.1;	CP015966.1|ANI94754.1;	CP019348.1|AQY69740.1;	CP021997.1|ASD32271.1;	CP023174.1|ASZ32357.1;	CP023728.1|ATI71586.1;	CP028977.1|AWI40629.1;	ZLP001|gene0878;
OrthoMCL453	AL935263.2|ACT62600.1;	CP001617.1|ADN98857.1;	CP002222.1|CCC79295.1;	CP004082.1|AGE39548.1;	CP005942.2|AGL64356.2;	CP006033.1|AGO08279.1;	CP009236.1|ALC08996.1;	CP010528.1|AJO74373.1;	CP012122.1|ALV14691.1;	CP012650.1|ALG25001.1;	CP014228.1|AMD88123.1;	CP015857.1|ANJ13117.1;	CP015966.1|ANI94753.1;	CP019348.1|AQY69741.1;	CP021997.1|ASD32270.1;	CP023174.1|ASZ32356.1;	CP023728.1|ATI71587.1;	CP028977.1|AWI40630.1;	ZLP001|gene0877;
OrthoMCL454	AL935263.2|ACT62601.1;	CP001617.1|ADN98858.1;	CP002222.1|CCC79296.1;	CP004082.1|AGE39549.1;	CP005942.2|AGL64357.2;	CP006033.1|AGO08280.1;	CP009236.1|ALC08997.1;	CP010528.1|AJO74374.1;	CP012122.1|ALV14690.1;	CP012650.1|ALG25002.1;	CP014228.1|AMD87659.1;	CP015857.1|ANJ13116.1;	CP015966.1|ANI94752.1;	CP019348.1|AQY69742.1;	CP021997.1|ASD32269.1;	CP023174.1|ASZ32355.1;	CP023728.1|ATI71588.1;	CP028977.1|AWI40631.1;	ZLP001|gene0876;
OrthoMCL455	AL935263.2|ACT62602.1;	CP001617.1|ADN98859.1;	CP002222.1|CCC79297.1;	CP004082.1|AGE39550.1;	CP005942.2|AGL64358.2;	CP006033.1|AGO08281.1;	CP009236.1|ALC08998.1;	CP010528.1|AJO74375.1;	CP012122.1|ALV14689.1;	CP012650.1|ALG25003.1;	CP014228.1|AMD87657.1;	CP015857.1|ANJ13115.1;	CP015966.1|ANI94751.1;	CP019348.1|AQY69743.1;	CP021997.1|ASD32268.1;	CP023174.1|ASZ32354.1;	CP023728.1|ATI71589.1;	CP028977.1|AWI40632.1;	ZLP001|gene0875;
OrthoMCL456	AL935263.2|ACT62603.1;	CP001617.1|ADN98860.1;	CP002222.1|CCC79298.1;	CP004082.1|AGE39551.1;	CP005942.2|AGL64359.2;	CP006033.1|AGO08282.1;	CP009236.1|ALC08999.1;	CP010528.1|AJO74376.1;	CP012122.1|ALV14688.1;	CP012650.1|ALG25004.1;	CP014228.1|AMD87655.1;	CP015857.1|ANJ13114.1;	CP015966.1|ANI94750.1;	CP019348.1|AQY69744.1;	CP021997.1|ASD32267.1;	CP023174.1|ASZ32353.1;	CP023728.1|ATI71590.1;	CP028977.1|AWI40633.1;	ZLP001|gene0874;
OrthoMCL457	AL935263.2|ACT62604.1;	CP001617.1|ADN98861.1;	CP002222.1|CCC79299.1;	CP004082.1|AGE39552.1;	CP005942.2|AGL64360.2;	CP006033.1|AGO08283.1;	CP009236.1|ALC09000.1;	CP010528.1|AJO74377.1;	CP012122.1|ALV14687.1;	CP012650.1|ALG25005.1;	CP014228.1|AMD87654.1;	CP015857.1|ANJ13113.1;	CP015966.1|ANI94749.1;	CP019348.1|AQY69745.1;	CP021997.1|ASD32266.1;	CP023174.1|ASZ32352.1;	CP023728.1|ATI71591.1;	CP028977.1|AWI40634.1;	ZLP001|gene0873;
OrthoMCL458	AL935263.2|ACT62612.1;	CP001617.1|ADN98868.1;	CP002222.1|CCC79307.1;	CP004082.1|AGE39561.1;	CP005942.2|AGL64368.2;	CP006033.1|AGO08291.1;	CP009236.1|ALC09008.1;	CP010528.1|AJO74384.1;	CP012122.1|ALV14679.1;	CP012650.1|ALG25017.1;	CP014228.1|AMD88261.1;	CP015857.1|ANJ13105.1;	CP015966.1|ANI94741.1;	CP019348.1|AQY69753.1;	CP021997.1|ASD32258.1;	CP023174.1|ASZ32344.1;	CP023728.1|ATI71599.1;	CP028977.1|AWI40642.1;	ZLP001|gene0865;
OrthoMCL459	AL935263.2|ACT62614.1;	CP001617.1|ADN98870.1;	CP002222.1|CCC79310.1;	CP004082.1|AGE39563.1;	CP005942.2|AGL64370.2;	CP006033.1|AGO08293.1;	CP009236.1|ALC09011.1;	CP010528.1|AJO74386.1;	CP012122.1|ALV14677.1;	CP012650.1|ALG25019.1;	CP014228.1|AMD87663.1;	CP015857.1|ANJ13103.1;	CP015966.1|ANI94739.1;	CP019348.1|AQY69756.1;	CP021997.1|ASD32255.1;	CP023174.1|ASZ32341.1;	CP023728.1|ATI71601.1;	CP028977.1|AWI40645.1;	ZLP001|gene0863;
OrthoMCL46	AL935263.2|ACT62012.1;	CP001617.1|ADN98293.1;	CP002222.1|CCC78690.1;	CP004082.1|AGE38884.1;	CP005942.2|AGL63763.2;	CP006033.1|AGO07717.1;	CP009236.1|ALC08321.1;	CP010528.1|AJO73826.1;	CP012122.1|ALV14348.1;CP012122.1|ALV15208.1;	CP012650.1|ALG26998.1;	CP014228.1|AMD86774.1;	CP015857.1|ANJ13645.1;	CP015966.1|ANI95251.1;	CP019348.1|AQY70079.1;	CP021997.1|ASD32826.1;	CP023174.1|ASZ32019.1;CP023174.1|ASZ32938.1;	CP023728.1|ATI71007.1;	CP028977.1|AWI40025.1;	ZLP001|gene0448;ZLP001|gene1462;
OrthoMCL460	AL935263.2|ACT62629.1;	CP001617.1|ADN98932.1;	CP002222.1|CCC79321.1;	CP004082.1|AGE39626.1;	CP005942.2|AGL64438.2;	CP006033.1|AGO08304.1;	CP009236.1|ALC09023.1;	CP010528.1|AJO74441.1;	CP012122.1|ALV14662.1;	CP012650.1|ALG25025.1;	CP014228.1|AMD87187.1;	CP015857.1|ANJ13043.1;	CP015966.1|ANI94685.1;	CP019348.1|AQY69766.1;	CP021997.1|ASD32245.1;	CP023174.1|ASZ32329.1;	CP023728.1|ATI71616.1;	CP028977.1|AWI40710.1;	ZLP001|gene0798;
OrthoMCL461	AL935263.2|ACT62632.1;	CP001617.1|ADN98935.1;	CP002222.1|CCC79324.1;	CP004082.1|AGE39629.1;	CP005942.2|AGL64441.2;	CP006033.1|AGO08307.1;	CP009236.1|ALC09027.1;	CP010528.1|AJO74446.1;	CP012122.1|ALV14659.1;	CP012650.1|ALG25029.1;	CP014228.1|AMD87879.1;	CP015857.1|ANJ13040.1;	CP015966.1|ANI94683.1;	CP019348.1|AQY69769.1;	CP021997.1|ASD32242.1;	CP023174.1|ASZ32326.1;	CP023728.1|ATI71619.1;	CP028977.1|AWI40713.1;	ZLP001|gene0795;
OrthoMCL462	AL935263.2|ACT62638.1;	CP001617.1|ADN98942.1;	CP002222.1|CCC79330.1;	CP004082.1|AGE39636.1;	CP005942.2|AGL64448.2;	CP006033.1|AGO08313.1;	CP009236.1|ALC09034.1;	CP010528.1|AJO74452.1;	CP012122.1|ALV14653.1;	CP012650.1|ALG25035.1;	CP014228.1|AMD88227.1;	CP015857.1|ANJ13034.1;	CP015966.1|ANI94677.1;	CP019348.1|AQY69775.1;	CP021997.1|ASD32236.1;	CP023174.1|ASZ32320.1;	CP023728.1|ATI71625.1;	CP028977.1|AWI40719.1;	ZLP001|gene0788;
OrthoMCL463	AL935263.2|ACT62639.1;	CP001617.1|ADN98943.1;	CP002222.1|CCC79331.1;	CP004082.1|AGE39637.1;	CP005942.2|AGL64449.2;	CP006033.1|AGO08314.1;	CP009236.1|ALC09035.1;	CP010528.1|AJO74453.1;	CP012122.1|ALV14652.1;	CP012650.1|ALG25036.1;	CP014228.1|AMD87265.1;	CP015857.1|ANJ13033.1;	CP015966.1|ANI94676.1;	CP019348.1|AQY69776.1;	CP021997.1|ASD32235.1;	CP023174.1|ASZ32319.1;	CP023728.1|ATI71626.1;	CP028977.1|AWI40720.1;	ZLP001|gene0787;
OrthoMCL464	AL935263.2|ACT62640.1;	CP001617.1|ADN98944.1;	CP002222.1|CCC79332.1;	CP004082.1|AGE39638.1;	CP005942.2|AGL64450.2;	CP006033.1|AGO08315.1;	CP009236.1|ALC09036.1;	CP010528.1|AJO74454.1;	CP012122.1|ALV14651.1;	CP012650.1|ALG25037.1;	CP014228.1|AMD87266.1;	CP015857.1|ANJ13032.1;	CP015966.1|ANI94675.1;	CP019348.1|AQY69777.1;	CP021997.1|ASD32234.1;	CP023174.1|ASZ32318.1;	CP023728.1|ATI71627.1;	CP028977.1|AWI40721.1;	ZLP001|gene0786;
OrthoMCL465	AL935263.2|ACT62641.1;	CP001617.1|ADN98945.1;	CP002222.1|CCC79333.1;	CP004082.1|AGE39639.1;	CP005942.2|AGL64451.2;	CP006033.1|AGO08316.1;	CP009236.1|ALC09037.1;	CP010528.1|AJO74455.1;	CP012122.1|ALV14650.1;	CP012650.1|ALG25038.1;	CP014228.1|AMD87267.1;	CP015857.1|ANJ13031.1;	CP015966.1|ANI94674.1;	CP019348.1|AQY69778.1;	CP021997.1|ASD32233.1;	CP023174.1|ASZ32317.1;	CP023728.1|ATI71628.1;	CP028977.1|AWI40722.1;	ZLP001|gene0785;
OrthoMCL466	AL935263.2|ACT62654.1;	CP001617.1|ADN98957.1;	CP002222.1|CCC79345.1;	CP004082.1|AGE39651.1;	CP005942.2|AGL64464.2;	CP006033.1|AGO08328.1;	CP009236.1|ALC09049.1;	CP010528.1|AJO74466.1;	CP012122.1|ALV14639.1;	CP012650.1|ALG25049.1;	CP014228.1|AMD88007.1;	CP015857.1|ANJ13022.1;	CP015966.1|ANI94662.1;	CP019348.1|AQY69789.1;	CP021997.1|ASD32222.1;	CP023174.1|ASZ32307.1;	CP023728.1|ATI71640.1;	CP028977.1|AWI40734.1;	ZLP001|gene0772;
OrthoMCL467	AL935263.2|ACT62656.1;	CP001617.1|ADN98959.1;	CP002222.1|CCC79347.1;	CP004082.1|AGE39653.1;	CP005942.2|AGL64466.2;	CP006033.1|AGO08330.1;	CP009236.1|ALC09051.1;	CP010528.1|AJO74468.1;	CP012122.1|ALV14637.1;	CP012650.1|ALG25051.1;	CP014228.1|AMD87847.1;	CP015857.1|ANJ13020.1;	CP015966.1|ANI94660.1;	CP019348.1|AQY69791.1;	CP021997.1|ASD32220.1;	CP023174.1|ASZ32305.1;	CP023728.1|ATI71642.1;	CP028977.1|AWI40736.1;	ZLP001|gene0770;
OrthoMCL468	AL935263.2|ACT62661.1;	CP001617.1|ADN98964.1;	CP002222.1|CCC79352.1;	CP004082.1|AGE39658.1;	CP005942.2|AGL64471.2;	CP006033.1|AGO08335.1;	CP009236.1|ALC09056.1;	CP010528.1|AJO74472.1;	CP012122.1|ALV14633.1;	CP012650.1|ALG25056.1;	CP014228.1|AMD87602.1;	CP015857.1|ANJ13016.1;	CP015966.1|ANI94656.1;	CP019348.1|AQY69796.1;	CP021997.1|ASD32215.1;	CP023174.1|ASZ32300.1;	CP023728.1|ATI71647.1;	CP028977.1|AWI40741.1;	ZLP001|gene0765;
OrthoMCL469	AL935263.2|ACT62662.1;	CP001617.1|ADN98965.1;	CP002222.1|CCC79353.1;	CP004082.1|AGE39659.1;	CP005942.2|AGL64472.2;	CP006033.1|AGO08336.1;	CP009236.1|ALC09057.1;	CP010528.1|AJO74473.1;	CP012122.1|ALV14632.1;	CP012650.1|ALG25057.1;	CP014228.1|AMD87599.1;	CP015857.1|ANJ13015.1;	CP015966.1|ANI94655.1;	CP019348.1|AQY69797.1;	CP021997.1|ASD32214.1;	CP023174.1|ASZ32299.1;	CP023728.1|ATI71648.1;	CP028977.1|AWI40742.1;	ZLP001|gene0764;
OrthoMCL47	AL935263.2|ACT62048.1;	CP001617.1|ADN98331.1;	CP002222.1|CCC78731.1;	CP004082.1|AGE38975.1;	CP005942.2|AGL63802.2;	CP006033.1|AGO07752.1;CP006033.1|AGO09744.1;	CP009236.1|ALC08359.1;	CP010528.1|AJO73858.1;	CP012122.1|ALV15178.1;	CP012650.1|ALG27076.1;CP012650.1|ALG27396.1;CP012650.1|ALG27468.1;	CP014228.1|AMD86937.1;	CP015857.1|ANJ13611.1;	CP015966.1|ANI95223.1;	CP019348.1|AQY71861.1;	CP021997.1|ASD32795.1;	CP023174.1|ASZ32861.1;	CP023728.1|ATI71043.1;	CP028977.1|AWI40058.1;	ZLP001|gene1421;
OrthoMCL470	AL935263.2|ACT62663.1;	CP001617.1|ADN98966.1;	CP002222.1|CCC79354.1;	CP004082.1|AGE39660.1;	CP005942.2|AGL64473.2;	CP006033.1|AGO08337.1;	CP009236.1|ALC09058.1;	CP010528.1|AJO74474.1;	CP012122.1|ALV14631.1;	CP012650.1|ALG25058.1;	CP014228.1|AMD87401.1;	CP015857.1|ANJ13014.1;	CP015966.1|ANI94654.1;	CP019348.1|AQY69798.1;	CP021997.1|ASD32213.1;	CP023174.1|ASZ32298.1;	CP023728.1|ATI71649.1;	CP028977.1|AWI40743.1;	ZLP001|gene0763;
OrthoMCL471	AL935263.2|ACT62666.1;	CP001617.1|ADN98969.1;	CP002222.1|CCC79357.1;	CP004082.1|AGE39663.1;	CP005942.2|AGL64476.2;	CP006033.1|AGO08340.1;	CP009236.1|ALC09061.1;	CP010528.1|AJO74477.1;	CP012122.1|ALV14628.1;	CP012650.1|ALG25061.1;	CP014228.1|AMD87686.1;	CP015857.1|ANJ13011.1;	CP015966.1|ANI94651.1;	CP019348.1|AQY69801.1;	CP021997.1|ASD32210.1;	CP023174.1|ASZ32295.1;	CP023728.1|ATI71652.1;	CP028977.1|AWI40746.1;	ZLP001|gene0760;
OrthoMCL472	AL935263.2|ACT62668.1;	CP001617.1|ADN98971.1;	CP002222.1|CCC79359.1;	CP004082.1|AGE39665.1;	CP005942.2|AGL64478.2;	CP006033.1|AGO08342.1;	CP009236.1|ALC09063.1;	CP010528.1|AJO74478.1;	CP012122.1|ALV14626.1;	CP012650.1|ALG25063.1;	CP014228.1|AMD87681.1;	CP015857.1|ANJ13009.1;	CP015966.1|ANI94649.1;	CP019348.1|AQY69803.1;	CP021997.1|ASD32208.1;	CP023174.1|ASZ32293.1;	CP023728.1|ATI71654.1;	CP028977.1|AWI40748.1;	ZLP001|gene0758;
OrthoMCL474	AL935263.2|ACT62675.1;	CP001617.1|ADN98977.1;	CP002222.1|CCC79365.1;	CP004082.1|AGE39672.1;	CP005942.2|AGL64484.2;	CP006033.1|AGO08348.1;	CP009236.1|ALC09069.1;	CP010528.1|AJO74484.1;	CP012122.1|ALV14620.1;	CP012650.1|ALG25069.1;	CP014228.1|AMD86400.1;	CP015857.1|ANJ13004.1;	CP015966.1|ANI94645.1;	CP019348.1|AQY69808.1;	CP021997.1|ASD32203.1;	CP023174.1|ASZ32287.1;	CP023728.1|ATI71660.1;	CP028977.1|AWI40754.1;	ZLP001|gene0752;
OrthoMCL475	AL935263.2|ACT62676.1;	CP001617.1|ADN98978.1;	CP002222.1|CCC79366.1;	CP004082.1|AGE39673.1;	CP005942.2|AGL64485.2;	CP006033.1|AGO08349.1;	CP009236.1|ALC09070.1;	CP010528.1|AJO74485.1;	CP012122.1|ALV14619.1;	CP012650.1|ALG25070.1;	CP014228.1|AMD88239.1;	CP015857.1|ANJ13003.1;	CP015966.1|ANI94644.1;	CP019348.1|AQY69809.1;	CP021997.1|ASD32202.1;	CP023174.1|ASZ32286.1;	CP023728.1|ATI71661.1;	CP028977.1|AWI40755.1;	ZLP001|gene0751;
OrthoMCL476	AL935263.2|ACT62677.1;	CP001617.1|ADN98979.1;	CP002222.1|CCC79367.1;	CP004082.1|AGE39674.1;	CP005942.2|AGL64486.2;	CP006033.1|AGO08350.1;	CP009236.1|ALC09071.1;	CP010528.1|AJO74486.1;	CP012122.1|ALV14618.1;	CP012650.1|ALG25071.1;	CP014228.1|AMD88616.1;	CP015857.1|ANJ13002.1;	CP015966.1|ANI94643.1;	CP019348.1|AQY69810.1;	CP021997.1|ASD32201.1;	CP023174.1|ASZ32285.1;	CP023728.1|ATI71662.1;	CP028977.1|AWI40756.1;	ZLP001|gene0750;
OrthoMCL477	AL935263.2|ACT62679.1;	CP001617.1|ADN98981.1;	CP002222.1|CCC79369.1;	CP004082.1|AGE39676.1;	CP005942.2|AGL64488.2;	CP006033.1|AGO08352.1;	CP009236.1|ALC09073.1;	CP010528.1|AJO74488.1;	CP012122.1|ALV14616.1;	CP012650.1|ALG25073.1;	CP014228.1|AMD87939.1;	CP015857.1|ANJ13000.1;	CP015966.1|ANI94641.1;	CP019348.1|AQY69812.1;	CP021997.1|ASD32199.1;	CP023174.1|ASZ32283.1;	CP023728.1|ATI71664.1;	CP028977.1|AWI40758.1;	ZLP001|gene0748;
OrthoMCL478	AL935263.2|ACT62680.1;	CP001617.1|ADN98982.1;	CP002222.1|CCC79370.1;	CP004082.1|AGE39677.1;	CP005942.2|AGL64489.2;	CP006033.1|AGO08353.1;	CP009236.1|ALC09074.1;	CP010528.1|AJO74489.1;	CP012122.1|ALV14615.1;	CP012650.1|ALG25074.1;	CP014228.1|AMD88424.1;	CP015857.1|ANJ12999.1;	CP015966.1|ANI94640.1;	CP019348.1|AQY69813.1;	CP021997.1|ASD32198.1;	CP023174.1|ASZ32282.1;	CP023728.1|ATI71665.1;	CP028977.1|AWI40759.1;	ZLP001|gene0747;
OrthoMCL480	AL935263.2|ACT62685.1;	CP001617.1|ADN98987.1;	CP002222.1|CCC79375.1;	CP004082.1|AGE39684.1;	CP005942.2|AGL64497.2;	CP006033.1|AGO08359.1;	CP009236.1|ALC09079.1;	CP010528.1|AJO74494.1;	CP012122.1|ALV14610.1;	CP012650.1|ALG25079.1;	CP014228.1|AMD86637.1;	CP015857.1|ANJ12995.1;	CP015966.1|ANI94635.1;	CP019348.1|AQY69820.1;	CP021997.1|ASD32196.1;	CP023174.1|ASZ32277.1;	CP023728.1|ATI71671.1;	CP028977.1|AWI40764.1;	ZLP001|gene0739;
OrthoMCL481	AL935263.2|ACT62686.1;	CP001617.1|ADN98988.1;	CP002222.1|CCC79376.1;	CP004082.1|AGE39685.1;	CP005942.2|AGL64498.2;	CP006033.1|AGO08360.1;	CP009236.1|ALC09080.1;	CP010528.1|AJO74495.1;	CP012122.1|ALV14609.1;	CP012650.1|ALG25080.1;	CP014228.1|AMD86977.1;	CP015857.1|ANJ12994.1;	CP015966.1|ANI94634.1;	CP019348.1|AQY69821.1;	CP021997.1|ASD32195.1;	CP023174.1|ASZ32276.1;	CP023728.1|ATI71672.1;	CP028977.1|AWI40765.1;	ZLP001|gene0738;
OrthoMCL482	AL935263.2|ACT62689.1;	CP001617.1|ADN98991.1;	CP002222.1|CCC79379.1;	CP004082.1|AGE39688.1;	CP005942.2|AGL64501.2;	CP006033.1|AGO08363.1;	CP009236.1|ALC09083.1;	CP010528.1|AJO74497.1;	CP012122.1|ALV14607.1;	CP012650.1|ALG25082.1;	CP014228.1|AMD87856.1;	CP015857.1|ANJ12992.1;	CP015966.1|ANI94632.1;	CP019348.1|AQY69823.1;	CP021997.1|ASD32193.1;	CP023174.1|ASZ32274.1;	CP023728.1|ATI71674.1;	CP028977.1|AWI40767.1;	ZLP001|gene0735;
OrthoMCL483	AL935263.2|ACT62690.1;	CP001617.1|ADN98992.1;	CP002222.1|CCC79380.1;	CP004082.1|AGE39689.1;	CP005942.2|AGL64502.2;	CP006033.1|AGO08364.1;	CP009236.1|ALC09084.1;	CP010528.1|AJO74498.1;	CP012122.1|ALV14606.1;	CP012650.1|ALG25083.1;	CP014228.1|AMD87855.1;	CP015857.1|ANJ12991.1;	CP015966.1|ANI94631.1;	CP019348.1|AQY69824.1;	CP021997.1|ASD32192.1;	CP023174.1|ASZ32273.1;	CP023728.1|ATI71675.1;	CP028977.1|AWI40768.1;	ZLP001|gene0734;
OrthoMCL484	AL935263.2|ACT62696.1;	CP001617.1|ADN98998.1;	CP002222.1|CCC79386.1;	CP004082.1|AGE39695.1;	CP005942.2|AGL64508.2;	CP006033.1|AGO08370.1;	CP009236.1|ALC09090.1;	CP010528.1|AJO74504.1;	CP012122.1|ALV14600.1;	CP012650.1|ALG25089.1;	CP014228.1|AMD88630.1;	CP015857.1|ANJ12985.1;	CP015966.1|ANI94625.1;	CP019348.1|AQY69830.1;	CP021997.1|ASD32186.1;	CP023174.1|ASZ32267.1;	CP023728.1|ATI71681.1;	CP028977.1|AWI40774.1;	ZLP001|gene0728;
OrthoMCL485	AL935263.2|ACT62700.1;	CP001617.1|ADN99001.1;	CP002222.1|CCC79389.1;	CP004082.1|AGE39698.1;	CP005942.2|AGL64511.2;	CP006033.1|AGO08372.1;	CP009236.1|ALC09093.1;	CP010528.1|AJO74507.1;	CP012122.1|ALV14597.1;	CP012650.1|ALG25092.1;	CP014228.1|AMD88480.1;	CP015857.1|ANJ12982.1;	CP015966.1|ANI94622.1;	CP019348.1|AQY69833.1;	CP021997.1|ASD32183.1;	CP023174.1|ASZ32264.1;	CP023728.1|ATI71684.1;	CP028977.1|AWI40777.1;	ZLP001|gene0725;
OrthoMCL486	AL935263.2|ACT62704.1;	CP001617.1|ADN99005.1;	CP002222.1|CCC79394.1;	CP004082.1|AGE39702.1;	CP005942.2|AGL64515.2;	CP006033.1|AGO08376.1;	CP009236.1|ALC09097.1;	CP010528.1|AJO74511.1;	CP012122.1|ALV14593.1;	CP012650.1|ALG25096.1;	CP014228.1|AMD88211.1;	CP015857.1|ANJ12978.1;	CP015966.1|ANI94619.1;	CP019348.1|AQY69837.1;	CP021997.1|ASD32179.1;	CP023174.1|ASZ32260.1;	CP023728.1|ATI71688.1;	CP028977.1|AWI40781.1;	ZLP001|gene0721;
OrthoMCL487	AL935263.2|ACT62708.1;	CP001617.1|ADN99010.1;	CP002222.1|CCC79398.1;	CP004082.1|AGE39707.1;	CP005942.2|AGL64519.2;	CP006033.1|AGO08380.1;	CP009236.1|ALC09102.1;	CP010528.1|AJO74515.1;	CP012122.1|ALV14589.1;	CP012650.1|ALG25100.1;	CP014228.1|AMD87381.1;	CP015857.1|ANJ12974.1;	CP015966.1|ANI94615.1;	CP019348.1|AQY69842.1;	CP021997.1|ASD32174.1;	CP023174.1|ASZ32255.1;	CP023728.1|ATI71693.1;	CP028977.1|AWI40786.1;	ZLP001|gene0716;
OrthoMCL488	AL935263.2|ACT62709.1;	CP001617.1|ADN99011.1;	CP002222.1|CCC79399.1;	CP004082.1|AGE39708.1;	CP005942.2|AGL64520.2;	CP006033.1|AGO08381.1;	CP009236.1|ALC09103.1;	CP010528.1|AJO74516.1;	CP012122.1|ALV14588.1;	CP012650.1|ALG25101.1;	CP014228.1|AMD88488.1;	CP015857.1|ANJ12973.1;	CP015966.1|ANI94614.1;	CP019348.1|AQY69843.1;	CP021997.1|ASD32173.1;	CP023174.1|ASZ32254.1;	CP023728.1|ATI71694.1;	CP028977.1|AWI40787.1;	ZLP001|gene0715;
OrthoMCL489	AL935263.2|ACT62710.1;	CP001617.1|ADN99012.1;	CP002222.1|CCC79400.1;	CP004082.1|AGE39709.1;	CP005942.2|AGL64521.2;	CP006033.1|AGO08382.1;	CP009236.1|ALC09104.1;	CP010528.1|AJO74517.1;	CP012122.1|ALV14587.1;	CP012650.1|ALG25102.1;	CP014228.1|AMD86405.1;	CP015857.1|ANJ12972.1;	CP015966.1|ANI94613.1;	CP019348.1|AQY69844.1;	CP021997.1|ASD32172.1;	CP023174.1|ASZ32253.1;	CP023728.1|ATI71695.1;	CP028977.1|AWI40788.1;	ZLP001|gene0714;
OrthoMCL49	AL935263.2|ACT60906.1;	CP001617.1|ADN97241.1;	CP002222.1|CCC77595.1;	CP004082.1|AGE37783.1;	CP005942.2|AGL62763.2;	CP006033.1|AGO06732.1;	CP009236.1|ALC07233.1;	CP010528.1|AJO72827.1;	CP012122.1|ALV13282.1;	CP012650.1|ALG26109.1;	CP014228.1|AMD86321.1;CP014228.1|AMD86646.1;CP014228.1|AMD86890.1;	CP015857.1|ANJ14586.1;	CP015966.1|ANI96244.1;	CP019348.1|AQY71015.1;	CP021997.1|ASD33872.1;	CP023174.1|ASZ34160.1;	CP023728.1|ATI69965.1;	CP028977.1|AWI38990.1;	ZLP001|gene2542;
OrthoMCL490	AL935263.2|ACT62712.1;	CP001617.1|ADN99014.1;	CP002222.1|CCC79402.1;	CP004082.1|AGE39711.1;	CP005942.2|AGL64523.2;	CP006033.1|AGO08384.1;	CP009236.1|ALC09106.1;	CP010528.1|AJO74519.1;	CP012122.1|ALV14585.1;	CP012650.1|ALG25104.1;	CP014228.1|AMD86403.1;	CP015857.1|ANJ12970.1;	CP015966.1|ANI94611.1;	CP019348.1|AQY69846.1;	CP021997.1|ASD32170.1;	CP023174.1|ASZ32251.1;	CP023728.1|ATI71697.1;	CP028977.1|AWI40790.1;	ZLP001|gene0712;
OrthoMCL491	AL935263.2|ACT62713.1;	CP001617.1|ADN99015.1;	CP002222.1|CCC79403.1;	CP004082.1|AGE39712.1;	CP005942.2|AGL64524.2;	CP006033.1|AGO08385.1;	CP009236.1|ALC09107.1;	CP010528.1|AJO74520.1;	CP012122.1|ALV14584.1;	CP012650.1|ALG25105.1;	CP014228.1|AMD86999.1;	CP015857.1|ANJ12969.1;	CP015966.1|ANI94610.1;	CP019348.1|AQY69847.1;	CP021997.1|ASD32169.1;	CP023174.1|ASZ32250.1;	CP023728.1|ATI71698.1;	CP028977.1|AWI40791.1;	ZLP001|gene0711;
OrthoMCL492	AL935263.2|ACT62716.1;	CP001617.1|ADN99017.1;	CP002222.1|CCC79406.1;	CP004082.1|AGE39715.1;	CP005942.2|AGL64527.2;	CP006033.1|AGO08388.1;	CP009236.1|ALC09110.1;	CP010528.1|AJO74523.1;	CP012122.1|ALV14581.1;	CP012650.1|ALG25108.1;	CP014228.1|AMD88265.1;	CP015857.1|ANJ15181.1;	CP015966.1|ANI94607.1;	CP019348.1|AQY69850.1;	CP021997.1|ASD32166.1;	CP023174.1|ASZ32247.1;	CP023728.1|ATI71701.1;	CP028977.1|AWI40794.1;	ZLP001|gene0708;
OrthoMCL493	AL935263.2|ACT62717.1;	CP001617.1|ADN99023.1;	CP002222.1|CCC79407.1;	CP004082.1|AGE39716.1;	CP005942.2|AGL64528.2;	CP006033.1|AGO08389.1;	CP009236.1|ALC09111.1;	CP010528.1|AJO74524.1;	CP012122.1|ALV14576.1;	CP012650.1|ALG25109.1;	CP014228.1|AMD87625.1;	CP015857.1|ANJ12966.1;	CP015966.1|ANI94606.1;	CP019348.1|AQY69851.1;	CP021997.1|ASD32165.1;	CP023174.1|ASZ32242.1;	CP023728.1|ATI71706.1;	CP028977.1|AWI40795.1;	ZLP001|gene0707;
OrthoMCL494	AL935263.2|ACT62721.1;	CP001617.1|ADN99027.1;	CP002222.1|CCC79411.1;	CP004082.1|AGE39720.1;	CP005942.2|AGL64532.2;	CP006033.1|AGO08393.1;	CP009236.1|ALC09115.1;	CP010528.1|AJO74528.1;	CP012122.1|ALV14572.1;	CP012650.1|ALG25113.1;	CP014228.1|AMD87705.1;	CP015857.1|ANJ12961.1;	CP015966.1|ANI94602.1;	CP019348.1|AQY69854.1;	CP021997.1|ASD32162.1;	CP023174.1|ASZ32239.1;	CP023728.1|ATI71709.1;	CP028977.1|AWI40798.1;	ZLP001|gene0703;
OrthoMCL495	AL935263.2|ACT62722.1;	CP001617.1|ADN99028.1;	CP002222.1|CCC79412.1;	CP004082.1|AGE39721.1;	CP005942.2|AGL64533.2;	CP006033.1|AGO08394.1;	CP009236.1|ALC09116.1;	CP010528.1|AJO74529.1;	CP012122.1|ALV14571.1;	CP012650.1|ALG25114.1;	CP014228.1|AMD87703.1;	CP015857.1|ANJ12960.1;	CP015966.1|ANI94601.1;	CP019348.1|AQY69855.1;	CP021997.1|ASD32161.1;	CP023174.1|ASZ32238.1;	CP023728.1|ATI71710.1;	CP028977.1|AWI40799.1;	ZLP001|gene0702;
OrthoMCL496	AL935263.2|ACT62725.1;	CP001617.1|ADN99031.1;	CP002222.1|CCC79415.1;	CP004082.1|AGE39724.1;	CP005942.2|AGL64536.2;	CP006033.1|AGO08397.1;	CP009236.1|ALC09119.1;	CP010528.1|AJO74532.1;	CP012122.1|ALV14568.1;	CP012650.1|ALG25117.1;	CP014228.1|AMD87701.1;	CP015857.1|ANJ12957.1;	CP015966.1|ANI94598.1;	CP019348.1|AQY69858.1;	CP021997.1|ASD32158.1;	CP023174.1|ASZ32235.1;	CP023728.1|ATI71713.1;	CP028977.1|AWI40802.1;	ZLP001|gene0699;
OrthoMCL497	AL935263.2|ACT62726.1;	CP001617.1|ADN99032.1;	CP002222.1|CCC79416.1;	CP004082.1|AGE39725.1;	CP005942.2|AGL64537.2;	CP006033.1|AGO08398.1;	CP009236.1|ALC09120.1;	CP010528.1|AJO74533.1;	CP012122.1|ALV14567.1;	CP012650.1|ALG25118.1;	CP014228.1|AMD87700.1;	CP015857.1|ANJ12956.1;	CP015966.1|ANI94597.1;	CP019348.1|AQY69859.1;	CP021997.1|ASD32157.1;	CP023174.1|ASZ32234.1;	CP023728.1|ATI71714.1;	CP028977.1|AWI40803.1;	ZLP001|gene0698;
OrthoMCL498	AL935263.2|ACT62727.1;	CP001617.1|ADN99033.1;	CP002222.1|CCC79417.1;	CP004082.1|AGE39726.1;	CP005942.2|AGL64538.2;	CP006033.1|AGO08399.1;	CP009236.1|ALC09121.1;	CP010528.1|AJO74534.1;	CP012122.1|ALV14566.1;	CP012650.1|ALG25119.1;	CP014228.1|AMD87699.1;	CP015857.1|ANJ12955.1;	CP015966.1|ANI94596.1;	CP019348.1|AQY69860.1;	CP021997.1|ASD32156.1;	CP023174.1|ASZ32233.1;	CP023728.1|ATI71715.1;	CP028977.1|AWI40804.1;	ZLP001|gene0697;
OrthoMCL499	AL935263.2|ACT62728.1;	CP001617.1|ADN99034.1;	CP002222.1|CCC79418.1;	CP004082.1|AGE39727.1;	CP005942.2|AGL64539.2;	CP006033.1|AGO08400.1;	CP009236.1|ALC09122.1;	CP010528.1|AJO74535.1;	CP012122.1|ALV14565.1;	CP012650.1|ALG25120.1;	CP014228.1|AMD87696.1;	CP015857.1|ANJ12954.1;	CP015966.1|ANI94595.1;	CP019348.1|AQY69861.1;	CP021997.1|ASD32155.1;	CP023174.1|ASZ32232.1;	CP023728.1|ATI71716.1;	CP028977.1|AWI40805.1;	ZLP001|gene0696;
OrthoMCL50	AL935263.2|ACT61025.1;	CP001617.1|ADN97339.1;	CP002222.1|CCC77691.1;	CP004082.1|AGE37889.1;	CP005942.2|AGL62865.2;CP005942.2|AGL65791.2;	CP006033.1|AGO06836.1;CP006033.1|AGO09535.1;	CP009236.1|ALC07332.1;	CP010528.1|AJO72924.1;	CP012122.1|ALV13369.1;	CP012650.1|ALG26193.1;	CP014228.1|AMD88563.1;	CP015857.1|ANJ14471.1;	CP015966.1|ANI96153.1;	CP019348.1|AQY70895.1;	CP021997.1|ASD33781.1;	CP023174.1|ASZ34272.1;	CP023728.1|ATI70062.1;	CP028977.1|AWI39093.1;	ZLP001|gene2441;
OrthoMCL500	AL935263.2|ACT62730.1;	CP001617.1|ADN99036.1;	CP002222.1|CCC79420.1;	CP004082.1|AGE39729.1;	CP005942.2|AGL64541.2;	CP006033.1|AGO08402.1;	CP009236.1|ALC09124.1;	CP010528.1|AJO74537.1;	CP012122.1|ALV14563.1;	CP012650.1|ALG25122.1;	CP014228.1|AMD87694.1;	CP015857.1|ANJ12952.1;	CP015966.1|ANI94593.1;	CP019348.1|AQY69863.1;	CP021997.1|ASD32153.1;	CP023174.1|ASZ32230.1;	CP023728.1|ATI71718.1;	CP028977.1|AWI40807.1;	ZLP001|gene0694;
OrthoMCL501	AL935263.2|ACT62731.1;	CP001617.1|ADN99037.1;	CP002222.1|CCC79421.1;	CP004082.1|AGE39730.1;	CP005942.2|AGL64542.2;	CP006033.1|AGO08403.1;	CP009236.1|ALC09125.1;	CP010528.1|AJO75701.1;	CP012122.1|ALV16113.1;	CP012650.1|ALG27133.1;	CP014228.1|AMD87693.1;	CP015857.1|ANJ15180.1;	CP015966.1|ANI96822.1;	CP019348.1|AQY72194.1;	CP021997.1|ASD33979.1;	CP023174.1|ASZ34853.1;	CP023728.1|ATI72922.1;	CP028977.1|AWI41927.1;	ZLP001|gene0693;
OrthoMCL502	AL935263.2|ACT62735.1;	CP001617.1|ADN99043.1;	CP002222.1|CCC79425.1;	CP004082.1|AGE39735.1;	CP005942.2|AGL64549.2;	CP006033.1|AGO08407.1;	CP009236.1|ALC09130.1;	CP010528.1|AJO74541.1;	CP012122.1|ALV14559.1;	CP012650.1|ALG25126.1;	CP014228.1|AMD88070.1;	CP015857.1|ANJ12948.1;	CP015966.1|ANI94589.1;	CP019348.1|AQY69870.1;	CP021997.1|ASD32148.1;	CP023174.1|ASZ32225.1;	CP023728.1|ATI71723.1;	CP028977.1|AWI40812.1;	ZLP001|gene0688;
OrthoMCL503	AL935263.2|ACT62736.1;	CP001617.1|ADN99044.1;	CP002222.1|CCC79426.1;	CP004082.1|AGE39736.1;	CP005942.2|AGL64550.2;	CP006033.1|AGO08408.1;	CP009236.1|ALC09131.1;	CP010528.1|AJO74542.1;	CP012122.1|ALV14558.1;	CP012650.1|ALG25127.1;	CP014228.1|AMD87046.1;	CP015857.1|ANJ12947.1;	CP015966.1|ANI94588.1;	CP019348.1|AQY69871.1;	CP021997.1|ASD32147.1;	CP023174.1|ASZ32224.1;	CP023728.1|ATI71724.1;	CP028977.1|AWI40813.1;	ZLP001|gene0687;
OrthoMCL504	AL935263.2|ACT62737.1;	CP001617.1|ADN99045.1;	CP002222.1|CCC79427.1;	CP004082.1|AGE39738.1;	CP005942.2|AGL64551.2;	CP006033.1|AGO08409.1;	CP009236.1|ALC09132.1;	CP010528.1|AJO74543.1;	CP012122.1|ALV14557.1;	CP012650.1|ALG25128.1;	CP014228.1|AMD88264.1;	CP015857.1|ANJ12946.1;	CP015966.1|ANI94587.1;	CP019348.1|AQY69872.1;	CP021997.1|ASD32146.1;	CP023174.1|ASZ32223.1;	CP023728.1|ATI71725.1;	CP028977.1|AWI40814.1;	ZLP001|gene0686;
OrthoMCL505	AL935263.2|ACT62741.1;	CP001617.1|ADN99048.1;	CP002222.1|CCC79430.1;	CP004082.1|AGE39742.1;	CP005942.2|AGL64555.2;	CP006033.1|AGO08412.1;	CP009236.1|ALC09136.1;	CP010528.1|AJO74546.1;	CP012122.1|ALV14554.1;	CP012650.1|ALG25131.1;	CP014228.1|AMD88592.1;	CP015857.1|ANJ12943.1;	CP015966.1|ANI94584.1;	CP019348.1|AQY69876.1;	CP021997.1|ASD32142.1;	CP023174.1|ASZ32219.1;	CP023728.1|ATI71729.1;	CP028977.1|AWI40817.1;	ZLP001|gene0683;
OrthoMCL506	AL935263.2|ACT62744.1;	CP001617.1|ADN99051.1;	CP002222.1|CCC79433.1;	CP004082.1|AGE39745.1;	CP005942.2|AGL64558.2;	CP006033.1|AGO08415.1;	CP009236.1|ALC09139.1;	CP010528.1|AJO74549.1;	CP012122.1|ALV14551.1;	CP012650.1|ALG25134.1;	CP014228.1|AMD88456.1;	CP015857.1|ANJ12940.1;	CP015966.1|ANI94581.1;	CP019348.1|AQY69879.1;	CP021997.1|ASD32139.1;	CP023174.1|ASZ32216.1;	CP023728.1|ATI71732.1;	CP028977.1|AWI40820.1;	ZLP001|gene0680;
OrthoMCL507	AL935263.2|ACT62746.1;	CP001617.1|ADN99053.1;	CP002222.1|CCC79435.1;	CP004082.1|AGE39747.1;	CP005942.2|AGL64560.2;	CP006033.1|AGO08417.1;	CP009236.1|ALC09141.1;	CP010528.1|AJO74551.1;	CP012122.1|ALV14549.1;	CP012650.1|ALG25136.1;	CP014228.1|AMD88542.1;	CP015857.1|ANJ12938.1;	CP015966.1|ANI94579.1;	CP019348.1|AQY69881.1;	CP021997.1|ASD32137.1;	CP023174.1|ASZ32214.1;	CP023728.1|ATI71734.1;	CP028977.1|AWI40822.1;	ZLP001|gene0678;
OrthoMCL508	AL935263.2|ACT62753.1;	CP001617.1|ADN99060.1;	CP002222.1|CCC79442.1;	CP004082.1|AGE39754.1;	CP005942.2|AGL64567.2;	CP006033.1|AGO08424.1;	CP009236.1|ALC09150.1;	CP010528.1|AJO74558.1;	CP012122.1|ALV14542.1;	CP012650.1|ALG25143.1;	CP014228.1|AMD86304.1;	CP015857.1|ANJ12931.1;	CP015966.1|ANI94573.1;	CP019348.1|AQY69887.1;	CP021997.1|ASD32130.1;	CP023174.1|ASZ32208.1;	CP023728.1|ATI71741.1;	CP028977.1|AWI40829.1;	ZLP001|gene0671;
OrthoMCL509	AL935263.2|ACT62757.1;	CP001617.1|ADN99065.1;	CP002222.1|CCC79446.1;	CP004082.1|AGE39758.1;	CP005942.2|AGL64573.2;	CP006033.1|AGO08428.1;	CP009236.1|ALC09154.1;	CP010528.1|AJO74562.1;	CP012122.1|ALV14537.1;	CP012650.1|ALG25147.1;	CP014228.1|AMD87013.1;	CP015857.1|ANJ12927.1;	CP015966.1|ANI94569.1;	CP019348.1|AQY69892.1;	CP021997.1|ASD32126.1;	CP023174.1|ASZ32203.1;	CP023728.1|ATI71745.1;	CP028977.1|AWI40833.1;	ZLP001|gene0643;
OrthoMCL51	AL935263.2|ACT61529.1;	CP001617.1|ADN97824.1;	CP002222.1|CCC78237.1;	CP004082.1|AGE38373.1;	CP005942.2|AGL63324.2;	CP006033.1|AGO07309.1;	CP009236.1|ALC07824.1;	CP010528.1|AJO73387.1;	CP012122.1|ALV15643.1;	CP012650.1|ALG26620.1;CP012650.1|ALG27503.1;	CP014228.1|AMD86992.1;	CP015857.1|ANJ14056.1;	CP015966.1|ANI95685.1;	CP019348.1|AQY71489.1;	CP021997.1|ASD33290.1;	CP023174.1|ASZ34775.1;CP023174.1|ASZ34922.1;	CP023728.1|ATI70520.1;	CP028977.1|AWI39613.1;	ZLP001|gene1936;
OrthoMCL510	AL935263.2|ACT62760.1;	CP001617.1|ADN99068.1;	CP002222.1|CCC79449.1;	CP004082.1|AGE39761.1;	CP005942.2|AGL64576.2;	CP006033.1|AGO08431.1;	CP009236.1|ALC09157.1;	CP010528.1|AJO74565.1;	CP012122.1|ALV14534.1;	CP012650.1|ALG25150.1;	CP014228.1|AMD87627.1;	CP015857.1|ANJ12924.1;	CP015966.1|ANI94566.1;	CP019348.1|AQY69895.1;	CP021997.1|ASD32123.1;	CP023174.1|ASZ32200.1;	CP023728.1|ATI71748.1;	CP028977.1|AWI40836.1;	ZLP001|gene0640;
OrthoMCL511	AL935263.2|ACT62774.1;	CP001617.1|ADN99082.1;	CP002222.1|CCC79462.1;	CP004082.1|AGE39776.1;	CP005942.2|AGL64591.2;	CP006033.1|AGO08445.1;	CP009236.1|ALC09171.1;	CP010528.1|AJO74578.1;	CP012122.1|ALV14522.1;	CP012650.1|ALG25161.1;	CP014228.1|AMD87873.1;	CP015857.1|ANJ12912.1;	CP015966.1|ANI94554.1;	CP019348.1|AQY69907.1;	CP021997.1|ASD32110.1;	CP023174.1|ASZ32188.1;	CP023728.1|ATI71761.1;	CP028977.1|AWI40849.1;	ZLP001|gene0623;
OrthoMCL512	AL935263.2|ACT62777.1;	CP001617.1|ADN99085.1;	CP002222.1|CCC79465.1;	CP004082.1|AGE39779.1;	CP005942.2|AGL64594.2;	CP006033.1|AGO08448.1;	CP009236.1|ALC09174.1;	CP010528.1|AJO74581.1;	CP012122.1|ALV14519.1;	CP012650.1|ALG25164.1;	CP014228.1|AMD87807.1;	CP015857.1|ANJ12910.1;	CP015966.1|ANI94551.1;	CP019348.1|AQY69910.1;	CP021997.1|ASD32107.1;	CP023174.1|ASZ32185.1;	CP023728.1|ATI71764.1;	CP028977.1|AWI40852.1;	ZLP001|gene0620;
OrthoMCL513	AL935263.2|ACT62778.1;	CP001617.1|ADN99086.1;	CP002222.1|CCC79466.1;	CP004082.1|AGE39781.1;	CP005942.2|AGL64595.2;	CP006033.1|AGO08449.1;	CP009236.1|ALC09176.1;	CP010528.1|AJO74582.1;	CP012122.1|ALV14518.1;	CP012650.1|ALG25165.1;	CP014228.1|AMD87549.1;	CP015857.1|ANJ12909.1;	CP015966.1|ANI94550.1;	CP019348.1|AQY69911.1;	CP021997.1|ASD32106.1;	CP023174.1|ASZ32184.1;	CP023728.1|ATI71765.1;	CP028977.1|AWI40853.1;	ZLP001|gene0618;
OrthoMCL514	AL935263.2|ACT62787.1;	CP001617.1|ADN99095.1;	CP002222.1|CCC79475.1;	CP004082.1|AGE39790.1;	CP005942.2|AGL64604.2;	CP006033.1|AGO08458.1;	CP009236.1|ALC09185.1;	CP010528.1|AJO74591.1;	CP012122.1|ALV14509.1;	CP012650.1|ALG25174.1;	CP014228.1|AMD86299.1;	CP015857.1|ANJ12900.1;	CP015966.1|ANI94541.1;	CP019348.1|AQY69919.1;	CP021997.1|ASD32097.1;	CP023174.1|ASZ32175.1;	CP023728.1|ATI71774.1;	CP028977.1|AWI40862.1;	ZLP001|gene0609;
OrthoMCL515	AL935263.2|ACT62790.1;	CP001617.1|ADN99098.1;	CP002222.1|CCC79478.1;	CP004082.1|AGE39793.1;	CP005942.2|AGL64607.2;	CP006033.1|AGO08461.1;	CP009236.1|ALC09188.1;	CP010528.1|AJO74593.1;	CP012122.1|ALV14507.1;	CP012650.1|ALG25176.1;	CP014228.1|AMD87029.1;	CP015857.1|ANJ12897.1;	CP015966.1|ANI94538.1;	CP019348.1|AQY69922.1;	CP021997.1|ASD32094.1;	CP023174.1|ASZ32172.1;	CP023728.1|ATI71777.1;	CP028977.1|AWI40865.1;	ZLP001|gene0606;
OrthoMCL516	AL935263.2|ACT62794.1;	CP001617.1|ADN99102.1;	CP002222.1|CCC79482.1;	CP004082.1|AGE39797.1;	CP005942.2|AGL64611.2;	CP006033.1|AGO08465.1;	CP009236.1|ALC09192.1;	CP010528.1|AJO74597.1;	CP012122.1|ALV14503.1;	CP012650.1|ALG25179.1;	CP014228.1|AMD87917.1;	CP015857.1|ANJ12893.1;	CP015966.1|ANI94534.1;	CP019348.1|AQY69926.1;	CP021997.1|ASD32090.1;	CP023174.1|ASZ32168.1;	CP023728.1|ATI71781.1;	CP028977.1|AWI40868.1;	ZLP001|gene0602;
OrthoMCL517	AL935263.2|ACT62796.1;	CP001617.1|ADN99104.1;	CP002222.1|CCC79485.1;	CP004082.1|AGE39799.1;	CP005942.2|AGL64613.2;	CP006033.1|AGO08467.1;	CP009236.1|ALC09194.1;	CP010528.1|AJO74599.1;	CP012122.1|ALV14501.1;	CP012650.1|ALG25181.1;	CP014228.1|AMD87916.1;	CP015857.1|ANJ12891.1;	CP015966.1|ANI94532.1;	CP019348.1|AQY69928.1;	CP021997.1|ASD32088.1;	CP023174.1|ASZ32166.1;	CP023728.1|ATI71783.1;	CP028977.1|AWI40870.1;	ZLP001|gene0600;
OrthoMCL518	AL935263.2|ACT62799.1;	CP001617.1|ADN99107.1;	CP002222.1|CCC79488.1;	CP004082.1|AGE39802.1;	CP005942.2|AGL64616.2;	CP006033.1|AGO08470.1;	CP009236.1|ALC09197.1;	CP010528.1|AJO74602.1;	CP012122.1|ALV14498.1;	CP012650.1|ALG25184.1;	CP014228.1|AMD87691.1;	CP015857.1|ANJ12888.1;	CP015966.1|ANI94529.1;	CP019348.1|AQY69931.1;	CP021997.1|ASD32085.1;	CP023174.1|ASZ32163.1;	CP023728.1|ATI71786.1;	CP028977.1|AWI40873.1;	ZLP001|gene0597;
OrthoMCL519	AL935263.2|ACT62803.1;	CP001617.1|ADN99111.1;	CP002222.1|CCC79492.1;	CP004082.1|AGE39807.1;	CP005942.2|AGL64620.2;	CP006033.1|AGO08474.1;	CP009236.1|ALC09201.1;	CP010528.1|AJO74606.1;	CP012122.1|ALV14494.1;	CP012650.1|ALG25188.1;	CP014228.1|AMD87875.1;	CP015857.1|ANJ12884.1;	CP015966.1|ANI94525.1;	CP019348.1|AQY69935.1;	CP021997.1|ASD32081.1;	CP023174.1|ASZ32159.1;	CP023728.1|ATI71790.1;	CP028977.1|AWI40877.1;	ZLP001|gene0593;
OrthoMCL520	AL935263.2|ACT62804.1;	CP001617.1|ADN99112.1;	CP002222.1|CCC79493.1;	CP004082.1|AGE39808.1;	CP005942.2|AGL64621.2;	CP006033.1|AGO08475.1;	CP009236.1|ALC09202.1;	CP010528.1|AJO74607.1;	CP012122.1|ALV14493.1;	CP012650.1|ALG25189.1;	CP014228.1|AMD87874.1;	CP015857.1|ANJ12883.1;	CP015966.1|ANI94524.1;	CP019348.1|AQY69936.1;	CP021997.1|ASD32080.1;	CP023174.1|ASZ32158.1;	CP023728.1|ATI71791.1;	CP028977.1|AWI40878.1;	ZLP001|gene0592;
OrthoMCL521	AL935263.2|ACT62812.1;	CP001617.1|ADN99121.1;	CP002222.1|CCC79501.1;	CP004082.1|AGE39819.1;	CP005942.2|AGL64632.2;	CP006033.1|AGO08484.1;	CP009236.1|ALC09212.1;	CP010528.1|AJO74615.1;	CP012122.1|ALV14486.1;	CP012650.1|ALG25196.1;	CP014228.1|AMD88282.1;	CP015857.1|ANJ12874.1;	CP015966.1|ANI94517.1;	CP019348.1|AQY69947.1;	CP021997.1|ASD32071.1;	CP023174.1|ASZ32150.1;	CP023728.1|ATI71800.1;	CP028977.1|AWI40887.1;	ZLP001|gene0583;
OrthoMCL522	AL935263.2|ACT62813.1;	CP001617.1|ADN99122.1;	CP002222.1|CCC79502.1;	CP004082.1|AGE39820.1;	CP005942.2|AGL64633.2;	CP006033.1|AGO08485.1;	CP009236.1|ALC09213.1;	CP010528.1|AJO74616.1;	CP012122.1|ALV14485.1;	CP012650.1|ALG25197.1;	CP014228.1|AMD88284.1;	CP015857.1|ANJ12873.1;	CP015966.1|ANI94516.1;	CP019348.1|AQY69948.1;	CP021997.1|ASD32070.1;	CP023174.1|ASZ32149.1;	CP023728.1|ATI71801.1;	CP028977.1|AWI40888.1;	ZLP001|gene0582;
OrthoMCL523	AL935263.2|ACT62814.1;	CP001617.1|ADN99123.1;	CP002222.1|CCC79503.1;	CP004082.1|AGE39821.1;	CP005942.2|AGL64634.2;	CP006033.1|AGO08486.1;	CP009236.1|ALC09214.1;	CP010528.1|AJO74617.1;	CP012122.1|ALV14484.1;	CP012650.1|ALG25198.1;	CP014228.1|AMD88285.1;	CP015857.1|ANJ12872.1;	CP015966.1|ANI94515.1;	CP019348.1|AQY69949.1;	CP021997.1|ASD32069.1;	CP023174.1|ASZ32148.1;	CP023728.1|ATI71802.1;	CP028977.1|AWI40889.1;	ZLP001|gene0581;
OrthoMCL524	AL935263.2|ACT62816.1;	CP001617.1|ADN99125.1;	CP002222.1|CCC79505.1;	CP004082.1|AGE39823.1;	CP005942.2|AGL64636.2;	CP006033.1|AGO08488.1;	CP009236.1|ALC09216.1;	CP010528.1|AJO74619.1;	CP012122.1|ALV14482.1;	CP012650.1|ALG25200.1;	CP014228.1|AMD87683.1;	CP015857.1|ANJ12870.1;	CP015966.1|ANI94513.1;	CP019348.1|AQY69951.1;	CP021997.1|ASD32067.1;	CP023174.1|ASZ32146.1;	CP023728.1|ATI71804.1;	CP028977.1|AWI40891.1;	ZLP001|gene0579;
OrthoMCL525	AL935263.2|ACT62828.1;	CP001617.1|ADN99138.1;	CP002222.1|CCC79517.1;	CP004082.1|AGE39837.1;	CP005942.2|AGL64649.2;	CP006033.1|AGO08500.1;	CP009236.1|ALC09229.1;	CP010528.1|AJO74631.1;	CP012122.1|ALV14470.1;	CP012650.1|ALG25212.1;	CP014228.1|AMD87628.1;	CP015857.1|ANJ12858.1;	CP015966.1|ANI94502.1;	CP019348.1|AQY69964.1;	CP021997.1|ASD32055.1;	CP023174.1|ASZ32133.1;	CP023728.1|ATI71817.1;	CP028977.1|AWI40904.1;	ZLP001|gene0566;
OrthoMCL526	AL935263.2|ACT62829.1;	CP001617.1|ADN99139.1;	CP002222.1|CCC79518.1;	CP004082.1|AGE39838.1;	CP005942.2|AGL64650.2;	CP006033.1|AGO08501.1;	CP009236.1|ALC09230.1;	CP010528.1|AJO74632.1;	CP012122.1|ALV14469.1;	CP012650.1|ALG25213.1;	CP014228.1|AMD87607.1;	CP015857.1|ANJ12857.1;	CP015966.1|ANI94501.1;	CP019348.1|AQY69965.1;	CP021997.1|ASD32054.1;	CP023174.1|ASZ32132.1;	CP023728.1|ATI71818.1;	CP028977.1|AWI40905.1;	ZLP001|gene0565;
OrthoMCL527	AL935263.2|ACT62830.1;	CP001617.1|ADN99140.1;	CP002222.1|CCC79519.1;	CP004082.1|AGE39839.1;	CP005942.2|AGL64651.2;	CP006033.1|AGO08502.1;	CP009236.1|ALC09231.1;	CP010528.1|AJO74633.1;	CP012122.1|ALV14468.1;	CP012650.1|ALG25214.1;	CP014228.1|AMD87231.1;	CP015857.1|ANJ12856.1;	CP015966.1|ANI94500.1;	CP019348.1|AQY69966.1;	CP021997.1|ASD32053.1;	CP023174.1|ASZ32131.1;	CP023728.1|ATI71819.1;	CP028977.1|AWI40906.1;	ZLP001|gene0564;
OrthoMCL528	AL935263.2|ACT62836.1;	CP001617.1|ADN99147.1;	CP002222.1|CCC79525.1;	CP004082.1|AGE39846.1;	CP005942.2|AGL64658.2;	CP006033.1|AGO08508.1;	CP009236.1|ALC09238.1;	CP010528.1|AJO74639.1;	CP012122.1|ALV14460.1;	CP012650.1|ALG25221.1;	CP014228.1|AMD87915.1;	CP015857.1|ANJ12849.1;	CP015966.1|ANI94495.1;	CP019348.1|AQY69973.1;	CP021997.1|ASD32046.1;	CP023174.1|ASZ32123.1;	CP023728.1|ATI71826.1;	CP028977.1|AWI40913.1;	ZLP001|gene0557;
OrthoMCL529	AL935263.2|ACT62842.1;	CP001617.1|ADN99159.1;	CP002222.1|CCC79531.1;	CP004082.1|AGE39852.1;	CP005942.2|AGL64664.2;	CP006033.1|AGO08514.1;	CP009236.1|ALC09250.1;	CP010528.1|AJO74645.1;	CP012122.1|ALV14449.1;	CP012650.1|ALG25232.1;	CP014228.1|AMD87913.1;	CP015857.1|ANJ12843.1;	CP015966.1|ANI94489.1;	CP019348.1|AQY69979.1;	CP021997.1|ASD32034.1;	CP023174.1|ASZ32111.1;	CP023728.1|ATI71838.1;	CP028977.1|AWI40925.1;	ZLP001|gene0551;
OrthoMCL530	AL935263.2|ACT62848.1;	CP001617.1|ADN99165.1;	CP002222.1|CCC79537.1;	CP004082.1|AGE39858.1;	CP005942.2|AGL64670.2;	CP006033.1|AGO08520.1;	CP009236.1|ALC09256.1;	CP010528.1|AJO74651.1;	CP012122.1|ALV14443.1;	CP012650.1|ALG25238.1;	CP014228.1|AMD88250.1;	CP015857.1|ANJ12837.1;	CP015966.1|ANI94483.1;	CP019348.1|AQY69984.1;	CP021997.1|ASD32029.1;	CP023174.1|ASZ32106.1;	CP023728.1|ATI71843.1;	CP028977.1|AWI40930.1;	ZLP001|gene0545;
OrthoMCL531	AL935263.2|ACT62852.1;	CP001617.1|ADN99169.1;	CP002222.1|CCC79541.1;	CP004082.1|AGE39862.1;	CP005942.2|AGL64674.2;	CP006033.1|AGO08524.1;	CP009236.1|ALC09260.1;	CP010528.1|AJO74654.1;	CP012122.1|ALV14439.1;	CP012650.1|ALG25242.1;	CP014228.1|AMD87093.1;	CP015857.1|ANJ12833.1;	CP015966.1|ANI94479.1;	CP019348.1|AQY69988.1;	CP021997.1|ASD32025.1;	CP023174.1|ASZ32102.1;	CP023728.1|ATI71847.1;	CP028977.1|AWI40934.1;	ZLP001|gene0541;
OrthoMCL532	AL935263.2|ACT62854.1;	CP001617.1|ADN99171.1;	CP002222.1|CCC79543.1;	CP004082.1|AGE39864.1;	CP005942.2|AGL64676.2;	CP006033.1|AGO08526.1;	CP009236.1|ALC09262.1;	CP010528.1|AJO74656.1;	CP012122.1|ALV14437.1;	CP012650.1|ALG25244.1;	CP014228.1|AMD87091.1;	CP015857.1|ANJ12831.1;	CP015966.1|ANI94477.1;	CP019348.1|AQY69990.1;	CP021997.1|ASD32023.1;	CP023174.1|ASZ32100.1;	CP023728.1|ATI71849.1;	CP028977.1|AWI40936.1;	ZLP001|gene0539;
OrthoMCL533	AL935263.2|ACT62855.1;	CP001617.1|ADN99172.1;	CP002222.1|CCC79544.1;	CP004082.1|AGE39865.1;	CP005942.2|AGL64677.2;	CP006033.1|AGO08527.1;	CP009236.1|ALC09263.1;	CP010528.1|AJO74657.1;	CP012122.1|ALV14436.1;	CP012650.1|ALG25245.1;	CP014228.1|AMD88278.1;	CP015857.1|ANJ12830.1;	CP015966.1|ANI94476.1;	CP019348.1|AQY69991.1;	CP021997.1|ASD32022.1;	CP023174.1|ASZ32099.1;	CP023728.1|ATI71850.1;	CP028977.1|AWI40937.1;	ZLP001|gene0538;
OrthoMCL534	AL935263.2|ACT62858.1;	CP001617.1|ADN99175.1;	CP002222.1|CCC79547.1;	CP004082.1|AGE39868.1;	CP005942.2|AGL64680.2;	CP006033.1|AGO08530.1;	CP009236.1|ALC09266.1;	CP010528.1|AJO74660.1;	CP012122.1|ALV14433.1;	CP012650.1|ALG25248.1;	CP014228.1|AMD88429.1;	CP015857.1|ANJ12827.1;	CP015966.1|ANI94473.1;	CP019348.1|AQY69994.1;	CP021997.1|ASD32019.1;	CP023174.1|ASZ32096.1;	CP023728.1|ATI71853.1;	CP028977.1|AWI40940.1;	ZLP001|gene0535;
OrthoMCL535	AL935263.2|ACT62860.1;	CP001617.1|ADN99177.1;	CP002222.1|CCC79549.1;	CP004082.1|AGE39870.1;	CP005942.2|AGL64682.2;	CP006033.1|AGO08532.1;	CP009236.1|ALC09268.1;	CP010528.1|AJO74662.1;	CP012122.1|ALV14431.1;	CP012650.1|ALG25250.1;	CP014228.1|AMD86653.1;	CP015857.1|ANJ12825.1;	CP015966.1|ANI94471.1;	CP019348.1|AQY69996.1;	CP021997.1|ASD32017.1;	CP023174.1|ASZ32094.1;	CP023728.1|ATI71855.1;	CP028977.1|AWI40942.1;	ZLP001|gene0533;
OrthoMCL536	AL935263.2|ACT62861.1;	CP001617.1|ADN99178.1;	CP002222.1|CCC79550.1;	CP004082.1|AGE39871.1;	CP005942.2|AGL64683.2;	CP006033.1|AGO08533.1;	CP009236.1|ALC09269.1;	CP010528.1|AJO74663.1;	CP012122.1|ALV14430.1;	CP012650.1|ALG25251.1;	CP014228.1|AMD88254.1;	CP015857.1|ANJ12824.1;	CP015966.1|ANI94470.1;	CP019348.1|AQY69997.1;	CP021997.1|ASD32016.1;	CP023174.1|ASZ32093.1;	CP023728.1|ATI71856.1;	CP028977.1|AWI40943.1;	ZLP001|gene0532;
OrthoMCL537	AL935263.2|ACT62862.1;	CP001617.1|ADN99179.1;	CP002222.1|CCC79551.1;	CP004082.1|AGE39872.1;	CP005942.2|AGL64684.2;	CP006033.1|AGO08534.1;	CP009236.1|ALC09270.1;	CP010528.1|AJO74664.1;	CP012122.1|ALV14429.1;	CP012650.1|ALG25252.1;	CP014228.1|AMD88502.1;	CP015857.1|ANJ12823.1;	CP015966.1|ANI94469.1;	CP019348.1|AQY69998.1;	CP021997.1|ASD32015.1;	CP023174.1|ASZ32092.1;	CP023728.1|ATI71857.1;	CP028977.1|AWI40944.1;	ZLP001|gene0531;
OrthoMCL538	AL935263.2|ACT62863.1;	CP001617.1|ADN99180.1;	CP002222.1|CCC79552.1;	CP004082.1|AGE39873.1;	CP005942.2|AGL64685.2;	CP006033.1|AGO08535.1;	CP009236.1|ALC09271.1;	CP010528.1|AJO74665.1;	CP012122.1|ALV14428.1;	CP012650.1|ALG25253.1;	CP014228.1|AMD87489.1;	CP015857.1|ANJ12822.1;	CP015966.1|ANI94468.1;	CP019348.1|AQY69999.1;	CP021997.1|ASD32014.1;	CP023174.1|ASZ32091.1;	CP023728.1|ATI71858.1;	CP028977.1|AWI40945.1;	ZLP001|gene0530;
OrthoMCL539	AL935263.2|ACT62864.1;	CP001617.1|ADN99181.1;	CP002222.1|CCC79553.1;	CP004082.1|AGE39874.1;	CP005942.2|AGL64686.2;	CP006033.1|AGO08536.1;	CP009236.1|ALC09272.1;	CP010528.1|AJO74666.1;	CP012122.1|ALV14427.1;	CP012650.1|ALG25254.1;	CP014228.1|AMD87488.1;	CP015857.1|ANJ12821.1;	CP015966.1|ANI94467.1;	CP019348.1|AQY70000.1;	CP021997.1|ASD32013.1;	CP023174.1|ASZ32090.1;	CP023728.1|ATI71859.1;	CP028977.1|AWI40946.1;	ZLP001|gene0529;
OrthoMCL54	AL935263.2|ACT62354.1;	CP001617.1|ADN98613.1;	CP002222.1|CCC79038.1;	CP004082.1|AGE39273.1;	CP005942.2|AGL64090.2;	CP006033.1|AGO08032.1;	CP009236.1|ALC08742.1;	CP010528.1|AJO74147.1;	CP012122.1|ALV14919.1;	CP012650.1|ALG24772.1;CP012650.1|ALG27501.1;	CP014228.1|AMD87092.1;	CP015857.1|ANJ13353.1;	CP015966.1|ANI94973.1;	CP019348.1|AQY72126.1;	CP021997.1|ASD32503.1;	CP023174.1|ASZ32586.1;CP023174.1|ASZ34924.1;	CP023728.1|ATI71350.1;	CP028977.1|AWI40372.1;	ZLP001|gene1131;
OrthoMCL540	AL935263.2|ACT62865.1;	CP001617.1|ADN99182.1;	CP002222.1|CCC79554.1;	CP004082.1|AGE39875.1;	CP005942.2|AGL64687.2;	CP006033.1|AGO08537.1;	CP009236.1|ALC09273.1;	CP010528.1|AJO74667.1;	CP012122.1|ALV14426.1;	CP012650.1|ALG25255.1;	CP014228.1|AMD87487.1;	CP015857.1|ANJ12820.1;	CP015966.1|ANI94466.1;	CP019348.1|AQY70001.1;	CP021997.1|ASD32012.1;	CP023174.1|ASZ32089.1;	CP023728.1|ATI71860.1;	CP028977.1|AWI40947.1;	ZLP001|gene0528;
OrthoMCL541	AL935263.2|ACT62868.1;	CP001617.1|ADN99185.1;	CP002222.1|CCC79557.1;	CP004082.1|AGE39878.1;	CP005942.2|AGL64690.2;	CP006033.1|AGO08540.1;	CP009236.1|ALC09276.1;	CP010528.1|AJO74670.1;	CP012122.1|ALV14423.1;	CP012650.1|ALG25258.1;	CP014228.1|AMD87484.1;	CP015857.1|ANJ12817.1;	CP015966.1|ANI94463.1;	CP019348.1|AQY70004.1;	CP021997.1|ASD32009.1;	CP023174.1|ASZ32086.1;	CP023728.1|ATI71863.1;	CP028977.1|AWI40950.1;	ZLP001|gene0525;
OrthoMCL542	AL935263.2|ACT62869.1;	CP001617.1|ADN99186.1;	CP002222.1|CCC79558.1;	CP004082.1|AGE39879.1;	CP005942.2|AGL64691.2;	CP006033.1|AGO08541.1;	CP009236.1|ALC09277.1;	CP010528.1|AJO74671.1;	CP012122.1|ALV14422.1;	CP012650.1|ALG25259.1;	CP014228.1|AMD88501.1;	CP015857.1|ANJ12816.1;	CP015966.1|ANI94462.1;	CP019348.1|AQY70005.1;	CP021997.1|ASD32008.1;	CP023174.1|ASZ32085.1;	CP023728.1|ATI71864.1;	CP028977.1|AWI40951.1;	ZLP001|gene0524;
OrthoMCL543	AL935263.2|ACT62870.1;	CP001617.1|ADN99187.1;	CP002222.1|CCC79559.1;	CP004082.1|AGE39880.1;	CP005942.2|AGL64692.2;	CP006033.1|AGO08542.1;	CP009236.1|ALC09278.1;	CP010528.1|AJO74672.1;	CP012122.1|ALV14421.1;	CP012650.1|ALG25260.1;	CP014228.1|AMD87108.1;	CP015857.1|ANJ12815.1;	CP015966.1|ANI94461.1;	CP019348.1|AQY70006.1;	CP021997.1|ASD32007.1;	CP023174.1|ASZ32084.1;	CP023728.1|ATI71865.1;	CP028977.1|AWI40952.1;	ZLP001|gene0523;
OrthoMCL544	AL935263.2|ACT62871.1;	CP001617.1|ADN99190.1;	CP002222.1|CCC79560.1;	CP004082.1|AGE39882.1;	CP005942.2|AGL64696.2;	CP006033.1|AGO08543.1;	CP009236.1|ALC09281.1;	CP010528.1|AJO74673.1;	CP012122.1|ALV14420.1;	CP012650.1|ALG25261.1;	CP014228.1|AMD87094.1;	CP015857.1|ANJ12814.1;	CP015966.1|ANI94460.1;	CP019348.1|AQY70009.1;	CP021997.1|ASD32004.1;	CP023174.1|ASZ32082.1;	CP023728.1|ATI71867.1;	CP028977.1|AWI40954.1;	ZLP001|gene0520;
OrthoMCL545	AL935263.2|ACT62873.1;	CP001617.1|ADN99192.1;	CP002222.1|CCC79562.1;	CP004082.1|AGE39884.1;	CP005942.2|AGL64698.2;	CP006033.1|AGO08545.1;	CP009236.1|ALC09283.1;	CP010528.1|AJO74675.1;	CP012122.1|ALV14418.1;	CP012650.1|ALG25263.1;	CP014228.1|AMD87481.1;	CP015857.1|ANJ12812.1;	CP015966.1|ANI94458.1;	CP019348.1|AQY70011.1;	CP021997.1|ASD32002.1;	CP023174.1|ASZ32080.1;	CP023728.1|ATI71869.1;	CP028977.1|AWI40955.1;	ZLP001|gene0518;
OrthoMCL546	AL935263.2|ACT62874.1;	CP001617.1|ADN99193.1;	CP002222.1|CCC79563.1;	CP004082.1|AGE39885.1;	CP005942.2|AGL64699.2;	CP006033.1|AGO08546.1;	CP009236.1|ALC09284.1;	CP010528.1|AJO74676.1;	CP012122.1|ALV14417.1;	CP012650.1|ALG25264.1;	CP014228.1|AMD86446.1;	CP015857.1|ANJ12811.1;	CP015966.1|ANI94457.1;	CP019348.1|AQY70012.1;	CP021997.1|ASD32001.1;	CP023174.1|ASZ32079.1;	CP023728.1|ATI71870.1;	CP028977.1|AWI40956.1;	ZLP001|gene0517;
OrthoMCL547	AL935263.2|ACT62875.1;	CP001617.1|ADN99194.1;	CP002222.1|CCC79564.1;	CP004082.1|AGE39886.1;	CP005942.2|AGL64700.2;	CP006033.1|AGO08547.1;	CP009236.1|ALC09285.1;	CP010528.1|AJO74677.1;	CP012122.1|ALV14416.1;	CP012650.1|ALG25265.1;	CP014228.1|AMD86447.1;	CP015857.1|ANJ12810.1;	CP015966.1|ANI94456.1;	CP019348.1|AQY70013.1;	CP021997.1|ASD32000.1;	CP023174.1|ASZ32078.1;	CP023728.1|ATI71871.1;	CP028977.1|AWI40957.1;	ZLP001|gene0516;
OrthoMCL548	AL935263.2|ACT62876.1;	CP001617.1|ADN99195.1;	CP002222.1|CCC79565.1;	CP004082.1|AGE39887.1;	CP005942.2|AGL64701.2;	CP006033.1|AGO08548.1;	CP009236.1|ALC09286.1;	CP010528.1|AJO74678.1;	CP012122.1|ALV16107.1;	CP012650.1|ALG25266.1;	CP014228.1|AMD88066.1;	CP015857.1|ANJ15176.1;	CP015966.1|ANI96817.1;	CP019348.1|AQY72199.1;	CP021997.1|ASD33975.1;	CP023174.1|ASZ34848.1;	CP023728.1|ATI72926.1;	CP028977.1|AWI40958.1;	ZLP001|gene0515;
OrthoMCL549	AL935263.2|ACT62877.1;	CP001617.1|ADN99196.1;	CP002222.1|CCC79566.1;	CP004082.1|AGE39888.1;	CP005942.2|AGL64702.2;	CP006033.1|AGO08549.1;	CP009236.1|ALC09287.1;	CP010528.1|AJO74679.1;	CP012122.1|ALV14415.1;	CP012650.1|ALG25267.1;	CP014228.1|AMD87137.1;	CP015857.1|ANJ12809.1;	CP015966.1|ANI94455.1;	CP019348.1|AQY70014.1;	CP021997.1|ASD31999.1;	CP023174.1|ASZ32077.1;	CP023728.1|ATI71872.1;	CP028977.1|AWI40959.1;	ZLP001|gene0514;
OrthoMCL550	AL935263.2|ACT62878.1;	CP001617.1|ADN99197.1;	CP002222.1|CCC79567.1;	CP004082.1|AGE39889.1;	CP005942.2|AGL64703.2;	CP006033.1|AGO08550.1;	CP009236.1|ALC09288.1;	CP010528.1|AJO74680.1;	CP012122.1|ALV14414.1;	CP012650.1|ALG25268.1;	CP014228.1|AMD87136.1;	CP015857.1|ANJ12808.1;	CP015966.1|ANI94454.1;	CP019348.1|AQY70015.1;	CP021997.1|ASD31998.1;	CP023174.1|ASZ32076.1;	CP023728.1|ATI71873.1;	CP028977.1|AWI40960.1;	ZLP001|gene0513;
OrthoMCL551	AL935263.2|ACT62882.1;	CP001617.1|ADN99201.1;	CP002222.1|CCC79571.1;	CP004082.1|AGE39893.1;	CP005942.2|AGL64707.2;	CP006033.1|AGO08554.1;	CP009236.1|ALC09292.1;	CP010528.1|AJO74684.1;	CP012122.1|ALV14410.1;	CP012650.1|ALG25272.1;	CP014228.1|AMD86340.1;	CP015857.1|ANJ12804.1;	CP015966.1|ANI94450.1;	CP019348.1|AQY70019.1;	CP021997.1|ASD31994.1;	CP023174.1|ASZ32072.1;	CP023728.1|ATI71877.1;	CP028977.1|AWI40965.1;	ZLP001|gene0509;
OrthoMCL552	AL935263.2|ACT62885.1;	CP001617.1|ADN99204.1;	CP002222.1|CCC79574.1;	CP004082.1|AGE39896.1;	CP005942.2|AGL64710.2;	CP006033.1|AGO08557.1;	CP009236.1|ALC09295.1;	CP010528.1|AJO74686.1;	CP012122.1|ALV14408.1;	CP012650.1|ALG25274.1;	CP014228.1|AMD88106.1;	CP015857.1|ANJ12802.1;	CP015966.1|ANI94448.1;	CP019348.1|AQY70021.1;	CP021997.1|ASD31992.1;	CP023174.1|ASZ32069.1;	CP023728.1|ATI71879.1;	CP028977.1|AWI40967.1;	ZLP001|gene0506;
OrthoMCL553	AL935263.2|ACT62886.1;	CP001617.1|ADN99205.1;	CP002222.1|CCC79575.1;	CP004082.1|AGE39897.1;	CP005942.2|AGL64711.2;	CP006033.1|AGO08558.1;	CP009236.1|ALC09296.1;	CP010528.1|AJO74687.1;	CP012122.1|ALV14407.1;	CP012650.1|ALG25275.1;	CP014228.1|AMD88107.1;	CP015857.1|ANJ12801.1;	CP015966.1|ANI94447.1;	CP019348.1|AQY70022.1;	CP021997.1|ASD31991.1;	CP023174.1|ASZ32068.1;	CP023728.1|ATI71880.1;	CP028977.1|AWI40968.1;	ZLP001|gene0505;
OrthoMCL554	AL935263.2|ACT62902.1;	CP001617.1|ADN99277.1;	CP002222.1|CCC79671.1;	CP004082.1|AGE39973.1;	CP005942.2|AGL64802.2;	CP006033.1|AGO08663.1;	CP009236.1|ALC09373.1;	CP010528.1|AJO74760.1;	CP012122.1|ALV14290.1;	CP012650.1|ALG25353.1;	CP014228.1|AMD88496.1;	CP015857.1|ANJ12722.1;	CP015966.1|ANI94388.1;	CP019348.1|AQY70118.1;	CP021997.1|ASD31924.1;	CP023174.1|ASZ33240.1;	CP023728.1|ATI71950.1;	CP028977.1|AWI40991.1;	ZLP001|gene0397;
OrthoMCL555	AL935263.2|ACT62904.1;	CP001617.1|ADN99279.1;	CP002222.1|CCC79673.1;	CP004082.1|AGE39975.1;	CP005942.2|AGL64804.2;	CP006033.1|AGO08665.1;	CP009236.1|ALC09375.1;	CP010528.1|AJO74762.1;	CP012122.1|ALV14288.1;	CP012650.1|ALG25355.1;	CP014228.1|AMD88355.1;	CP015857.1|ANJ12720.1;	CP015966.1|ANI94386.1;	CP019348.1|AQY70120.1;	CP021997.1|ASD31922.1;	CP023174.1|ASZ33242.1;	CP023728.1|ATI71952.1;	CP028977.1|AWI40993.1;	ZLP001|gene0395;
OrthoMCL556	AL935263.2|ACT62912.1;	CP001617.1|ADN99287.1;	CP002222.1|CCC79680.1;	CP004082.1|AGE39983.1;	CP005942.2|AGL64814.2;	CP006033.1|AGO08672.1;	CP009236.1|ALC09383.1;	CP010528.1|AJO74769.1;	CP012122.1|ALV14281.1;	CP012650.1|ALG25362.1;	CP014228.1|AMD88487.1;	CP015857.1|ANJ12713.1;	CP015966.1|ANI94379.1;	CP019348.1|AQY70139.1;	CP021997.1|ASD31915.1;	CP023174.1|ASZ33249.1;	CP023728.1|ATI71959.1;	CP028977.1|AWI41000.1;	ZLP001|gene0378;
OrthoMCL557	AL935263.2|ACT62913.1;	CP001617.1|ADN99288.1;	CP002222.1|CCC79681.1;	CP004082.1|AGE39984.1;	CP005942.2|AGL64815.2;	CP006033.1|AGO08673.1;	CP009236.1|ALC09384.1;	CP010528.1|AJO74770.1;	CP012122.1|ALV14280.1;	CP012650.1|ALG25363.1;	CP014228.1|AMD87537.1;	CP015857.1|ANJ12712.1;	CP015966.1|ANI94378.1;	CP019348.1|AQY70140.1;	CP021997.1|ASD31914.1;	CP023174.1|ASZ33250.1;	CP023728.1|ATI71960.1;	CP028977.1|AWI41001.1;	ZLP001|gene0377;
OrthoMCL558	AL935263.2|ACT62929.1;	CP001617.1|ADN99305.1;	CP002222.1|CCC79697.1;	CP004082.1|AGE40003.1;	CP005942.2|AGL64834.2;	CP006033.1|AGO08689.1;	CP009236.1|ALC09401.1;	CP010528.1|AJO74784.1;	CP012122.1|ALV14266.1;	CP012650.1|ALG25376.1;	CP014228.1|AMD87331.1;	CP015857.1|ANJ12696.1;	CP015966.1|ANI94362.1;	CP019348.1|AQY70156.1;	CP021997.1|ASD31898.1;	CP023174.1|ASZ33267.1;	CP023728.1|ATI71976.1;	CP028977.1|AWI41018.1;	ZLP001|gene0360;
OrthoMCL559	AL935263.2|ACT62941.1;	CP001617.1|ADN99319.1;	CP002222.1|CCC79709.1;	CP004082.1|AGE40016.1;	CP005942.2|AGL64847.2;	CP006033.1|AGO08700.1;	CP009236.1|ALC09414.1;	CP010528.1|AJO74794.1;	CP012122.1|ALV14256.1;	CP012650.1|ALG25385.1;	CP014228.1|AMD88585.1;	CP015857.1|ANJ12687.1;	CP015966.1|ANI94351.1;	CP019348.1|AQY70165.1;	CP021997.1|ASD31888.1;	CP023174.1|ASZ33276.1;	CP023728.1|ATI71985.1;	CP028977.1|AWI41028.1;	ZLP001|gene0346;
OrthoMCL56	AL935263.2|ACT63661.1;	CP001617.1|ADO00065.1;	CP002222.1|CCC80451.1;	CP004082.1|AGE37651.1;	CP005942.2|AGL65576.2;CP005942.2|AGL65701.2;	CP006033.1|AGO09380.1;	CP009236.1|ALC10176.1;	CP010528.1|AJO75463.1;	CP012122.1|ALV15904.1;	CP012650.1|ALG26022.1;	CP014228.1|AMD87519.1;CP014228.1|AMD88243.1;	CP015857.1|ANJ14708.1;	CP015966.1|ANI96361.1;	CP019348.1|AQY71114.1;	CP021997.1|ASD31205.1;	CP023174.1|ASZ33985.1;	CP023728.1|ATI72700.1;	CP028977.1|AWI41727.1;	ZLP001|gene2688;
OrthoMCL560	AL935263.2|ACT62942.1;	CP001617.1|ADN99320.1;	CP002222.1|CCC79710.1;	CP004082.1|AGE40017.1;	CP005942.2|AGL64848.2;	CP006033.1|AGO08701.1;	CP009236.1|ALC09415.1;	CP010528.1|AJO74795.1;	CP012122.1|ALV14255.1;	CP012650.1|ALG25386.1;	CP014228.1|AMD88033.1;	CP015857.1|ANJ12686.1;	CP015966.1|ANI94350.1;	CP019348.1|AQY70166.1;	CP021997.1|ASD31887.1;	CP023174.1|ASZ33277.1;	CP023728.1|ATI71986.1;	CP028977.1|AWI41029.1;	ZLP001|gene0345;
OrthoMCL561	AL935263.2|ACT62943.1;	CP001617.1|ADN99321.1;	CP002222.1|CCC79711.1;	CP004082.1|AGE40018.1;	CP005942.2|AGL64849.2;	CP006033.1|AGO08702.1;	CP009236.1|ALC09416.1;	CP010528.1|AJO74796.1;	CP012122.1|ALV14254.1;	CP012650.1|ALG25387.1;	CP014228.1|AMD87752.1;	CP015857.1|ANJ12685.1;	CP015966.1|ANI94349.1;	CP019348.1|AQY70167.1;	CP021997.1|ASD31886.1;	CP023174.1|ASZ33278.1;	CP023728.1|ATI71987.1;	CP028977.1|AWI41030.1;	ZLP001|gene0344;
OrthoMCL562	AL935263.2|ACT62944.1;	CP001617.1|ADN99322.1;	CP002222.1|CCC79712.1;	CP004082.1|AGE40019.1;	CP005942.2|AGL64850.2;	CP006033.1|AGO08703.1;	CP009236.1|ALC09417.1;	CP010528.1|AJO74797.1;	CP012122.1|ALV14253.1;	CP012650.1|ALG25388.1;	CP014228.1|AMD87751.1;	CP015857.1|ANJ12684.1;	CP015966.1|ANI94348.1;	CP019348.1|AQY70168.1;	CP021997.1|ASD31885.1;	CP023174.1|ASZ33279.1;	CP023728.1|ATI71988.1;	CP028977.1|AWI41031.1;	ZLP001|gene0343;
OrthoMCL563	AL935263.2|ACT62945.1;	CP001617.1|ADN99323.1;	CP002222.1|CCC79713.1;	CP004082.1|AGE40020.1;	CP005942.2|AGL64851.2;	CP006033.1|AGO08704.1;	CP009236.1|ALC09418.1;	CP010528.1|AJO74798.1;	CP012122.1|ALV14252.1;	CP012650.1|ALG25389.1;	CP014228.1|AMD87750.1;	CP015857.1|ANJ12683.1;	CP015966.1|ANI94347.1;	CP019348.1|AQY70169.1;	CP021997.1|ASD31884.1;	CP023174.1|ASZ33280.1;	CP023728.1|ATI71989.1;	CP028977.1|AWI41032.1;	ZLP001|gene0342;
OrthoMCL564	AL935263.2|ACT62946.1;	CP001617.1|ADN99324.1;	CP002222.1|CCC79714.1;	CP004082.1|AGE40021.1;	CP005942.2|AGL64852.2;	CP006033.1|AGO08705.1;	CP009236.1|ALC09419.1;	CP010528.1|AJO74799.1;	CP012122.1|ALV14251.1;	CP012650.1|ALG25390.1;	CP014228.1|AMD87735.1;	CP015857.1|ANJ12682.1;	CP015966.1|ANI94346.1;	CP019348.1|AQY70170.1;	CP021997.1|ASD31883.1;	CP023174.1|ASZ33281.1;	CP023728.1|ATI71990.1;	CP028977.1|AWI41033.1;	ZLP001|gene0341;
OrthoMCL565	AL935263.2|ACT62947.1;	CP001617.1|ADN99325.1;	CP002222.1|CCC79715.1;	CP004082.1|AGE40022.1;	CP005942.2|AGL64853.2;	CP006033.1|AGO08706.1;	CP009236.1|ALC09420.1;	CP010528.1|AJO74800.1;	CP012122.1|ALV14250.1;	CP012650.1|ALG25391.1;	CP014228.1|AMD87949.1;	CP015857.1|ANJ12681.1;	CP015966.1|ANI94345.1;	CP019348.1|AQY70171.1;	CP021997.1|ASD31882.1;	CP023174.1|ASZ33282.1;	CP023728.1|ATI71991.1;	CP028977.1|AWI41034.1;	ZLP001|gene0340;
OrthoMCL566	AL935263.2|ACT62954.1;	CP001617.1|ADN99332.1;	CP002222.1|CCC79724.1;	CP004082.1|AGE40031.1;	CP005942.2|AGL64862.2;	CP006033.1|AGO08715.1;	CP009236.1|ALC09429.1;	CP010528.1|AJO74806.1;	CP012122.1|ALV14243.1;	CP012650.1|ALG25400.1;	CP014228.1|AMD87121.1;	CP015857.1|ANJ12672.1;	CP015966.1|ANI94336.1;	CP019348.1|AQY70180.1;	CP021997.1|ASD31874.1;	CP023174.1|ASZ33289.1;	CP023728.1|ATI71998.1;	CP028977.1|AWI41041.1;	ZLP001|gene0331;
OrthoMCL567	AL935263.2|ACT62968.1;	CP001617.1|ADN99347.1;	CP002222.1|CCC79739.1;	CP004082.1|AGE40047.1;	CP005942.2|AGL64878.2;	CP006033.1|AGO08729.1;	CP009236.1|ALC09445.1;	CP010528.1|AJO74819.1;	CP012122.1|ALV14229.1;	CP012650.1|ALG25416.1;	CP014228.1|AMD86882.1;	CP015857.1|ANJ12657.1;	CP015966.1|ANI94327.1;	CP019348.1|AQY70196.1;	CP021997.1|ASD31861.1;	CP023174.1|ASZ33302.1;	CP023728.1|ATI72012.1;	CP028977.1|AWI41055.1;	ZLP001|gene0316;
OrthoMCL568	AL935263.2|ACT62969.1;	CP001617.1|ADN99348.1;	CP002222.1|CCC79740.1;	CP004082.1|AGE40048.1;	CP005942.2|AGL64879.2;	CP006033.1|AGO08730.1;	CP009236.1|ALC09446.1;	CP010528.1|AJO74820.1;	CP012122.1|ALV14228.1;	CP012650.1|ALG25417.1;	CP014228.1|AMD87458.1;	CP015857.1|ANJ12656.1;	CP015966.1|ANI94326.1;	CP019348.1|AQY70197.1;	CP021997.1|ASD31860.1;	CP023174.1|ASZ33303.1;	CP023728.1|ATI72013.1;	CP028977.1|AWI41056.1;	ZLP001|gene0315;
OrthoMCL569	AL935263.2|ACT62985.1;	CP001617.1|ADN99365.1;	CP002222.1|CCC79755.1;	CP004082.1|AGE40059.1;	CP005942.2|AGL64890.2;	CP006033.1|AGO08738.1;	CP009236.1|ALC09465.1;	CP010528.1|AJO74834.1;	CP012122.1|ALV14215.1;	CP012650.1|ALG25426.1;	CP014228.1|AMD86767.1;	CP015857.1|ANJ12650.1;	CP015966.1|ANI94318.1;	CP019348.1|AQY70205.1;	CP021997.1|ASD31852.1;	CP023174.1|ASZ33317.1;	CP023728.1|ATI72029.1;	CP028977.1|AWI41063.1;	ZLP001|gene0297;
OrthoMCL57	AL935263.2|ACT63663.1;	CP001617.1|ADO00067.1;	CP002222.1|CCC80453.1;	CP004082.1|AGE37653.1;	CP005942.2|AGL65578.2;CP005942.2|AGL65699.2;	CP006033.1|AGO09382.1;	CP009236.1|ALC10178.1;	CP010528.1|AJO75465.1;	CP012122.1|ALV15906.1;	CP012650.1|ALG26024.1;	CP014228.1|AMD88275.1;CP014228.1|AMD88334.1;	CP015857.1|ANJ14706.1;	CP015966.1|ANI96359.1;	CP019348.1|AQY71112.1;	CP021997.1|ASD31203.1;	CP023174.1|ASZ33987.1;	CP023728.1|ATI72702.1;	CP028977.1|AWI41729.1;	ZLP001|gene2686;
OrthoMCL570	AL935263.2|ACT63000.1;	CP001617.1|ADN99380.1;	CP002222.1|CCC79771.1;	CP004082.1|AGE40075.1;	CP005942.2|AGL64907.2;	CP006033.1|AGO08753.1;	CP009236.1|ALC09481.1;	CP010528.1|AJO74848.1;	CP012122.1|ALV14200.1;	CP012650.1|ALG25439.1;	CP014228.1|AMD88413.1;	CP015857.1|ANJ12635.1;	CP015966.1|ANI94303.1;	CP019348.1|AQY70221.1;	CP021997.1|ASD31836.1;	CP023174.1|ASZ33332.1;	CP023728.1|ATI72045.1;	CP028977.1|AWI41079.1;	ZLP001|gene0282;
OrthoMCL571	AL935263.2|ACT63022.1;	CP001617.1|ADN99403.1;	CP002222.1|CCC79791.1;	CP004082.1|AGE40101.1;	CP005942.2|AGL64924.2;	CP006033.1|AGO08769.1;	CP009236.1|ALC09503.1;	CP010528.1|AJO74866.1;	CP012122.1|ALV14181.1;	CP012650.1|ALG25459.1;	CP014228.1|AMD88301.1;	CP015857.1|ANJ12609.1;	CP015966.1|ANI94281.1;	CP019348.1|AQY70237.1;	CP021997.1|ASD31820.1;	CP023174.1|ASZ33352.1;	CP023728.1|ATI72064.1;	CP028977.1|AWI41099.1;	ZLP001|gene0262;
OrthoMCL572	AL935263.2|ACT63030.1;	CP001617.1|ADN99411.1;	CP002222.1|CCC79799.1;	CP004082.1|AGE40109.1;	CP005942.2|AGL64932.2;	CP006033.1|AGO08777.1;	CP009236.1|ALC09511.1;	CP010528.1|AJO74874.1;	CP012122.1|ALV14173.1;	CP012650.1|ALG25467.1;	CP014228.1|AMD88348.1;	CP015857.1|ANJ12599.1;	CP015966.1|ANI94273.1;	CP019348.1|AQY70245.1;	CP021997.1|ASD31812.1;	CP023174.1|ASZ33360.1;	CP023728.1|ATI72072.1;	CP028977.1|AWI41107.1;	ZLP001|gene0254;
OrthoMCL573	AL935263.2|ACT63031.1;	CP001617.1|ADN99413.1;	CP002222.1|CCC79800.1;	CP004082.1|AGE40112.1;	CP005942.2|AGL64933.2;	CP006033.1|AGO08778.1;	CP009236.1|ALC09513.1;	CP010528.1|AJO74875.1;	CP012122.1|ALV14172.1;	CP012650.1|ALG25468.1;	CP014228.1|AMD88435.1;	CP015857.1|ANJ12598.1;	CP015966.1|ANI94272.1;	CP019348.1|AQY70246.1;	CP021997.1|ASD31811.1;	CP023174.1|ASZ33361.1;	CP023728.1|ATI72073.1;	CP028977.1|AWI41108.1;	ZLP001|gene0252;
OrthoMCL574	AL935263.2|ACT63037.1;	CP001617.1|ADN99419.1;	CP002222.1|CCC79806.1;	CP004082.1|AGE40118.1;	CP005942.2|AGL64940.2;	CP006033.1|AGO08784.1;	CP009236.1|ALC09519.1;	CP010528.1|AJO74881.1;	CP012122.1|ALV14167.1;	CP012650.1|ALG25473.1;	CP014228.1|AMD88573.1;	CP015857.1|ANJ12593.1;	CP015966.1|ANI94267.1;	CP019348.1|AQY70251.1;	CP021997.1|ASD31805.1;	CP023174.1|ASZ33367.1;	CP023728.1|ATI72079.1;	CP028977.1|AWI41114.1;	ZLP001|gene0246;
OrthoMCL575	AL935263.2|ACT63044.1;	CP001617.1|ADN99426.1;	CP002222.1|CCC79813.1;	CP004082.1|AGE40126.1;	CP005942.2|AGL64948.2;	CP006033.1|AGO08791.1;	CP009236.1|ALC09527.1;	CP010528.1|AJO74887.1;	CP012122.1|ALV14162.1;	CP012650.1|ALG25479.1;	CP014228.1|AMD87105.1;	CP015857.1|ANJ12587.1;	CP015966.1|ANI94262.1;	CP019348.1|AQY70259.1;	CP021997.1|ASD31798.1;	CP023174.1|ASZ33374.1;	CP023728.1|ATI72087.1;	CP028977.1|AWI41122.1;	ZLP001|gene0239;
OrthoMCL576	AL935263.2|ACT63049.1;	CP001617.1|ADN99432.1;	CP002222.1|CCC79818.1;	CP004082.1|AGE40132.1;	CP005942.2|AGL64953.2;	CP006033.1|AGO08796.1;	CP009236.1|ALC09533.1;	CP010528.1|AJO74892.1;	CP012122.1|ALV14157.1;	CP012650.1|ALG25484.1;	CP014228.1|AMD87239.1;	CP015857.1|ANJ12582.1;	CP015966.1|ANI94257.1;	CP019348.1|AQY70264.1;	CP021997.1|ASD31793.1;	CP023174.1|ASZ33379.1;	CP023728.1|ATI72092.1;	CP028977.1|AWI41127.1;	ZLP001|gene0234;
OrthoMCL577	AL935263.2|ACT63051.1;	CP001617.1|ADN99434.1;	CP002222.1|CCC79820.1;	CP004082.1|AGE40134.1;	CP005942.2|AGL64955.2;	CP006033.1|AGO08798.1;	CP009236.1|ALC09535.1;	CP010528.1|AJO74894.1;	CP012122.1|ALV14155.1;	CP012650.1|ALG25486.1;	CP014228.1|AMD87801.1;	CP015857.1|ANJ12580.1;	CP015966.1|ANI94255.1;	CP019348.1|AQY70266.1;	CP021997.1|ASD31791.1;	CP023174.1|ASZ33381.1;	CP023728.1|ATI72094.1;	CP028977.1|AWI41129.1;	ZLP001|gene0232;
OrthoMCL578	AL935263.2|ACT63053.1;	CP001617.1|ADN99436.1;	CP002222.1|CCC79822.1;	CP004082.1|AGE40136.1;	CP005942.2|AGL64957.2;	CP006033.1|AGO08800.1;	CP009236.1|ALC09537.1;	CP010528.1|AJO74896.1;	CP012122.1|ALV14153.1;	CP012650.1|ALG25488.1;	CP014228.1|AMD88561.1;	CP015857.1|ANJ12578.1;	CP015966.1|ANI94253.1;	CP019348.1|AQY70268.1;	CP021997.1|ASD31789.1;	CP023174.1|ASZ33382.1;	CP023728.1|ATI72096.1;	CP028977.1|AWI41131.1;	ZLP001|gene0230;
OrthoMCL579	AL935263.2|ACT63054.1;	CP001617.1|ADN99437.1;	CP002222.1|CCC79823.1;	CP004082.1|AGE40137.1;	CP005942.2|AGL64958.2;	CP006033.1|AGO08801.1;	CP009236.1|ALC09538.1;	CP010528.1|AJO74897.1;	CP012122.1|ALV14152.1;	CP012650.1|ALG25489.1;	CP014228.1|AMD87926.1;	CP015857.1|ANJ12577.1;	CP015966.1|ANI94252.1;	CP019348.1|AQY70269.1;	CP021997.1|ASD31788.1;	CP023174.1|ASZ33383.1;	CP023728.1|ATI72097.1;	CP028977.1|AWI41132.1;	ZLP001|gene0229;
OrthoMCL580	AL935263.2|ACT63055.1;	CP001617.1|ADN99438.1;	CP002222.1|CCC79824.1;	CP004082.1|AGE40138.1;	CP005942.2|AGL64959.2;	CP006033.1|AGO08802.1;	CP009236.1|ALC09539.1;	CP010528.1|AJO74898.1;	CP012122.1|ALV14151.1;	CP012650.1|ALG25490.1;	CP014228.1|AMD87925.1;	CP015857.1|ANJ12576.1;	CP015966.1|ANI94251.1;	CP019348.1|AQY70270.1;	CP021997.1|ASD31787.1;	CP023174.1|ASZ33384.1;	CP023728.1|ATI72098.1;	CP028977.1|AWI41133.1;	ZLP001|gene0228;
OrthoMCL581	AL935263.2|ACT63056.1;	CP001617.1|ADN99439.1;	CP002222.1|CCC79825.1;	CP004082.1|AGE40139.1;	CP005942.2|AGL64960.2;	CP006033.1|AGO08803.1;	CP009236.1|ALC09540.1;	CP010528.1|AJO74899.1;	CP012122.1|ALV14150.1;	CP012650.1|ALG25491.1;	CP014228.1|AMD87924.1;	CP015857.1|ANJ12575.1;	CP015966.1|ANI94250.1;	CP019348.1|AQY70271.1;	CP021997.1|ASD31786.1;	CP023174.1|ASZ33385.1;	CP023728.1|ATI72099.1;	CP028977.1|AWI41134.1;	ZLP001|gene0227;
OrthoMCL582	AL935263.2|ACT63058.1;	CP001617.1|ADN99441.1;	CP002222.1|CCC79827.1;	CP004082.1|AGE40141.1;	CP005942.2|AGL64962.2;	CP006033.1|AGO08805.1;	CP009236.1|ALC09542.1;	CP010528.1|AJO74901.1;	CP012122.1|ALV14148.1;	CP012650.1|ALG25493.1;	CP014228.1|AMD88311.1;	CP015857.1|ANJ12573.1;	CP015966.1|ANI94248.1;	CP019348.1|AQY70273.1;	CP021997.1|ASD31784.1;	CP023174.1|ASZ33387.1;	CP023728.1|ATI72101.1;	CP028977.1|AWI41136.1;	ZLP001|gene0225;
OrthoMCL583	AL935263.2|ACT63065.1;	CP001617.1|ADN99448.1;	CP002222.1|CCC79834.1;	CP004082.1|AGE40149.1;	CP005942.2|AGL64970.2;	CP006033.1|AGO08812.1;	CP009236.1|ALC09550.1;	CP010528.1|AJO74908.1;	CP012122.1|ALV14141.1;	CP012650.1|ALG25500.1;	CP014228.1|AMD87254.1;	CP015857.1|ANJ12566.1;	CP015966.1|ANI94241.1;	CP019348.1|AQY70280.1;	CP021997.1|ASD31777.1;	CP023174.1|ASZ33394.1;	CP023728.1|ATI72108.1;	CP028977.1|AWI41143.1;	ZLP001|gene0217;
OrthoMCL584	AL935263.2|ACT63066.1;	CP001617.1|ADN99449.1;	CP002222.1|CCC79835.1;	CP004082.1|AGE40150.1;	CP005942.2|AGL64971.2;	CP006033.1|AGO08813.1;	CP009236.1|ALC09551.1;	CP010528.1|AJO74909.1;	CP012122.1|ALV14140.1;	CP012650.1|ALG25501.1;	CP014228.1|AMD86423.1;	CP015857.1|ANJ12565.1;	CP015966.1|ANI94240.1;	CP019348.1|AQY70281.1;	CP021997.1|ASD31776.1;	CP023174.1|ASZ33395.1;	CP023728.1|ATI72109.1;	CP028977.1|AWI41144.1;	ZLP001|gene0216;
OrthoMCL585	AL935263.2|ACT63067.1;	CP001617.1|ADN99450.1;	CP002222.1|CCC79836.1;	CP004082.1|AGE40151.1;	CP005942.2|AGL64972.2;	CP006033.1|AGO08814.1;	CP009236.1|ALC09552.1;	CP010528.1|AJO74910.1;	CP012122.1|ALV14139.1;	CP012650.1|ALG25502.1;	CP014228.1|AMD86425.1;	CP015857.1|ANJ12564.1;	CP015966.1|ANI94239.1;	CP019348.1|AQY70282.1;	CP021997.1|ASD31775.1;	CP023174.1|ASZ33396.1;	CP023728.1|ATI72110.1;	CP028977.1|AWI41145.1;	ZLP001|gene0215;
OrthoMCL586	AL935263.2|ACT63068.1;	CP001617.1|ADN99451.1;	CP002222.1|CCC79837.1;	CP004082.1|AGE40152.1;	CP005942.2|AGL64973.2;	CP006033.1|AGO08815.1;	CP009236.1|ALC09553.1;	CP010528.1|AJO74911.1;	CP012122.1|ALV14138.1;	CP012650.1|ALG25503.1;	CP014228.1|AMD87273.1;	CP015857.1|ANJ12563.1;	CP015966.1|ANI94238.1;	CP019348.1|AQY70283.1;	CP021997.1|ASD31774.1;	CP023174.1|ASZ33397.1;	CP023728.1|ATI72111.1;	CP028977.1|AWI41146.1;	ZLP001|gene0214;
OrthoMCL587	AL935263.2|ACT63071.1;	CP001617.1|ADN99453.1;	CP002222.1|CCC79840.1;	CP004082.1|AGE40155.1;	CP005942.2|AGL64976.2;	CP006033.1|AGO08818.1;	CP009236.1|ALC09556.1;	CP010528.1|AJO75715.1;	CP012122.1|ALV16090.1;	CP012650.1|ALG27149.1;	CP014228.1|AMD87258.1;	CP015857.1|ANJ15167.1;	CP015966.1|ANI96810.1;	CP019348.1|AQY70286.1;	CP021997.1|ASD31771.1;	CP023174.1|ASZ33400.1;	CP023728.1|ATI72114.1;	CP028977.1|AWI41149.1;	ZLP001|gene0211;
OrthoMCL588	AL935263.2|ACT63073.1;	CP001617.1|ADN99455.1;	CP002222.1|CCC79842.1;	CP004082.1|AGE40157.1;	CP005942.2|AGL64978.2;	CP006033.1|AGO08820.1;	CP009236.1|ALC09558.1;	CP010528.1|AJO74915.1;	CP012122.1|ALV14134.1;	CP012650.1|ALG25507.1;	CP014228.1|AMD87255.1;	CP015857.1|ANJ12559.1;	CP015966.1|ANI94234.1;	CP019348.1|AQY70288.1;	CP021997.1|ASD31769.1;	CP023174.1|ASZ33402.1;	CP023728.1|ATI72116.1;	CP028977.1|AWI41151.1;	ZLP001|gene0209;
OrthoMCL589	AL935263.2|ACT63074.1;	CP001617.1|ADN99456.1;	CP002222.1|CCC79843.1;	CP004082.1|AGE40158.1;	CP005942.2|AGL64979.2;	CP006033.1|AGO08821.1;	CP009236.1|ALC09559.1;	CP010528.1|AJO74916.1;	CP012122.1|ALV14133.1;	CP012650.1|ALG25508.1;	CP014228.1|AMD88362.1;	CP015857.1|ANJ12558.1;	CP015966.1|ANI94233.1;	CP019348.1|AQY70289.1;	CP021997.1|ASD31768.1;	CP023174.1|ASZ33403.1;	CP023728.1|ATI72117.1;	CP028977.1|AWI41152.1;	ZLP001|gene0208;
OrthoMCL590	AL935263.2|ACT63079.1;	CP001617.1|ADN99460.1;	CP002222.1|CCC79848.1;	CP004082.1|AGE40163.1;	CP005942.2|AGL64984.2;	CP006033.1|AGO08826.1;	CP009236.1|ALC09564.1;	CP010528.1|AJO74921.1;	CP012122.1|ALV14128.1;	CP012650.1|ALG25513.1;	CP014228.1|AMD88400.1;	CP015857.1|ANJ12553.1;	CP015966.1|ANI94228.1;	CP019348.1|AQY70294.1;	CP021997.1|ASD31763.1;	CP023174.1|ASZ33408.1;	CP023728.1|ATI72122.1;	CP028977.1|AWI41157.1;	ZLP001|gene0203;
OrthoMCL591	AL935263.2|ACT63083.1;	CP001617.1|ADN99464.1;	CP002222.1|CCC79852.1;	CP004082.1|AGE40167.1;	CP005942.2|AGL64988.2;	CP006033.1|AGO08830.1;	CP009236.1|ALC09568.1;	CP010528.1|AJO74925.1;	CP012122.1|ALV14124.1;	CP012650.1|ALG25516.1;	CP014228.1|AMD86822.1;	CP015857.1|ANJ12549.1;	CP015966.1|ANI94224.1;	CP019348.1|AQY70298.1;	CP021997.1|ASD31759.1;	CP023174.1|ASZ33413.1;	CP023728.1|ATI72126.1;	CP028977.1|AWI41161.1;	ZLP001|gene0199;
OrthoMCL592	AL935263.2|ACT63086.1;	CP001617.1|ADN99467.1;	CP002222.1|CCC79855.1;	CP004082.1|AGE40170.1;	CP005942.2|AGL64991.2;	CP006033.1|AGO08833.1;	CP009236.1|ALC09571.1;	CP010528.1|AJO74928.1;	CP012122.1|ALV14121.1;	CP012650.1|ALG25519.1;	CP014228.1|AMD87644.1;	CP015857.1|ANJ12546.1;	CP015966.1|ANI94221.1;	CP019348.1|AQY70301.1;	CP021997.1|ASD31756.1;	CP023174.1|ASZ33416.1;	CP023728.1|ATI72129.1;	CP028977.1|AWI41164.1;	ZLP001|gene0196;
OrthoMCL593	AL935263.2|ACT63094.1;	CP001617.1|ADN99476.1;	CP002222.1|CCC79863.1;	CP004082.1|AGE40178.1;	CP005942.2|AGL64999.2;	CP006033.1|AGO08842.1;	CP009236.1|ALC09579.1;	CP010528.1|AJO74937.1;	CP012122.1|ALV14112.1;	CP012650.1|ALG25528.1;	CP014228.1|AMD88291.1;	CP015857.1|ANJ12537.1;	CP015966.1|ANI94212.1;	CP019348.1|AQY70310.1;	CP021997.1|ASD31747.1;	CP023174.1|ASZ33425.1;	CP023728.1|ATI72138.1;	CP028977.1|AWI41173.1;	ZLP001|gene0188;
OrthoMCL594	AL935263.2|ACT63098.1;	CP001617.1|ADN99480.1;	CP002222.1|CCC79867.1;	CP004082.1|AGE40182.1;	CP005942.2|AGL65003.2;	CP006033.1|AGO08846.1;	CP009236.1|ALC09584.1;	CP010528.1|AJO74941.1;	CP012122.1|ALV14108.1;	CP012650.1|ALG25532.1;	CP014228.1|AMD87615.1;	CP015857.1|ANJ12533.1;	CP015966.1|ANI94208.1;	CP019348.1|AQY70314.1;	CP021997.1|ASD31743.1;	CP023174.1|ASZ33429.1;	CP023728.1|ATI72142.1;	CP028977.1|AWI41177.1;	ZLP001|gene0184;
OrthoMCL595	AL935263.2|ACT63099.1;	CP001617.1|ADN99481.1;	CP002222.1|CCC79868.1;	CP004082.1|AGE40183.1;	CP005942.2|AGL65004.2;	CP006033.1|AGO08847.1;	CP009236.1|ALC09585.1;	CP010528.1|AJO74942.1;	CP012122.1|ALV14107.1;	CP012650.1|ALG25533.1;	CP014228.1|AMD88430.1;	CP015857.1|ANJ12532.1;	CP015966.1|ANI94207.1;	CP019348.1|AQY70315.1;	CP021997.1|ASD31742.1;	CP023174.1|ASZ33430.1;	CP023728.1|ATI72143.1;	CP028977.1|AWI41178.1;	ZLP001|gene0183;
OrthoMCL596	AL935263.2|ACT63104.1;	CP001617.1|ADN99486.1;	CP002222.1|CCC79873.1;	CP004082.1|AGE40188.1;	CP005942.2|AGL65009.2;	CP006033.1|AGO08852.1;	CP009236.1|ALC09590.1;	CP010528.1|AJO74947.1;	CP012122.1|ALV14102.1;	CP012650.1|ALG25540.1;	CP014228.1|AMD87867.1;	CP015857.1|ANJ12527.1;	CP015966.1|ANI94202.1;	CP019348.1|AQY70320.1;	CP021997.1|ASD31738.1;	CP023174.1|ASZ33435.1;	CP023728.1|ATI72148.1;	CP028977.1|AWI41183.1;	ZLP001|gene0178;
OrthoMCL597	AL935263.2|ACT63110.1;	CP001617.1|ADN99492.1;	CP002222.1|CCC79879.1;	CP004082.1|AGE40194.1;	CP005942.2|AGL65014.2;	CP006033.1|AGO08857.1;	CP009236.1|ALC09596.1;	CP010528.1|AJO74953.1;	CP012122.1|ALV14096.1;	CP012650.1|ALG25545.1;	CP014228.1|AMD87064.1;	CP015857.1|ANJ12521.1;	CP015966.1|ANI94196.1;	CP019348.1|AQY70325.1;	CP021997.1|ASD31728.1;	CP023174.1|ASZ33441.1;	CP023728.1|ATI72154.1;	CP028977.1|AWI41189.1;	ZLP001|gene0172;
OrthoMCL601	AL935263.2|ACT63127.1;	CP001617.1|ADN99509.1;	CP002222.1|CCC79896.1;	CP004082.1|AGE40211.1;	CP005942.2|AGL65031.2;	CP006033.1|AGO08874.1;	CP009236.1|ALC09613.1;	CP010528.1|AJO74970.1;	CP012122.1|ALV14079.1;	CP012650.1|ALG25562.1;	CP014228.1|AMD86781.1;	CP015857.1|ANJ12505.1;	CP015966.1|ANI94179.1;	CP019348.1|AQY70341.1;	CP021997.1|ASD31711.1;	CP023174.1|ASZ33458.1;	CP023728.1|ATI72171.1;	CP028977.1|AWI41206.1;	ZLP001|gene0154;
OrthoMCL602	AL935263.2|ACT63141.1;	CP001617.1|ADN99522.1;	CP002222.1|CCC79910.1;	CP004082.1|AGE40226.1;	CP005942.2|AGL65046.2;	CP006033.1|AGO08888.1;	CP009236.1|ALC09628.1;	CP010528.1|AJO74984.1;	CP012122.1|ALV14066.1;	CP012650.1|ALG25575.1;	CP014228.1|AMD87775.1;	CP015857.1|ANJ12492.1;	CP015966.1|ANI94165.1;	CP019348.1|AQY70354.1;	CP021997.1|ASD31698.1;	CP023174.1|ASZ33468.1;	CP023728.1|ATI72184.1;	CP028977.1|AWI41219.1;	ZLP001|gene0136;
OrthoMCL603	AL935263.2|ACT63149.1;	CP001617.1|ADN99529.1;	CP002222.1|CCC79917.1;	CP004082.1|AGE40234.1;	CP005942.2|AGL65054.2;	CP006033.1|AGO08895.1;	CP009236.1|ALC09636.1;	CP010528.1|AJO75717.1;	CP012122.1|ALV16089.1;	CP012650.1|ALG27151.1;	CP014228.1|AMD88335.1;	CP015857.1|ANJ15164.1;	CP015966.1|ANI96809.1;	CP019348.1|AQY72211.1;	CP021997.1|ASD33966.1;	CP023174.1|ASZ34882.1;	CP023728.1|ATI72937.1;	CP028977.1|AWI41939.1;	ZLP001|gene0127;
OrthoMCL604	AL935263.2|ACT63150.1;	CP001617.1|ADN99530.1;	CP002222.1|CCC79918.1;	CP004082.1|AGE40235.1;	CP005942.2|AGL65055.2;	CP006033.1|AGO08896.1;	CP009236.1|ALC09637.1;	CP010528.1|AJO74992.1;	CP012122.1|ALV14059.1;	CP012650.1|ALG25581.1;	CP014228.1|AMD86424.1;	CP015857.1|ANJ15163.1;	CP015966.1|ANI94158.1;	CP019348.1|AQY70362.1;	CP021997.1|ASD31689.1;	CP023174.1|ASZ33475.1;	CP023728.1|ATI72192.1;	CP028977.1|AWI41227.1;	ZLP001|gene0126;
OrthoMCL605	AL935263.2|ACT63151.1;	CP001617.1|ADN99531.1;	CP002222.1|CCC79919.1;	CP004082.1|AGE40236.1;	CP005942.2|AGL65056.2;	CP006033.1|AGO08897.1;	CP009236.1|ALC09638.1;	CP010528.1|AJO74993.1;	CP012122.1|ALV14058.1;	CP012650.1|ALG25582.1;	CP014228.1|AMD87966.1;	CP015857.1|ANJ15162.1;	CP015966.1|ANI94157.1;	CP019348.1|AQY70363.1;	CP021997.1|ASD31688.1;	CP023174.1|ASZ33476.1;	CP023728.1|ATI72193.1;	CP028977.1|AWI41228.1;	ZLP001|gene0125;
OrthoMCL606	AL935263.2|ACT63152.1;	CP001617.1|ADN99532.1;	CP002222.1|CCC79920.1;	CP004082.1|AGE40237.1;	CP005942.2|AGL65057.2;	CP006033.1|AGO08898.1;	CP009236.1|ALC09639.1;	CP010528.1|AJO74994.1;	CP012122.1|ALV14057.1;	CP012650.1|ALG25583.1;	CP014228.1|AMD88570.1;	CP015857.1|ANJ15161.1;	CP015966.1|ANI94156.1;	CP019348.1|AQY70364.1;	CP021997.1|ASD31687.1;	CP023174.1|ASZ33477.1;	CP023728.1|ATI72194.1;	CP028977.1|AWI41229.1;	ZLP001|gene0124;
OrthoMCL607	AL935263.2|ACT63172.1;	CP001617.1|ADN99551.1;	CP002222.1|CCC79939.1;	CP004082.1|AGE40258.1;	CP005942.2|AGL65077.2;	CP006033.1|AGO08916.1;	CP009236.1|ALC09659.1;	CP010528.1|AJO75012.1;	CP012122.1|ALV14039.1;	CP012650.1|ALG25602.1;	CP014228.1|AMD87469.1;	CP015857.1|ANJ15143.1;	CP015966.1|ANI94138.1;	CP019348.1|AQY70382.1;	CP021997.1|ASD31669.1;	CP023174.1|ASZ33495.1;	CP023728.1|ATI72210.1;	CP028977.1|AWI41247.1;	ZLP001|gene0103;
OrthoMCL608	AL935263.2|ACT63174.1;	CP001617.1|ADN99553.1;	CP002222.1|CCC79941.1;	CP004082.1|AGE40260.1;	CP005942.2|AGL65080.2;	CP006033.1|AGO08918.1;	CP009236.1|ALC09662.1;	CP010528.1|AJO75014.1;	CP012122.1|ALV14037.1;	CP012650.1|ALG25604.1;	CP014228.1|AMD87634.1;	CP015857.1|ANJ15141.1;	CP015966.1|ANI94136.1;	CP019348.1|AQY70386.1;	CP021997.1|ASD31665.1;	CP023174.1|ASZ33498.1;	CP023728.1|ATI72213.1;	CP028977.1|AWI41249.1;	ZLP001|gene0100;
OrthoMCL609	AL935263.2|ACT63177.1;	CP001617.1|ADN99556.1;	CP002222.1|CCC79944.1;	CP004082.1|AGE40263.1;	CP005942.2|AGL65083.2;	CP006033.1|AGO08921.1;	CP009236.1|ALC09665.1;	CP010528.1|AJO75017.1;	CP012122.1|ALV14034.1;	CP012650.1|ALG25607.1;	CP014228.1|AMD87262.1;	CP015857.1|ANJ15138.1;	CP015966.1|ANI94133.1;	CP019348.1|AQY70389.1;	CP021997.1|ASD31662.1;	CP023174.1|ASZ33501.1;	CP023728.1|ATI72216.1;	CP028977.1|AWI41252.1;	ZLP001|gene0097;
OrthoMCL61	AL935263.2|ACT60940.1;	CP001617.1|ADN97255.1;	CP002222.1|CCC77608.1;	CP004082.1|AGE37796.1;	CP005942.2|AGL62776.2;	CP006033.1|AGO06745.1;	CP009236.1|ALC07246.1;	CP010528.1|AJO72840.1;	CP012122.1|ALV13295.1;	CP012650.1|ALG26120.1;	CP014228.1|AMD86507.1;CP014228.1|AMD87176.1;	CP015857.1|ANJ14553.1;	CP015966.1|ANI96232.1;	CP019348.1|AQY71028.1;	CP021997.1|ASD33860.1;	CP023174.1|ASZ34192.1;	CP023728.1|ATI69978.1;	CP028977.1|AWI39004.1;	ZLP001|gene2527;
OrthoMCL610	AL935263.2|ACT63179.1;	CP001617.1|ADN99558.1;	CP002222.1|CCC79946.1;	CP004082.1|AGE40265.1;	CP005942.2|AGL65085.2;	CP006033.1|AGO08923.1;	CP009236.1|ALC09667.1;	CP010528.1|AJO75719.1;	CP012122.1|ALV14032.1;	CP012650.1|ALG25610.1;	CP014228.1|AMD87805.1;	CP015857.1|ANJ15136.1;	CP015966.1|ANI94131.1;	CP019348.1|AQY70391.1;	CP021997.1|ASD31660.1;	CP023174.1|ASZ33503.1;	CP023728.1|ATI72218.1;	CP028977.1|AWI41254.1;	ZLP001|gene0095;
OrthoMCL611	AL935263.2|ACT63181.1;	CP001617.1|ADN99560.1;	CP002222.1|CCC79948.1;	CP004082.1|AGE40267.1;	CP005942.2|AGL65087.2;	CP006033.1|AGO08925.1;	CP009236.1|ALC09669.1;	CP010528.1|AJO75020.1;	CP012122.1|ALV14030.1;	CP012650.1|ALG25612.1;	CP014228.1|AMD87516.1;	CP015857.1|ANJ15134.1;	CP015966.1|ANI94129.1;	CP019348.1|AQY72212.1;	CP021997.1|ASD33964.1;	CP023174.1|ASZ33505.1;	CP023728.1|ATI72220.1;	CP028977.1|AWI41256.1;	ZLP001|gene0093;
OrthoMCL612	AL935263.2|ACT63183.1;	CP001617.1|ADN99562.1;	CP002222.1|CCC79950.1;	CP004082.1|AGE40269.1;	CP005942.2|AGL65089.2;	CP006033.1|AGO08926.1;	CP009236.1|ALC09671.1;	CP010528.1|AJO75021.1;	CP012122.1|ALV14029.1;	CP012650.1|ALG25613.1;	CP014228.1|AMD87143.1;	CP015857.1|ANJ15133.1;	CP015966.1|ANI94128.1;	CP019348.1|AQY70392.1;	CP021997.1|ASD31658.1;	CP023174.1|ASZ33506.1;	CP023728.1|ATI72221.1;	CP028977.1|AWI41257.1;	ZLP001|gene0091;
OrthoMCL613	AL935263.2|ACT63184.1;	CP001617.1|ADN99563.1;	CP002222.1|CCC79951.1;	CP004082.1|AGE40270.1;	CP005942.2|AGL65090.2;	CP006033.1|AGO08927.1;	CP009236.1|ALC09672.1;	CP010528.1|AJO75022.1;	CP012122.1|ALV14028.1;	CP012650.1|ALG25614.1;	CP014228.1|AMD86441.1;	CP015857.1|ANJ15132.1;	CP015966.1|ANI94127.1;	CP019348.1|AQY70393.1;	CP021997.1|ASD31657.1;	CP023174.1|ASZ33507.1;	CP023728.1|ATI72222.1;	CP028977.1|AWI41258.1;	ZLP001|gene0090;
OrthoMCL614	AL935263.2|ACT63195.1;	CP001617.1|ADN99573.1;	CP002222.1|CCC79962.1;	CP004082.1|AGE40282.1;	CP005942.2|AGL65101.2;	CP006033.1|AGO08938.1;	CP009236.1|ALC09683.1;	CP010528.1|AJO75033.1;	CP012122.1|ALV14018.1;	CP012650.1|ALG25625.1;	CP014228.1|AMD86487.1;	CP015857.1|ANJ15120.1;	CP015966.1|ANI96804.1;	CP019348.1|AQY70404.1;	CP021997.1|ASD31646.1;	CP023174.1|ASZ33517.1;	CP023728.1|ATI72233.1;	CP028977.1|AWI41269.1;	ZLP001|gene0079;
OrthoMCL615	AL935263.2|ACT63196.1;	CP001617.1|ADN99574.1;	CP002222.1|CCC79963.1;	CP004082.1|AGE40283.1;	CP005942.2|AGL65102.2;	CP006033.1|AGO08939.1;	CP009236.1|ALC09684.1;	CP010528.1|AJO75034.1;	CP012122.1|ALV14017.1;	CP012650.1|ALG25626.1;	CP014228.1|AMD87491.1;	CP015857.1|ANJ15119.1;	CP015966.1|ANI96803.1;	CP019348.1|AQY70405.1;	CP021997.1|ASD31645.1;	CP023174.1|ASZ33518.1;	CP023728.1|ATI72234.1;	CP028977.1|AWI41270.1;	ZLP001|gene0078;
OrthoMCL616	AL935263.2|ACT63213.1;	CP001617.1|ADN99605.1;	CP002222.1|CCC79982.1;	CP004082.1|AGE40304.1;	CP005942.2|AGL65121.2;	CP006033.1|AGO08956.1;	CP009236.1|ALC09701.1;	CP010528.1|AJO75720.1;	CP012122.1|ALV16085.1;	CP012650.1|ALG25642.1;	CP014228.1|AMD86998.1;	CP015857.1|ANJ15103.1;	CP015966.1|ANI96790.1;	CP019348.1|AQY70418.1;	CP021997.1|ASD31631.1;	CP023174.1|ASZ33546.1;	CP023728.1|ATI72248.1;	CP028977.1|AWI41285.1;	ZLP001|gene0063;
OrthoMCL617	AL935263.2|ACT63229.1;	CP001617.1|ADN99619.1;	CP002222.1|CCC79997.1;	CP004082.1|AGE40319.1;	CP005942.2|AGL65135.2;	CP006033.1|AGO08969.1;	CP009236.1|ALC09717.1;	CP010528.1|AJO75060.1;	CP012122.1|ALV13976.1;	CP012650.1|ALG25658.1;	CP014228.1|AMD87178.1;	CP015857.1|ANJ15089.1;	CP015966.1|ANI96775.1;	CP019348.1|AQY70431.1;	CP021997.1|ASD31616.1;	CP023174.1|ASZ33559.1;	CP023728.1|ATI72263.1;	CP028977.1|AWI41301.1;	ZLP001|gene0048;
OrthoMCL619	AL935263.2|ACT63253.1;	CP001617.1|ADN99646.1;	CP002222.1|CCC80021.1;	CP004082.1|AGE40345.1;	CP005942.2|AGL65164.2;	CP006033.1|AGO08994.1;	CP009236.1|ALC09744.1;	CP010528.1|AJO75082.1;	CP012122.1|ALV13951.1;	CP012650.1|ALG25683.1;	CP014228.1|AMD88434.1;	CP015857.1|ANJ15066.1;	CP015966.1|ANI96752.1;	CP019348.1|AQY70458.1;	CP021997.1|ASD31592.1;	CP023174.1|ASZ33586.1;	CP023728.1|ATI72289.1;	CP028977.1|AWI41327.1;	ZLP001|gene0019;
OrthoMCL62	AL935263.2|ACT61030.1;	CP001617.1|ADN97344.1;	CP002222.1|CCC77696.1;	CP004082.1|AGE37894.1;	CP005942.2|AGL62870.2;	CP006033.1|AGO06840.1;	CP009236.1|ALC07337.1;	CP010528.1|AJO72929.1;	CP012122.1|ALV13374.1;	CP012650.1|ALG26197.1;	CP014228.1|AMD86454.1;CP014228.1|AMD88146.1;	CP015857.1|ANJ14466.1;	CP015966.1|ANI96148.1;	CP019348.1|AQY70890.1;	CP021997.1|ASD33776.1;	CP023174.1|ASZ34277.1;	CP023728.1|ATI70067.1;	CP028977.1|AWI39098.1;	ZLP001|gene2436;
OrthoMCL623	AL935263.2|ACT63315.1;	CP001617.1|ADN99719.1;	CP002222.1|CCC80097.1;	CP004082.1|AGE40444.1;	CP005942.2|AGL65235.2;	CP006033.1|AGO09059.1;	CP009236.1|ALC09820.1;	CP010528.1|AJO75153.1;	CP012122.1|ALV13879.1;	CP012650.1|ALG25743.1;	CP014228.1|AMD88325.1;	CP015857.1|ANJ14971.1;	CP015966.1|ANI96672.1;	CP019348.1|AQY70521.1;	CP021997.1|ASD31531.1;	CP023174.1|ASZ33658.1;	CP023728.1|ATI72369.1;	CP028977.1|AWI41400.1;	ZLP001|gene3051;
OrthoMCL624	AL935263.2|ACT63316.1;	CP001617.1|ADN99720.1;	CP002222.1|CCC80098.1;	CP004082.1|AGE40445.1;	CP005942.2|AGL65236.2;	CP006033.1|AGO09060.1;	CP009236.1|ALC09821.1;	CP010528.1|AJO75154.1;	CP012122.1|ALV13878.1;	CP012650.1|ALG25744.1;	CP014228.1|AMD86945.1;	CP015857.1|ANJ14970.1;	CP015966.1|ANI96671.1;	CP019348.1|AQY70522.1;	CP021997.1|ASD31530.1;	CP023174.1|ASZ33659.1;	CP023728.1|ATI72370.1;	CP028977.1|AWI41401.1;	ZLP001|gene3050;
OrthoMCL625	AL935263.2|ACT63323.1;	CP001617.1|ADN99727.1;	CP002222.1|CCC80105.1;	CP004082.1|AGE40453.1;	CP005942.2|AGL65244.2;	CP006033.1|AGO09068.1;	CP009236.1|ALC09830.1;	CP010528.1|AJO75160.1;	CP012122.1|ALV13871.1;	CP012650.1|ALG25751.1;	CP014228.1|AMD88271.1;	CP015857.1|ANJ14962.1;	CP015966.1|ANI96664.1;	CP019348.1|AQY70529.1;	CP021997.1|ASD31522.1;	CP023174.1|ASZ34886.1;	CP023728.1|ATI72378.1;	CP028977.1|AWI41409.1;	ZLP001|gene3041;
OrthoMCL626	AL935263.2|ACT63351.1;	CP001617.1|ADN99754.1;	CP002222.1|CCC80136.1;	CP004082.1|AGE40486.1;	CP005942.2|AGL65275.2;	CP006033.1|AGO09096.1;	CP009236.1|ALC09859.1;	CP010528.1|AJO75188.1;	CP012122.1|ALV13844.1;	CP012650.1|ALG25780.1;	CP014228.1|AMD86430.1;	CP015857.1|ANJ14937.1;	CP015966.1|ANI96637.1;	CP019348.1|AQY70558.1;	CP021997.1|ASD31494.1;	CP023174.1|ASZ33695.1;	CP023728.1|ATI72409.1;	CP028977.1|AWI41438.1;	ZLP001|gene3012;
OrthoMCL627	AL935263.2|ACT63421.1;	CP001617.1|ADN99819.1;	CP002222.1|CCC80201.1;	CP004082.1|AGE40546.1;	CP005942.2|AGL65320.2;	CP006033.1|AGO09152.1;	CP009236.1|ALC09926.1;	CP010528.1|AJO75239.1;	CP012122.1|ALV13787.1;	CP012650.1|ALG25801.1;	CP014228.1|AMD87174.1;	CP015857.1|ANJ14924.1;	CP015966.1|ANI96588.1;	CP019348.1|AQY70583.1;	CP021997.1|ASD31439.1;	CP023174.1|ASZ33753.1;	CP023728.1|ATI72473.1;	CP028977.1|AWI41495.1;	ZLP001|gene2937;
OrthoMCL628	AL935263.2|ACT63425.1;	CP001617.1|ADN99823.1;	CP002222.1|CCC80205.1;	CP004082.1|AGE40550.1;	CP005942.2|AGL65324.2;	CP006033.1|AGO09156.1;	CP009236.1|ALC09930.1;	CP010528.1|AJO75243.1;	CP012122.1|ALV13783.1;	CP012650.1|ALG25805.1;	CP014228.1|AMD87933.1;	CP015857.1|ANJ14919.1;	CP015966.1|ANI96584.1;	CP019348.1|AQY70587.1;	CP021997.1|ASD31435.1;	CP023174.1|ASZ33757.1;	CP023728.1|ATI72477.1;	CP028977.1|AWI41499.1;	ZLP001|gene2933;
OrthoMCL629	AL935263.2|ACT63442.1;	CP001617.1|ADN99842.1;	CP002222.1|CCC80221.1;	CP004082.1|AGE40570.1;	CP005942.2|AGL65344.2;	CP006033.1|AGO09172.1;	CP009236.1|ALC09948.1;	CP010528.1|AJO75261.1;	CP012122.1|ALV13767.1;	CP012650.1|ALG25821.1;	CP014228.1|AMD87447.1;	CP015857.1|ANJ14904.1;	CP015966.1|ANI96570.1;	CP019348.1|AQY70602.1;	CP021997.1|ASD31420.1;	CP023174.1|ASZ33772.1;	CP023728.1|ATI72492.1;	CP028977.1|AWI41515.1;	ZLP001|gene2915;
OrthoMCL630	AL935263.2|ACT63444.1;	CP001617.1|ADN99844.1;	CP002222.1|CCC80223.1;	CP004082.1|AGE40572.1;	CP005942.2|AGL65346.2;	CP006033.1|AGO09174.1;	CP009236.1|ALC09950.1;	CP010528.1|AJO75263.1;	CP012122.1|ALV13765.1;	CP012650.1|ALG25823.1;	CP014228.1|AMD86698.1;	CP015857.1|ANJ14902.1;	CP015966.1|ANI96568.1;	CP019348.1|AQY70604.1;	CP021997.1|ASD31418.1;	CP023174.1|ASZ33775.1;	CP023728.1|ATI72494.1;	CP028977.1|AWI41517.1;	ZLP001|gene2913;
OrthoMCL631	AL935263.2|ACT63446.1;	CP001617.1|ADN99846.1;	CP002222.1|CCC80225.1;	CP004082.1|AGE40574.1;	CP005942.2|AGL65348.2;	CP006033.1|AGO09176.1;	CP009236.1|ALC09952.1;	CP010528.1|AJO75265.1;	CP012122.1|ALV13763.1;	CP012650.1|ALG25825.1;	CP014228.1|AMD87025.1;	CP015857.1|ANJ14900.1;	CP015966.1|ANI96566.1;	CP019348.1|AQY70606.1;	CP021997.1|ASD31416.1;	CP023174.1|ASZ33777.1;	CP023728.1|ATI72496.1;	CP028977.1|AWI41519.1;	ZLP001|gene2911;
OrthoMCL632	AL935263.2|ACT63447.1;	CP001617.1|ADN99847.1;	CP002222.1|CCC80226.1;	CP004082.1|AGE40575.1;	CP005942.2|AGL65349.2;	CP006033.1|AGO09177.1;	CP009236.1|ALC09953.1;	CP010528.1|AJO75266.1;	CP012122.1|ALV13762.1;	CP012650.1|ALG25826.1;	CP014228.1|AMD87996.1;	CP015857.1|ANJ14899.1;	CP015966.1|ANI96565.1;	CP019348.1|AQY70607.1;	CP021997.1|ASD31415.1;	CP023174.1|ASZ33778.1;	CP023728.1|ATI72497.1;	CP028977.1|AWI41520.1;	ZLP001|gene2910;
OrthoMCL633	AL935263.2|ACT63449.1;	CP001617.1|ADN99849.1;	CP002222.1|CCC80228.1;	CP004082.1|AGE40577.1;	CP005942.2|AGL65351.2;	CP006033.1|AGO09179.1;	CP009236.1|ALC09955.1;	CP010528.1|AJO75268.1;	CP012122.1|ALV13760.1;	CP012650.1|ALG25828.1;	CP014228.1|AMD87023.1;	CP015857.1|ANJ14897.1;	CP015966.1|ANI96563.1;	CP019348.1|AQY70609.1;	CP021997.1|ASD31413.1;	CP023174.1|ASZ33780.1;	CP023728.1|ATI72499.1;	CP028977.1|AWI41522.1;	ZLP001|gene2908;
OrthoMCL634	AL935263.2|ACT63487.1;	CP001617.1|ADN99883.1;	CP002222.1|CCC80259.1;	CP004082.1|AGE40611.1;	CP005942.2|AGL65389.2;	CP006033.1|AGO09212.1;	CP009236.1|ALC09988.1;	CP010528.1|AJO75300.1;	CP012122.1|ALV13727.1;	CP012650.1|ALG25854.1;	CP014228.1|AMD88541.1;	CP015857.1|ANJ14867.1;	CP015966.1|ANI96532.1;	CP019348.1|AQY71294.1;	CP021997.1|ASD31381.1;	CP023174.1|ASZ33814.1;	CP023728.1|ATI72529.1;	CP028977.1|AWI41554.1;	ZLP001|gene2881;
OrthoMCL635	AL935263.2|ACT63493.1;	CP001617.1|ADN99887.1;	CP002222.1|CCC80264.1;	CP004082.1|AGE40618.1;	CP005942.2|AGL65394.2;	CP006033.1|AGO09217.1;	CP009236.1|ALC09994.1;	CP010528.1|AJO75305.1;	CP012122.1|ALV13722.1;	CP012650.1|ALG25859.1;	CP014228.1|AMD88120.1;	CP015857.1|ANJ14862.1;	CP015966.1|ANI96528.1;	CP019348.1|AQY71290.1;	CP021997.1|ASD31376.1;	CP023174.1|ASZ33819.1;	CP023728.1|ATI72534.1;	CP028977.1|AWI41559.1;	ZLP001|gene2875;
OrthoMCL636	AL935263.2|ACT63497.1;	CP001617.1|ADN99891.1;	CP002222.1|CCC80268.1;	CP004082.1|AGE40622.1;	CP005942.2|AGL65399.2;	CP006033.1|AGO09221.1;	CP009236.1|ALC09998.1;	CP010528.1|AJO75730.1;	CP012122.1|ALV16079.1;	CP012650.1|ALG27157.1;	CP014228.1|AMD87037.1;	CP015857.1|ANJ15254.1;	CP015966.1|ANI96908.1;	CP019348.1|AQY71287.1;	CP021997.1|ASD31372.1;	CP023174.1|ASZ33822.1;	CP023728.1|ATI72538.1;	CP028977.1|AWI41563.1;	ZLP001|gene2871;
OrthoMCL637	AL935263.2|ACT63505.1;	CP001617.1|ADN99900.1;	CP002222.1|CCC80277.1;	CP004082.1|AGE40633.1;	CP005942.2|AGL65411.2;	CP006033.1|AGO09230.1;	CP009236.1|ALC10010.1;	CP010528.1|AJO75315.1;	CP012122.1|ALV13711.1;	CP012650.1|ALG25870.1;	CP014228.1|AMD88085.1;	CP015857.1|ANJ14851.1;	CP015966.1|ANI96517.1;	CP019348.1|AQY71277.1;	CP021997.1|ASD31363.1;	CP023174.1|ASZ33831.1;	CP023728.1|ATI72547.1;	CP028977.1|AWI41572.1;	ZLP001|gene2860;
OrthoMCL638	AL935263.2|ACT63509.1;	CP001617.1|ADN99903.1;	CP002222.1|CCC80280.1;	CP004082.1|AGE40636.1;	CP005942.2|AGL65414.2;	CP006033.1|AGO09233.1;	CP009236.1|ALC10013.1;	CP010528.1|AJO75318.1;	CP012122.1|ALV13708.1;	CP012650.1|ALG25873.1;	CP014228.1|AMD86959.1;	CP015857.1|ANJ14848.1;	CP015966.1|ANI96514.1;	CP019348.1|AQY71274.1;	CP021997.1|ASD31360.1;	CP023174.1|ASZ33834.1;	CP023728.1|ATI72550.1;	CP028977.1|AWI41575.1;	ZLP001|gene2856;
OrthoMCL639	AL935263.2|ACT63510.1;	CP001617.1|ADN99904.1;	CP002222.1|CCC80281.1;	CP004082.1|AGE40637.1;	CP005942.2|AGL65415.2;	CP006033.1|AGO09234.1;	CP009236.1|ALC10014.1;	CP010528.1|AJO75319.1;	CP012122.1|ALV13707.1;	CP012650.1|ALG25874.1;	CP014228.1|AMD87246.1;	CP015857.1|ANJ14847.1;	CP015966.1|ANI96513.1;	CP019348.1|AQY71273.1;	CP021997.1|ASD31359.1;	CP023174.1|ASZ33835.1;	CP023728.1|ATI72551.1;	CP028977.1|AWI41576.1;	ZLP001|gene2855;
OrthoMCL640	AL935263.2|ACT63513.1;	CP001617.1|ADN99907.1;	CP002222.1|CCC80284.1;	CP004082.1|AGE40645.1;	CP005942.2|AGL65418.2;	CP006033.1|AGO09237.1;	CP009236.1|ALC10017.1;	CP010528.1|AJO75321.1;	CP012122.1|ALV13705.1;	CP012650.1|ALG25875.1;	CP014228.1|AMD87190.1;	CP015857.1|ANJ14841.1;	CP015966.1|ANI96509.1;	CP019348.1|AQY71270.1;	CP021997.1|ASD31356.1;	CP023174.1|ASZ33838.1;	CP023728.1|ATI72554.1;	CP028977.1|AWI41579.1;	ZLP001|gene2852;
OrthoMCL641	AL935263.2|ACT63525.1;	CP001617.1|ADN99918.1;	CP002222.1|CCC80293.1;	CP004082.1|AGE40661.1;	CP005942.2|AGL65430.2;	CP006033.1|AGO09248.1;	CP009236.1|ALC10027.1;	CP010528.1|AJO75330.1;	CP012122.1|ALV13696.1;	CP012650.1|ALG25888.1;	CP014228.1|AMD86711.1;	CP015857.1|ANJ14833.1;	CP015966.1|ANI96498.1;	CP019348.1|AQY71260.1;	CP021997.1|ASD31347.1;	CP023174.1|ASZ33848.1;	CP023728.1|ATI72563.1;	CP028977.1|AWI41588.1;	ZLP001|gene2841;
OrthoMCL642	AL935263.2|ACT63526.1;	CP001617.1|ADN99919.1;	CP002222.1|CCC80294.1;	CP004082.1|AGE40662.1;	CP005942.2|AGL65431.2;	CP006033.1|AGO09249.1;	CP009236.1|ALC10028.1;	CP010528.1|AJO75331.1;	CP012122.1|ALV13695.1;	CP012650.1|ALG25889.1;	CP014228.1|AMD86675.1;	CP015857.1|ANJ14832.1;	CP015966.1|ANI96497.1;	CP019348.1|AQY71259.1;	CP021997.1|ASD31346.1;	CP023174.1|ASZ33849.1;	CP023728.1|ATI72564.1;	CP028977.1|AWI41589.1;	ZLP001|gene2840;
OrthoMCL643	AL935263.2|ACT63527.1;	CP001617.1|ADN99920.1;	CP002222.1|CCC80295.1;	CP004082.1|AGE40663.1;	CP005942.2|AGL65432.2;	CP006033.1|AGO09250.1;	CP009236.1|ALC10029.1;	CP010528.1|AJO75332.1;	CP012122.1|ALV13694.1;	CP012650.1|ALG25890.1;	CP014228.1|AMD87547.1;	CP015857.1|ANJ14831.1;	CP015966.1|ANI96496.1;	CP019348.1|AQY71258.1;	CP021997.1|ASD31345.1;	CP023174.1|ASZ33850.1;	CP023728.1|ATI72565.1;	CP028977.1|AWI41590.1;	ZLP001|gene2839;
OrthoMCL644	AL935263.2|ACT63532.1;	CP001617.1|ADN99925.1;	CP002222.1|CCC80300.1;	CP004082.1|AGE40669.1;	CP005942.2|AGL65435.2;	CP006033.1|AGO09253.1;	CP009236.1|ALC10034.1;	CP010528.1|AJO75333.1;	CP012122.1|ALV13690.1;	CP012650.1|ALG25893.1;	CP014228.1|AMD87337.1;	CP015857.1|ANJ14828.1;	CP015966.1|ANI96493.1;	CP019348.1|AQY71256.1;	CP021997.1|ASD31343.1;	CP023174.1|ASZ33854.1;	CP023728.1|ATI72569.1;	CP028977.1|AWI41594.1;	ZLP001|gene2831;
OrthoMCL645	AL935263.2|ACT63535.1;	CP001617.1|ADN99928.1;	CP002222.1|CCC80303.1;	CP004082.1|AGE40672.1;	CP005942.2|AGL65438.2;	CP006033.1|AGO09256.1;	CP009236.1|ALC10037.1;	CP010528.1|AJO75336.1;	CP012122.1|ALV13688.1;	CP012650.1|ALG25895.1;	CP014228.1|AMD88481.1;	CP015857.1|ANJ14826.1;	CP015966.1|ANI96491.1;	CP019348.1|AQY71253.1;	CP021997.1|ASD31340.1;	CP023174.1|ASZ33857.1;	CP023728.1|ATI72572.1;	CP028977.1|AWI41597.1;	ZLP001|gene2828;
OrthoMCL646	AL935263.2|ACT63544.1;	CP001617.1|ADN99938.1;	CP002222.1|CCC80312.1;	CP004082.1|AGE40682.1;	CP005942.2|AGL65448.2;	CP006033.1|AGO09265.1;	CP009236.1|ALC10048.1;	CP010528.1|AJO75344.1;	CP012122.1|ALV15773.1;	CP012650.1|ALG25905.1;	CP014228.1|AMD87076.1;	CP015857.1|ANJ14818.1;	CP015966.1|ANI96483.1;	CP019348.1|AQY71244.1;	CP021997.1|ASD31331.1;	CP023174.1|ASZ33866.1;	CP023728.1|ATI72581.1;	CP028977.1|AWI41607.1;	ZLP001|gene2815;
OrthoMCL647	AL935263.2|ACT63545.1;	CP001617.1|ADN99939.1;	CP002222.1|CCC80313.1;	CP004082.1|AGE40683.1;	CP005942.2|AGL65449.2;	CP006033.1|AGO09266.1;	CP009236.1|ALC10049.1;	CP010528.1|AJO75345.1;	CP012122.1|ALV15774.1;	CP012650.1|ALG25906.1;	CP014228.1|AMD87859.1;	CP015857.1|ANJ14817.1;	CP015966.1|ANI96482.1;	CP019348.1|AQY71243.1;	CP021997.1|ASD31330.1;	CP023174.1|ASZ33867.1;	CP023728.1|ATI72582.1;	CP028977.1|AWI41608.1;	ZLP001|gene2814;
OrthoMCL648	AL935263.2|ACT63546.1;	CP001617.1|ADN99940.1;	CP002222.1|CCC80314.1;	CP004082.1|AGE40684.1;	CP005942.2|AGL65450.2;	CP006033.1|AGO09267.1;	CP009236.1|ALC10050.1;	CP010528.1|AJO75346.1;	CP012122.1|ALV15775.1;	CP012650.1|ALG25907.1;	CP014228.1|AMD87861.1;	CP015857.1|ANJ14816.1;	CP015966.1|ANI96481.1;	CP019348.1|AQY71242.1;	CP021997.1|ASD31329.1;	CP023174.1|ASZ33868.1;	CP023728.1|ATI72583.1;	CP028977.1|AWI41609.1;	ZLP001|gene2813;
OrthoMCL65	AL935263.2|ACT61138.1;	CP001617.1|ADN97454.1;	CP002222.1|CCC77808.1;	CP004082.1|AGE38018.1;	CP005942.2|AGL62989.2;	CP006033.1|AGO06952.1;	CP009236.1|ALC07454.1;	CP010528.1|AJO73036.1;	CP012122.1|ALV13477.1;	CP012650.1|ALG26310.1;	CP014228.1|AMD88395.1;CP014228.1|AMD88449.1;	CP015857.1|ANJ14368.1;	CP015966.1|ANI96040.1;	CP019348.1|AQY70783.1;	CP021997.1|ASD33667.1;	CP023174.1|ASZ34379.1;	CP023728.1|ATI70177.1;	CP028977.1|AWI39203.1;	ZLP001|gene2325;
OrthoMCL650	AL935263.2|ACT63569.1;	CP001617.1|ADN99962.1;	CP002222.1|CCC80338.1;	CP004082.1|AGE37549.1;	CP005942.2|AGL65475.2;	CP006033.1|AGO09289.1;	CP009236.1|ALC10073.1;	CP010528.1|AJO75368.1;	CP012122.1|ALV15798.1;	CP012650.1|ALG25929.1;	CP014228.1|AMD87799.1;	CP015857.1|ANJ14795.1;	CP015966.1|ANI96459.1;	CP019348.1|AQY71219.1;	CP021997.1|ASD31306.1;	CP023174.1|ASZ33889.1;	CP023728.1|ATI72606.1;	CP028977.1|AWI41632.1;	ZLP001|gene2791;
OrthoMCL651	AL935263.2|ACT63571.1;	CP001617.1|ADN99964.1;	CP002222.1|CCC80340.1;	CP004082.1|AGE37551.1;	CP005942.2|AGL65477.2;	CP006033.1|AGO09291.1;	CP009236.1|ALC10075.1;	CP010528.1|AJO75370.1;	CP012122.1|ALV15800.1;	CP012650.1|ALG25931.1;	CP014228.1|AMD87357.1;	CP015857.1|ANJ14793.1;	CP015966.1|ANI96457.1;	CP019348.1|AQY71217.1;	CP021997.1|ASD31304.1;	CP023174.1|ASZ33891.1;	CP023728.1|ATI72608.1;	CP028977.1|AWI41634.1;	ZLP001|gene2789;
OrthoMCL652	AL935263.2|ACT63589.1;	CP001617.1|ADN99984.1;	CP002222.1|CCC80360.1;	CP004082.1|AGE37571.1;	CP005942.2|AGL65497.2;	CP006033.1|AGO09311.1;	CP009236.1|ALC10095.1;	CP010528.1|AJO75388.1;	CP012122.1|ALV15817.1;	CP012650.1|ALG25947.1;	CP014228.1|AMD86373.1;	CP015857.1|ANJ14776.1;	CP015966.1|ANI96440.1;	CP019348.1|AQY71199.1;	CP021997.1|ASD31285.1;	CP023174.1|ASZ33910.1;	CP023728.1|ATI72627.1;	CP028977.1|AWI41652.1;	ZLP001|gene2768;
OrthoMCL653	AL935263.2|ACT63601.1;	CP001617.1|ADN99997.1;	CP002222.1|CCC80388.1;	CP004082.1|AGE37584.1;	CP005942.2|AGL65510.2;	CP006033.1|AGO09323.1;	CP009236.1|ALC10108.1;	CP010528.1|AJO75400.1;	CP012122.1|ALV15841.1;	CP012650.1|ALG25958.1;	CP014228.1|AMD86493.1;	CP015857.1|ANJ14765.1;	CP015966.1|ANI96430.1;	CP019348.1|AQY71169.1;	CP021997.1|ASD31271.1;	CP023174.1|ASZ33923.1;	CP023728.1|ATI72641.1;	CP028977.1|AWI41666.1;	ZLP001|gene2755;
OrthoMCL654	AL935263.2|ACT63602.1;	CP001617.1|ADN99998.1;	CP002222.1|CCC80389.1;	CP004082.1|AGE37585.1;	CP005942.2|AGL65511.2;	CP006033.1|AGO09324.1;	CP009236.1|ALC10109.1;	CP010528.1|AJO75401.1;	CP012122.1|ALV15842.1;	CP012650.1|ALG25959.1;	CP014228.1|AMD87126.1;	CP015857.1|ANJ14764.1;	CP015966.1|ANI96429.1;	CP019348.1|AQY71168.1;	CP021997.1|ASD31270.1;	CP023174.1|ASZ33924.1;	CP023728.1|ATI72642.1;	CP028977.1|AWI41667.1;	ZLP001|gene2754;
OrthoMCL655	AL935263.2|ACT63620.1;	CP001617.1|ADO00022.1;	CP002222.1|CCC80411.1;	CP004082.1|AGE37605.1;	CP005942.2|AGL65534.2;	CP006033.1|AGO09343.1;	CP009236.1|ALC10132.1;	CP010528.1|AJO75425.1;	CP012122.1|ALV15866.1;	CP012650.1|ALG25969.1;	CP014228.1|AMD86590.1;	CP015857.1|ANJ14747.1;	CP015966.1|ANI96401.1;	CP019348.1|AQY71150.1;	CP021997.1|ASD31246.1;	CP023174.1|ASZ33944.1;	CP023728.1|ATI72660.1;	CP028977.1|AWI41686.1;	ZLP001|gene2732;
OrthoMCL657	AL935263.2|ACT63631.1;	CP001617.1|ADO00033.1;	CP002222.1|CCC80422.1;	CP004082.1|AGE37617.1;	CP005942.2|AGL65545.2;	CP006033.1|AGO09354.1;	CP009236.1|ALC10144.1;	CP010528.1|AJO75434.1;	CP012122.1|ALV15874.1;	CP012650.1|ALG25991.1;	CP014228.1|AMD87590.1;	CP015857.1|ANJ14738.1;	CP015966.1|ANI96391.1;	CP019348.1|AQY71139.1;	CP021997.1|ASD31235.1;	CP023174.1|ASZ33956.1;	CP023728.1|ATI72672.1;	CP028977.1|AWI41697.1;	ZLP001|gene2721;
OrthoMCL658	AL935263.2|ACT63644.1;	CP001617.1|ADO00047.1;	CP002222.1|CCC80434.1;	CP004082.1|AGE37630.1;	CP005942.2|AGL65559.2;	CP006033.1|AGO09366.1;	CP009236.1|ALC10158.1;	CP010528.1|AJO75446.1;	CP012122.1|ALV15887.1;	CP012650.1|ALG26005.1;	CP014228.1|AMD86915.1;	CP015857.1|ANJ14724.1;	CP015966.1|ANI96378.1;	CP019348.1|AQY71126.1;	CP021997.1|ASD31222.1;	CP023174.1|ASZ33969.1;	CP023728.1|ATI72684.1;	CP028977.1|AWI41710.1;	ZLP001|gene2707;
OrthoMCL659	AL935263.2|ACT63651.1;	CP001617.1|ADO00055.1;	CP002222.1|CCC80441.1;	CP004082.1|AGE37641.1;	CP005942.2|AGL65564.2;	CP006033.1|AGO09370.1;	CP009236.1|ALC10166.1;	CP010528.1|AJO75453.1;	CP012122.1|ALV15894.1;	CP012650.1|ALG26012.1;	CP014228.1|AMD88248.1;	CP015857.1|ANJ14718.1;	CP015966.1|ANI96371.1;	CP019348.1|AQY71122.1;	CP021997.1|ASD31215.1;	CP023174.1|ASZ33976.1;	CP023728.1|ATI72691.1;	CP028977.1|AWI41717.1;	ZLP001|gene2698;
OrthoMCL661	AL935263.2|ACT63667.1;	CP001617.1|ADO00071.1;	CP002222.1|CCC80457.1;	CP004082.1|AGE37657.1;	CP005942.2|AGL65582.2;	CP006033.1|AGO09386.1;	CP009236.1|ALC10182.1;	CP010528.1|AJO75469.1;	CP012122.1|ALV15910.1;	CP012650.1|ALG26028.1;	CP014228.1|AMD87803.1;	CP015857.1|ANJ14702.1;	CP015966.1|ANI96355.1;	CP019348.1|AQY71108.1;	CP021997.1|ASD31199.1;	CP023174.1|ASZ33991.1;	CP023728.1|ATI72706.1;	CP028977.1|AWI41733.1;	ZLP001|gene2682;
OrthoMCL662	AL935263.2|ACT63671.1;	CP001617.1|ADO00075.1;	CP002222.1|CCC80461.1;	CP004082.1|AGE37661.1;	CP005942.2|AGL65586.2;	CP006033.1|AGO09390.1;	CP009236.1|ALC10186.1;	CP010528.1|AJO75473.1;	CP012122.1|ALV15914.1;	CP012650.1|ALG26032.1;	CP014228.1|AMD88020.1;	CP015857.1|ANJ14698.1;	CP015966.1|ANI96351.1;	CP019348.1|AQY71104.1;	CP021997.1|ASD31195.1;	CP023174.1|ASZ33995.1;	CP023728.1|ATI72710.1;	CP028977.1|AWI41737.1;	ZLP001|gene2678;
OrthoMCL663	AL935263.2|ACT63672.1;	CP001617.1|ADO00076.1;	CP002222.1|CCC80462.1;	CP004082.1|AGE37662.1;	CP005942.2|AGL65588.2;	CP006033.1|AGO09392.1;	CP009236.1|ALC10187.1;	CP010528.1|AJO75474.1;	CP012122.1|ALV15916.1;	CP012650.1|ALG26033.1;	CP014228.1|AMD86916.1;	CP015857.1|ANJ14697.1;	CP015966.1|ANI96350.1;	CP019348.1|AQY71102.1;	CP021997.1|ASD31194.1;	CP023174.1|ASZ33996.1;	CP023728.1|ATI72712.1;	CP028977.1|AWI41738.1;	ZLP001|gene2676;
OrthoMCL664	AL935263.2|ACT63739.1;	CP001617.1|ADO00129.1;	CP002222.1|CCC80533.1;	CP004082.1|AGE37713.1;	CP005942.2|AGL65637.2;	CP006033.1|AGO09439.1;	CP009236.1|ALC10245.1;	CP010528.1|AJO75528.1;	CP012122.1|ALV15966.1;	CP012650.1|ALG26047.1;	CP014228.1|AMD86315.1;	CP015857.1|ANJ14645.1;	CP015966.1|ANI96300.1;	CP019348.1|AQY71069.1;	CP021997.1|ASD31132.1;	CP023174.1|ASZ34050.1;	CP023728.1|ATI72779.1;	CP028977.1|AWI41791.1;	ZLP001|gene2628;
OrthoMCL665	AL935263.2|ACT63740.1;	CP001617.1|ADO00130.1;	CP002222.1|CCC80534.1;	CP004082.1|AGE37714.1;	CP005942.2|AGL65638.2;	CP006033.1|AGO09440.1;	CP009236.1|ALC10246.1;	CP010528.1|AJO75529.1;	CP012122.1|ALV15967.1;	CP012650.1|ALG26048.1;	CP014228.1|AMD86377.1;	CP015857.1|ANJ14644.1;	CP015966.1|ANI96299.1;	CP019348.1|AQY71068.1;	CP021997.1|ASD31131.1;	CP023174.1|ASZ34051.1;	CP023728.1|ATI72780.1;	CP028977.1|AWI41792.1;	ZLP001|gene2627;
OrthoMCL669	AL935263.2|ACT63825.1;	CP001617.1|ADO00209.1;	CP002222.1|CCC80625.1;	CP004082.1|AGE37751.1;	CP005942.2|AJF17211.1;	CP006033.1|AGO09481.1;	CP009236.1|ALC10316.1;	CP010528.1|AJO75622.1;	CP012122.1|ALV16043.1;	CP012650.1|ALG26087.1;	CP014228.1|AMD87649.1;	CP015857.1|ANJ14610.1;	CP015966.1|ANI96269.1;	CP019348.1|AQY70987.1;	CP021997.1|ASD33900.1;	CP023174.1|ASZ34132.1;	CP023728.1|ATI72871.1;	CP028977.1|AWI41881.1;	ZLP001|gene2573;
OrthoMCL670	AL935263.2|ACT63832.1;	CP001617.1|ADO00216.1;	CP002222.1|CCC80632.1;	CP004082.1|AGE37758.1;	CP005942.2|AJF17218.1;	CP006033.1|AGO09488.1;	CP009236.1|ALC10324.1;	CP010528.1|AJO75628.1;	CP012122.1|ALV16050.1;	CP012650.1|ALG26094.1;	CP014228.1|AMD87022.1;	CP015857.1|ANJ14604.1;	CP015966.1|ANI96262.1;	CP019348.1|AQY70994.1;	CP021997.1|ASD33893.1;	CP023174.1|ASZ34139.1;	CP023728.1|ATI72878.1;	CP028977.1|AWI41888.1;	ZLP001|gene2566;
OrthoMCL671	AL935263.2|ACT63835.1;	CP001617.1|ADO00220.1;	CP002222.1|CCC80635.1;	CP004082.1|AGE37763.1;	CP005942.2|AJF17222.1;	CP006033.1|AGO09491.1;	CP009236.1|ALC10328.1;	CP010528.1|AJO75631.1;	CP012122.1|ALV16053.1;	CP012650.1|ALG26095.1;	CP014228.1|AMD87021.1;	CP015857.1|ANJ14601.1;	CP015966.1|ANI96259.1;	CP019348.1|AQY70997.1;	CP021997.1|ASD33890.1;	CP023174.1|ASZ34142.1;	CP023728.1|ATI72881.1;	CP028977.1|AWI41891.1;	ZLP001|gene2562;
OrthoMCL68	AL935263.2|ACT61541.1;	CP001617.1|ADN97836.1;	CP002222.1|CCC78249.1;	CP004082.1|AGE38385.1;	CP005942.2|AGL63336.2;	CP006033.1|AGO07321.1;	CP009236.1|ALC07836.1;	CP010528.1|AJO73398.1;	CP012122.1|ALV15632.1;	CP012650.1|ALG26632.1;	CP014228.1|AMD88001.1;	CP015857.1|ANJ14045.1;	CP015966.1|ANI95674.1;	CP019348.1|AQY71501.1;	CP021997.1|ASD33279.1;	CP023174.1|ASZ34787.1;	CP023728.1|ATI70532.1;	CP028977.1|AWI39625.1;CP028977.1|AWI42130.1;	ZLP001|gene1923;
OrthoMCL69	AL935263.2|ACT61667.1;	CP001617.1|ADN97970.1;	CP002222.1|CCC78373.1;	CP004082.1|AGE38522.1;	CP005942.2|AGL63476.2;	CP006033.1|AGO07454.1;	CP009236.1|ALC07963.1;	CP010528.1|AJO73531.1;	CP012122.1|ALV15509.1;	CP012650.1|ALG26749.1;	CP014228.1|AMD87588.1;CP014228.1|AMD87978.1;	CP015857.1|ANJ13925.1;	CP015966.1|ANI95559.1;	CP019348.1|AQY71617.1;	CP021997.1|ASD33150.1;	CP023174.1|ASZ31838.1;	CP023728.1|ATI70661.1;	CP028977.1|AWI39746.1;	ZLP001|gene1785;
OrthoMCL70	AL935263.2|ACT61783.1;	CP001617.1|ADN98091.1;	CP002222.1|CCC78491.1;	CP004082.1|AGE38660.1;	CP005942.2|AGL63604.2;	CP006033.1|AGO07568.1;	CP009236.1|ALC08081.1;	CP010528.1|AJO73637.1;	CP012122.1|ALV15402.1;	CP012650.1|ALG26854.1;	CP014228.1|AMD87921.1;CP014228.1|AMD88024.1;	CP015857.1|ANJ13812.1;	CP015966.1|ANI95447.1;	CP019348.1|AQY71734.1;	CP021997.1|ASD33037.1;	CP023174.1|ASZ33183.1;	CP023728.1|ATI70774.1;	CP028977.1|AWI39860.1;	ZLP001|gene1644;
OrthoMCL71	AL935263.2|ACT61805.1;	CP001617.1|ADN98112.1;	CP002222.1|CCC78511.1;	CP004082.1|AGE38688.1;	CP005942.2|AGL63627.2;	CP006033.1|AGO07588.1;	CP009236.1|ALC08107.1;	CP010528.1|AJO73657.1;	CP012122.1|ALV15382.1;	CP012650.1|ALG26873.1;CP012650.1|ALG27272.1;	CP014228.1|AMD88510.1;	CP015857.1|ANJ13788.1;	CP015966.1|ANI95423.1;	CP019348.1|AQY71754.1;	CP021997.1|ASD33017.1;	CP023174.1|ASZ33163.1;	CP023728.1|ATI70796.1;	CP028977.1|AWI39883.1;	ZLP001|gene1619;
OrthoMCL72	AL935263.2|ACT61832.1;	CP001617.1|ADN98143.1;	CP002222.1|CCC78540.1;	CP004082.1|AGE38718.1;	CP005942.2|AGL63658.2;	CP006033.1|AGO07615.1;	CP009236.1|ALC08137.1;	CP010528.1|AJO73687.1;	CP012122.1|ALV15354.1;	CP012650.1|ALG26900.1;	CP014228.1|AMD86924.1;CP014228.1|AMD87138.1;	CP015857.1|ANJ13760.1;	CP015966.1|ANI95395.1;	CP019348.1|AQY71787.1;	CP021997.1|ASD32989.1;	CP023174.1|ASZ33133.1;	CP023728.1|ATI70824.1;	CP028977.1|AWI39911.1;	ZLP001|gene1588;
OrthoMCL78	AL935263.2|ACT62173.1;	CP001617.1|ADN98429.1;	CP002222.1|CCC78857.1;	CP004082.1|AGE39078.1;	CP005942.2|AGL63907.2;	CP006033.1|AGO07851.1;	CP009236.1|ALC08498.1;	CP010528.1|AJO73981.1;	CP012122.1|ALV15083.1;	CP012650.1|ALG24611.1;	CP014228.1|AMD86971.1;CP014228.1|AMD86975.1;	CP015857.1|ANJ13517.1;	CP015966.1|ANI95135.1;	CP019348.1|AQY71952.1;	CP021997.1|ASD32672.1;	CP023174.1|ASZ32762.1;	CP023728.1|ATI71175.1;	CP028977.1|AWI40192.1;	ZLP001|gene1318;
OrthoMCL79	AL935263.2|ACT62251.1;	CP001617.1|ADN98508.1;	CP002222.1|CCC78936.1;	CP004082.1|AGE39157.1;	CP005942.2|AGL63986.2;	CP006033.1|AGO07931.1;	CP009236.1|ALC08577.1;	CP010528.1|AJO74053.1;	CP012122.1|ALV15012.1;	CP012650.1|ALG24680.1;	CP014228.1|AMD87503.1;CP014228.1|AMD88245.1;	CP015857.1|ANJ13446.1;	CP015966.1|ANI95065.1;	CP019348.1|AQY72027.1;	CP021997.1|ASD32595.1;	CP023174.1|ASZ32685.1;	CP023728.1|ATI71251.1;	CP028977.1|AWI40270.1;	ZLP001|gene1234;
OrthoMCL8	AL935263.2|ACT61067.1;AL935263.2|ACT61070.1;AL935263.2|ACT63783.1;	CP001617.1|ADN97379.1;CP001617.1|ADN97381.1;	CP002222.1|CCC77731.1;CP002222.1|CCC77734.1;CP002222.1|CCC80584.1;	CP004082.1|AGE37934.1;CP004082.1|AGE37937.1;CP004082.1|AGS26724.1;	CP005942.2|AGL62909.2;CP005942.2|AGL62912.2;	CP006033.1|AGO06878.1;CP006033.1|AGO06881.1;	CP009236.1|ALC07376.1;CP009236.1|ALC07379.1;	CP010528.1|AJO72961.1;CP010528.1|AJO72964.1;CP010528.1|AJO75580.1;	CP012122.1|ALV13407.1;CP012122.1|ALV13409.1;	CP012650.1|ALG26230.1;CP012650.1|ALG26233.1;	CP014228.1|AMD86429.1;	CP015857.1|ANJ14432.1;CP015857.1|ANJ14435.1;	CP015966.1|ANI96112.1;CP015966.1|ANI96114.1;	CP019348.1|AQY70852.1;CP019348.1|AQY70855.1;	CP021997.1|ASD33738.1;CP021997.1|ASD33741.1;	CP023174.1|ASZ34309.1;CP023174.1|ASZ34311.1;	CP023728.1|ATI70102.1;CP023728.1|ATI72829.1;	CP028977.1|AWI39133.1;CP028977.1|AWI39135.1;	ZLP001|gene2395;ZLP001|gene2398;
OrthoMCL80	AL935263.2|ACT62299.1;	CP001617.1|ADN98555.1;	CP002222.1|CCC78982.1;	CP004082.1|AGE39216.1;	CP005942.2|AGL64034.2;	CP006033.1|AGO07979.1;	CP009236.1|ALC08633.1;	CP010528.1|AJO74093.1;	CP012122.1|ALV14969.1;	CP012650.1|ALG24721.1;	CP014228.1|AMD86568.1;CP014228.1|AMD87940.1;	CP015857.1|ANJ13402.1;	CP015966.1|ANI95019.1;	CP019348.1|AQY72072.1;	CP021997.1|ASD32552.1;	CP023174.1|ASZ32641.1;	CP023728.1|ATI71294.1;	CP028977.1|AWI40316.1;	ZLP001|gene1188;
OrthoMCL81	AL935263.2|ACT62396.1;	CP001617.1|ADN98652.1;	CP002222.1|CCC79078.1;	CP004082.1|AGE39321.1;	CP005942.2|AGL64136.2;	CP006033.1|AGO08071.1;	CP009236.1|ALC08788.1;	CP010528.1|AJO74180.1;	CP012122.1|ALV14882.1;	CP012650.1|ALG24806.1;	CP014228.1|AMD87825.1;CP014228.1|AMD87952.1;	CP015857.1|ANJ13314.1;	CP015966.1|ANI94937.1;	CP019348.1|AQY72165.1;	CP021997.1|ASD32466.1;	CP023174.1|ASZ32550.1;	CP023728.1|ATI71387.1;	CP028977.1|AWI40410.1;	ZLP001|gene1089;
OrthoMCL82	AL935263.2|ACT62411.1;	CP001617.1|ADN98668.1;	CP002222.1|CCC79093.1;	CP004082.1|AGE39338.1;	CP005942.2|AGL64153.2;	CP006033.1|AGO08086.1;	CP009236.1|ALC08804.1;	CP010528.1|AJO74195.1;	CP012122.1|ALV14867.1;	CP012650.1|ALG24821.1;CP012650.1|ALG27245.1;	CP014228.1|AMD86981.1;	CP015857.1|ANJ13300.1;	CP015966.1|ANI94924.1;	CP019348.1|AQY72181.1;	CP021997.1|ASD32450.1;	CP023174.1|ASZ32535.1;	CP023728.1|ATI71403.1;	CP028977.1|AWI40425.1;	ZLP001|gene1072;
OrthoMCL83	AL935263.2|ACT62609.1;	CP001617.1|ADN98865.1;	CP002222.1|CCC79304.1;	CP004082.1|AGE39558.1;	CP005942.2|AGL64365.2;	CP006033.1|AGO08288.1;	CP009236.1|ALC09005.1;	CP010528.1|AJO74381.1;	CP012122.1|ALV14682.1;	CP012650.1|ALG25013.1;	CP014228.1|AMD88095.1;CP014228.1|AMD88253.1;	CP015857.1|ANJ13108.1;	CP015966.1|ANI94744.1;	CP019348.1|AQY69750.1;	CP021997.1|ASD32261.1;	CP023174.1|ASZ32347.1;	CP023728.1|ATI71596.1;	CP028977.1|AWI40639.1;	ZLP001|gene0868;
OrthoMCL84	AL935263.2|ACT62740.1;	CP001617.1|ADN99047.1;	CP002222.1|CCC79429.1;	CP004082.1|AGE39741.1;	CP005942.2|AGL64554.2;	CP006033.1|AGO08411.1;	CP009236.1|ALC09135.1;	CP010528.1|AJO74545.1;	CP012122.1|ALV14555.1;	CP012650.1|ALG25130.1;	CP014228.1|AMD87501.1;	CP015857.1|ANJ12944.1;	CP015966.1|ANI94585.1;	CP019348.1|AQY69875.1;	CP021997.1|ASD32143.1;	CP023174.1|ASZ32220.1;	CP023728.1|ATI71728.1;	CP028977.1|AWI40816.1;CP028977.1|AWI41963.1;	ZLP001|gene0684;
OrthoMCL86	AL935263.2|ACT63300.1;	CP001617.1|ADN99694.1;	CP002222.1|CCC80070.1;	CP004082.1|AGE40401.1;	CP005942.2|AGL65220.2;	CP006033.1|AGO09044.1;	CP009236.1|ALC09795.1;	CP010528.1|AJO75129.1;	CP012122.1|ALV13904.1;	CP012650.1|ALG25731.1;	CP014228.1|AMD86668.1;CP014228.1|AMD86849.1;	CP015857.1|ANJ15004.1;	CP015966.1|ANI96704.1;	CP019348.1|AQY70506.1;	CP021997.1|ASD31543.1;	CP023174.1|ASZ33634.1;	CP023728.1|ATI72336.1;	CP028977.1|AWI41375.1;	ZLP001|gene3075;
OrthoMCL88	AL935263.2|ACT63454.1;	CP001617.1|ADN99854.1;	CP002222.1|CCC80232.1;	CP004082.1|AGE40582.1;	CP005942.2|AGL65358.2;	CP006033.1|AGO09184.1;	CP009236.1|ALC09960.1;	CP010528.1|AJO75272.1;	CP012122.1|ALV13755.1;	CP012650.1|ALG25832.1;	CP014228.1|AMD86326.1;CP014228.1|AMD87027.1;	CP015857.1|ANJ14893.1;	CP015966.1|ANI96559.1;	CP019348.1|AQY70614.1;	CP021997.1|ASD31409.1;	CP023174.1|ASZ33785.1;	CP023728.1|ATI72503.1;	CP028977.1|AWI41526.1;	ZLP001|gene2904;
OrthoMCL89	AL935263.2|ACT63630.1;	CP001617.1|ADO00032.1;	CP002222.1|CCC80421.1;	CP004082.1|AGE37616.1;	CP005942.2|AGL65544.2;	CP006033.1|AGO09353.1;	CP009236.1|ALC10143.1;	CP010528.1|AJO75433.1;	CP012122.1|ALV15873.1;	CP012650.1|ALG25990.1;	CP014228.1|AMD87142.1;	CP015857.1|ANJ14739.1;CP015857.1|ANJ15441.1;	CP015966.1|ANI96392.1;	CP019348.1|AQY71140.1;	CP021997.1|ASD31236.1;	CP023174.1|ASZ33955.1;	CP023728.1|ATI72671.1;	CP028977.1|AWI41696.1;	ZLP001|gene2722;
OrthoMCL90	AL935263.2|ACT63814.1;	CP001617.1|ADO00198.1;	CP002222.1|CCC77995.1;CP002222.1|CCC80614.1;	CP004082.1|AGE37738.1;	CP005942.2|AJF17192.1;	CP006033.1|AGO09466.1;	CP009236.1|ALC10303.1;	CP010528.1|AJO75611.1;	CP012122.1|ALV16032.1;	CP012650.1|ALG26074.1;	CP014228.1|AMD86869.1;	CP015857.1|ANJ14621.1;	CP015966.1|ANI96278.1;	CP019348.1|AQY71038.1;	CP021997.1|ASD33914.1;	CP023174.1|ASZ34122.1;	CP023728.1|ATI72860.1;	CP028977.1|AWI41870.1;	ZLP001|gene2587;
OrthoMCL94	AL935263.2|ACT60890.1;	CP001617.1|ADN97226.1;	CP002222.1|CCC77580.1;	CP004082.1|AGE37767.1;	CP005942.2|AGL62747.2;	CP006033.1|AGO06716.1;	CP009236.1|ALC07218.1;	CP010528.1|AJO72813.1;	CP012122.1|ALV13269.1;	CP012650.1|ALG26097.1;	CP014228.1|AMD87019.1;	CP015857.1|ANJ14599.1;	CP015966.1|ANI96257.1;	CP019348.1|AQY71000.1;	CP021997.1|ASD33887.1;	CP023174.1|ASZ34145.1;	CP023728.1|ATI69950.1;	CP028977.1|AWI38975.1;	ZLP001|gene2559;
OrthoMCL95	AL935263.2|ACT60891.1;	CP001617.1|ADN97227.1;	CP002222.1|CCC77581.1;	CP004082.1|AGE37768.1;	CP005942.2|AGL62748.1;	CP006033.1|AGO06717.1;	CP009236.1|ALC07219.1;	CP010528.1|AJO72814.1;	CP012122.1|ALV13270.1;	CP012650.1|ALG26098.1;	CP014228.1|AMD87018.1;	CP015857.1|ANJ14598.1;	CP015966.1|ANI96256.1;	CP019348.1|AQY71001.1;	CP021997.1|ASD33886.1;	CP023174.1|ASZ34146.1;	CP023728.1|ATI69951.1;	CP028977.1|AWI38976.1;	ZLP001|gene2558;
OrthoMCL96	AL935263.2|ACT60893.1;	CP001617.1|ADN97229.1;	CP002222.1|CCC77583.1;	CP004082.1|AGE37770.1;	CP005942.2|AGL62750.2;	CP006033.1|AGO06719.1;	CP009236.1|ALC07221.1;	CP010528.1|AJO72816.1;	CP012122.1|ALV13272.1;	CP012650.1|ALG26100.1;	CP014228.1|AMD87017.1;	CP015857.1|ANJ14596.1;	CP015966.1|ANI96254.1;	CP019348.1|AQY71003.1;	CP021997.1|ASD33884.1;	CP023174.1|ASZ34148.1;	CP023728.1|ATI69953.1;	CP028977.1|AWI38978.1;	ZLP001|gene2556;
OrthoMCL97	AL935263.2|ACT60894.1;	CP001617.1|ADN97230.1;	CP002222.1|CCC77584.1;	CP004082.1|AGE37771.1;	CP005942.2|AGL62751.1;	CP006033.1|AGO06720.1;	CP009236.1|ALC07222.1;	CP010528.1|AJO72817.1;	CP012122.1|ALV13273.1;	CP012650.1|ALG26101.1;	CP014228.1|AMD88426.1;	CP015857.1|ANJ14595.1;	CP015966.1|ANI96253.1;	CP019348.1|AQY71004.1;	CP021997.1|ASD33883.1;	CP023174.1|ASZ34149.1;	CP023728.1|ATI69954.1;	CP028977.1|AWI38979.1;	ZLP001|gene2555;
OrthoMCL98	AL935263.2|ACT60895.1;	CP001617.1|ADN97231.1;	CP002222.1|CCC77585.1;	CP004082.1|AGE37772.1;	CP005942.2|AGL62752.1;	CP006033.1|AGO06721.1;	CP009236.1|ALC07223.1;	CP010528.1|AJO72818.1;	CP012122.1|ALV16055.1;	CP012650.1|ALG27167.1;	CP014228.1|AMD87016.1;	CP015857.1|ANJ15240.1;	CP015966.1|ANI96895.1;	CP019348.1|AQY71005.1;	CP021997.1|ASD33882.1;	CP023174.1|ASZ34150.1;	CP023728.1|ATI69955.1;	CP028977.1|AWI38980.1;	ZLP001|gene2554;
OrthoMCL99	AL935263.2|ACT60896.1;	CP001617.1|ADN97232.1;	CP002222.1|CCC77586.1;	CP004082.1|AGE37774.1;	CP005942.2|AGL62754.2;	CP006033.1|AGO06722.1;	CP009236.1|ALC07224.1;	CP010528.1|AJO72819.1;	CP012122.1|ALV13274.1;	CP012650.1|ALG26102.1;	CP014228.1|AMD87040.1;	CP015857.1|ANJ14594.1;	CP015966.1|ANI96252.1;	CP019348.1|AQY71006.1;	CP021997.1|ASD33881.1;	CP023174.1|ASZ34151.1;	CP023728.1|ATI69956.1;	CP028977.1|AWI38981.1;	ZLP001|gene2553;
