# Supplementary material for: Complete Genome Sequencing of Lactobacillus plantarum ZLP001, a Potential Probiotic That Enhances Intestinal Epithelial Barrier Function and Defense Against Pathogens in Pigs
Source: Front Physiol. 2018 Nov 27;9:1689. doi: 10.3389/fphys.2018.01689 (PMC6277807; doi:10.3389/fphys.2018.01689)
Supplement: Supplementary file 2 [file Table_2.XLSX]

## Sheet: Sheet1
TABLE S2 Unique genes of ZLP001 genome
Gene ID	Location	Strand	Start	End	Length (bp)	NR description	Gene name	GO ID	COG ID	COG type	KO ID	Pfam ID	Nucleic acid sequence	Amino acid sequence
gene0001	Chromosome	+	46	261	216	cell surface protein	-	GO:0016020;GO:0044425	-	-	-	-	TTGAGTCGGAACCCGAAGCTGACTTGGACATCGAGTCGGGAACTCGAGGTTGACTTAGAAATCGAATCAGAACCGGAAGTCGAAAGCGAGTCCGAACCAGACGTTGACTTCGAAATTGAGTCAGAACCAGACGTTGACTTCGAAATCGAATCCGAACCAGAAGCTGACTTCGAAAGCGAGTCCGAATCTGAGCTAGAGGTCGAGAGTGATTCGGAACCAGAGGTCGACTTCGAGATTGAATCGGAGCCGGAACCGGAGATTGAATCCGAGCCAGACGTTGACTTCGAAAGCGAGTCCGAACCGGAAGTCGAGAGTGATTCGGAACCAGAATCGACTTCGAAATTGAATCAGAGCCGGAGCCAGAGATTGAATCCGAGCCAGACGTTGACTTCGAAATTG…	MSRNPKLTWTSSRELEVDLEIESEPEVESESEPDVDFEIESEPDVDFEIESEPEADFESE SESELEVESDSEPEVDFEIESEPEPEIESEPDVDFESESEPEVESDSEPESTSKLNQSRS QRLNPSQTLTSKLNPNQKLTSKASPNRKSTSKWNQSRKSE
gene0039	Chromosome	+	40772	41044	273	diguanylate cyclase phosphodiesterase domain-containingprotein	-	-	ENOG410XNMH	T	-	-	ATGCAAATTGCTGTTATTAAAGAACAAAAAGAAGGGGAAGGTCGTGTAGCGGCCACGCCGGAAAATGTTCAAAAGATGGTTGATGCCGGTAATGAAGTCTTAGTTGAAAAGGATGCCGGAATCGGTGCAGGCTTTTCTAACGAAGAATTTGAAAAAGCTGGTGGGAAGATCGTTTCTCATGAAGATGCATGGAAAGCAGAATTGTGCATTAAGGTTAAAGAACCTGATGCTGAAGAATACCAATACTTTGATAAAGGTAAAATTATTTGGGGATTCCAACACCTTGCATCTTCCAAACCAACTGTTGAAGCAATGATGAAGGCCGGAGTTACTGCAATCGGTGGTGAAACCATCGTTAAGGATGGTAAATTAGAGTTGTTAGCACCAATGAGCCAAATT…	MQIAVIKEQKEGEGRVAATPENVQKMVDAGNEVLVEKDAGIGAGFSNEEFEKAGGKIVSH EDAWKAELCIKVKEPDAEEYQYFDKGKIIWGFQHLASSKPTVEAMMKAGVTAIGGETIVK DGKLELLAPMSQIAGRRSVIMGAYYLEAQHQGEGILVSGIPGVIPAGHVVIFGGGNAATG AADTALGLGCSVVIIELNDDRIAQLEEQYKGKDVRVVKSNEENLAKEIKDADIFVSTILI PGSKPPKLVKEYMVKSMKKGSVIADIAIDQGGTVETIDHPTTIDDPVFIKDGVIHYAVPN QPGAVPRTATMALAAGNLDYILEIADKGIEGAIKEDKALASGVNLYEGKVTNKGLADSLD LPYTELDV
gene0114	Chromosome	+	119855	120148	294	phosphohydrolase	-	GO:0003824	COG1011	S	K01560	-	ATGGATGCAGAAGTTAAACAAAGTAAGGGTCGTAAGATCACTTCACGACTAGCTTACTCATTTGGTGCATTTGGTCATGATGCATTTTATGCAACACTTTCGACATATTTTATTATGTTTGTAACCTCCCATTTATTTGATAAAAGTAGTGGGGCACAAGGTACAAAGATGATCGCGTATATTACGATGATTATCGCGGTATTACGTTTCGTCGAACTGGCCATTGATCCGCTGATCGGAAATGCGATTGATAATACTAATTCACGCTGGGGACATTTTAAACCGTGGATTGTAATTGGTGGGACAATTGGTTCAGTTGTTTTAGCGCTTTTATTTACCAGTTTAGGAGGATTGAACACTTCCAACCCAATTTTGTACTTGATCGTTTTTGCTATTTTA…	MDAEVKQSKGRKITSRLAYSFGAFGHDAFYATLSTYFIMFVTSHLFDKSSGAQGTKMIAY ITMIIAVLRFVELAIDPLIGNAIDNTNSRWGHFKPWIVIGGTIGSVVLALLFTSLGGLNT SNPILYLIVFAILYITMDIFYSFKDVGFWSMIPAISFDSAEREKTATYARVGSNIGQNIV GVVVMPIVLMFSTKANSGQGDNRGWMAFGIIIAAVALISAFAVAIGTKENDSELRKNTEK TTFKEVFKVLARNDQLMWLSLTYGIYTAGMAITNSLELYYFTYILGDASKFTLLGSLNAI IGVFAVLAFPPLAKKFSRRKVFFLAISVMVIALAMFAFAGQSLPMILTAAVLFYIPQPLI FLVVLMVLSDSVEYGQLKFGHRDESLTLSVRPL…
gene0129	Chromosome	+	135514	135858	345	membrane protein	-	GO:0016020;GO:0044425	COG1811	S	K07150	PF13377.5;PF00356.20;PF00532.20	ATGGATTATAAGAATCAAGTTGTTGCAGCATTAAAACCAGTTTTAAACGAATACCTATCGGATAGCGAAATCTATGAAAAGATTGAAGTGCCTAAGGAAAGCAAGCTAGGTGATTTGGCTTTCCCAACCTTTACGCTAGCTAAGGTTTTGCGCAAAGCACCTCAAATGATTGCCCAAGATCTAGTTGAAAAAATTGACCAAAGCGACTTCGAAAAAGTTGAAGTTGCGGGTCCTTACATCAACTTCTTCCTAGATAAGCAAACCTTTGGTGAAGAAGTTTTAAGAACGGTTCTTGACCAAAAGTCAGCTTATGGTGATAACGACGATGGTCAAAACGGGAACGTTCCAATTGATATGTCATCACCTAACATTGCTAAGCCAATTTCTATGGGTCACTTA…	MDYKNQVVAALKPVLNEYLSDSEIYEKIEVPKESKLGDLAFPTFTLAKVLRKAPQMIAQD LVEKIDQSDFEKVEVAGPYINFFLDKQTFGEEVLRTVLDQKSAYGDNDDGQNGNVPIDMS SPNIAKPISMGHLRSTVIGNSLALIMEKNGYHPIKINHLGDWGTQFGKLITAYKLWGSEE DVKADPINKLLEYYVRFHKEDKEKPELDDIARDWFKKLEDGDEEATNLWKWFREVSLQSF KQIYDKLGITFDSYKGEAFYNDKMDEIVQILEDKDLLKESRGAQVVDLEKYNLNPALIKK TDGATLYITRDLAAALYRYRTYNFVQSLYVVGAEQTNHFKQLKAVLKEMGYDWSDDIHHI QFGLITLNGKKLSTRSGRVVLLDEVLNDAVTLA…
gene0156	Chromosome	-	168468	168265	204	multidrug transporter	-	GO:0016020;GO:0044425	COG0697	E;G	-	PF01609.20;PF13586.5	ATGCTAAATTTAACCTTACTAATGATTGAACGGGTGGGCCTGATTATTATTTTGGCCTTTTTTCTCGTTAATTTTCCGCCGTTTCGAAAATTACTCTTTCGACAGGACGGCGCTGCTAAATTTCAGTTGATAATCATCTTTGCTTTCTTTACGATTACGGCTAATTTGATTGGGATTGAGCTTTCGCCTGATAATTCGATCCATTTTAATCCGTTATTATTACGAATTCCAGCAGGCTATTCGGTGGCTAACATCCGTATTTTAACGGTTACCGTTTCTGGAATCATTGGCGGACCAATGGTTGGTGGGATTGTCGGCGCAGTTGCTGGAGTTCATCGTGTTTTACAAGAATCCTTAACTAACGACGCACTTTTTTATATTCCAAGCTCAATTTTGATT…	MLNLTLLMIERVGLIIILAFFLVNFPPFRKLLFRQDGAAKFQLIIIFAFFTITANLIGIE LSPDNSIHFNPLLLRIPAGYSVANIRILTVTVSGIIGGPMVGGIVGAVAGVHRVLQESLT NDALFYIPSSILIGILSGWFSNQKQHRFATMKPWHGFLIGLLMETIQMTFILIFSPTGWR LVRYIAIPMITVSALGTSVFLSIVALYFRQEVDVQATQTRSVLQLALKTLPAFRQGLNYK SAQEVANLMLKYTNFDAIGITDKQKILAFVGAGSDHHIAGQPIRTDLSLKAIQSGEVQIA NNFHEINCSEPKCPLHSAIVVPLFIKEQIIGSLKVYYKEQWRLSPVEIQLGMGLGEILAM QIMLGDMERQTELVKDAEIKSLHAQVNPHFFFN…
gene0383	Chromosome	-	407074	406325	750	hypothetical protein	-	-	-	-	-	PF12844.6;PF01381.21	ATGCCAGTAAAATTTGACGCAACAACCATAATTGCCATTAATCACAATGGGGAAAACGCCATGGCCGGGGATGGTCAGGTTACCATGGGTGAAAAATTCATCATGAAGGGCACTGCACGAAAAGTTCGCAGAATTTACGATGGAAAAGTCATCGTGGGCTTTGCAGGCAGTGTGGCCGATGCTTTCAACCTGGAAGAAAAATTTGAAAAGAAATTATCCGAATATAGCGGTAATTTACAACGCGCTTCCGTCGAACTGGCAAAGATTTGGCGGGGCGACCAACAGTTACAAAAGCTGGAAGCCATGTTGATCGTAATGGATCAAAAGGAAATGTACTTGGTTTCTGGAAGTGGGGAAGTAATCGCTCCGGACGATGGAATTTTAGCCATTGGTTCAGGC…	MPVKFDATTIIAINHNGENAMAGDGQVTMGEKFIMKGTARKVRRIYDGKVIVGFAGSVAD AFNLEEKFEKKLSEYSGNLQRASVELAKIWRGDQQLQKLEAMLIVMDQKEMYLVSGSGEV IAPDDGILAIGSGGNFALAAAKALKQHAKDMTAKEIAKTAINVAGDIDIFTNHNVIALDF KEDK
gene0416	Chromosome	+	437513	437668	156	hypothetical protein	-	-	-	-	-	-	ATGCATAACCGGATGGTTGGAAGCATTGGGGGCTGGTTATCAATGGCACTAATATTCTGCTTACTAGGCGTCCAAACTAATTCAGTCAACGCAATGCTGTTTGTAATGGTACTTTTAGTCCCTAGCTTGTTGTATCTTCCAACTATAATTAATAGTCCGACAAGCCCTCCGTTATTTATCAAGGCTAATCTGGTAATGAGTGATGTTATATATATTCTTGGATTAATTGCGGGTTGCGTAAACGTAATTCAACATGGGAACTATTTAAATTGGGGACAAATTGTATTTAGCGTTACTGGATTAGGATGTAGTGGGATAGTTTGGTTAGCAGTTAGAAAATGA	MHNRMVGSIGGWLSMALIFCLLGVQTNSVNAMLFVMVLLVPSLLYLPTIINSPTSPPLFI KANLVMSDVIYILGLIAGCVNVIQHGNYLNWGQIVFSVTGLGCSGIVWLAVRK
gene0428	Chromosome	+	445450	445605	156	terminase	-	-	COG4626	S	-	-	ATGGACCAAGAACGAATTTTAATTTTAGTGAAGCCAGACGGGGTCAGTTTAGGACACATTGGTGAAGTGATTACCCGCCTGGAACGGAAAGGCTACGAAATTGATGCGCTCAAAGTTACCCGGGCTACTGATAGCCAATTACAGCAGCATTACGCTAAATTAGTTGATAAACCATTCTTTAAGGAAATTGAAACATACATGTTGGAAGGCAAAATCGTGGCCATGATTGCTAGTGGTACTCGCGTGATTGAAGTTTTCCATCGGATGGCGGGGGCTACCAATCCGTCCGAAGCTGCCTTCGGAACGATTCGGGGAGATCTTGGTCGGGAATGGCCAGACGGACTACTTCGAAACGTTGTGCACAGCTCTGATAGCGTTGAAAGTGCCGAACGAGAAATT…	MDQERILILVKPDGVSLGHIGEVITRLERKGYEIDALKVTRATDSQLQQHYAKLVDKPFF KEIETYMLEGKIVAMIASGTRVIEVFHRMAGATNPSEAAFGTIRGDLGREWPDGLLRNVV HSSDSVESAEREIKIWFPELS
gene0463	Chromosome	+	465826	465951	126	hypothetical protein	-	-	-	-	-	-	TTGAGTAGCAAAAACAAGAAAAACAAAAAATCAATCAAAAAGACTTCGTCAAATGAAGTTACTGAGGAACAAGCTACTAACGAAAAGGTAGCAAACACTGAAAATAAGGCAGCTGCTTCCACAACGGATCCTAAGGAATCAGCCCATGCCGAGCAAACAGCTACGAATGAACATGCTGCTACTGAAGAGCAAGCGGCAAGTAAGTCGGAACGCGGCGAGTTTCATAAGCAAAAAAAGCGGACTAAAACCATTGTAGGTTCGATGATTTGGGTAGTAATCATCTTGGCAATTGCGTCGTTAGCTTATTACATGACCCAACGGCAAGATTTTCAGCAAAAAACTGCGAATACTACAACCACTCAGGTAGCTAAATCAAGTAAGAAAAATTCGGCAAGTAAA…	MSSKNKKNKKSIKKTSSNEVTEEQATNEKVANTENKAAASTTDPKESAHAEQTATNEHAA TEEQAASKSERGEFHKQKKRTKTIVGSMIWVVIILAIASLAYYMTQRQDFQQKTANTTTT QVAKSSKKNSASKAKSSSKKHEKDASSSASSTSSTTKKNDDKSKSSSVESSASSSTASSS SATTQSSSSASSAEGASYATVQAGQGMYRVAVNNGISVQKLMELNGLNSNSEIEPGQQLR VR
gene0502	Chromosome	+	499135	499347	213	hypothetical protein	-	GO:0003824;GO:0009987;GO:0008152	ENOG4111VCA	S	-	PF01475.18	ATGAAGAAAATCGCTAATTTGGAGATTTCAGCCCACTGGCGTTACGTTTTATTTGCGTTTTTAATTGGAATTGTTTTGCCAATTGTGCTGAAATTATGCCATACTCCATCGGTAATGATTGTTTTGTGGCTACTAATCGTGTTTAACTCTTTAGCAAGCTACACGTTTGGTAACCTGATTAAGTCGAATGGTTTGCACTTTATGTTTTTATTTTTATTTCCGGTATTATACTTAATCGGGGCAATAATCATCTTGCCGCATTACGCAAATTACTTTGCTATCGTATATTTCTGTATTGAAATATTATCCTATAACTTATCGAATAGCTAA	MKKIANLEISAHWRYVLFAFLIGIVLPIVLKLCHTPSVMIVLWLLIVFNSLASYTFGNLI KSNGLHFMFLFLFPVLYLIGAIIILPHYANYFAIVYFCIEILSYNLSNS
gene0625	Chromosome	+	627221	627403	183	Protein transport protein HofB like protein	comGA	GO:0005488;GO:0051179	COG2804	U	K02243	-	ATGGTATTACAAGTAATTAGTAGTTTCAAAGGACAAACTTCAAATGGAACTTTATATTTGGTTCCAACTCCTATTGGAAATTTGGAAGATATGACACCTAGAGCGATAGAAGTTTTAGGTGAAGTAGATTTAATAGCAGCAGAAGATACTAGAAATACCCAAAAGCTATTAAATCATTTTAATATCAGTACTAAACAAATTAGTTTTCATGAACATAACACTAAGGAAAGAATACCCAAGTTAGTTGAAAAGTTAAAGACGGGTATAAATATTGCACAAGTTAGCGATGCAGGTATGCCATCTATAAGTGATCCTGGGCATGAATTGGTTGAGACATGTATTAAAGAAGATATACCAGTTGTACCACTACCAGGAGCTAATGCAGGTATAACAGCGTTA…	MVLQVISSFKGQTSNGTLYLVPTPIGNLEDMTPRAIEVLGEVDLIAAEDTRNTQKLLNHF NISTKQISFHEHNTKERIPKLVEKLKTGINIAQVSDAGMPSISDPGHELVETCIKEDIPV VPLPGANAGITALIASGLIPQPFYFYGFLPRKNSEQKQELTNLKGHTSTIIFYEAPHRLK KTLKNMLEVLGNRKVVLCRELTKKFEEFIRGNLEEVMEWANTSEIRGEFVIILDGNHNEQ VEENKVTTNLSIEEQVKELIEDRNLKPNQAIKEVAKENGLKKQEVYNLYHHLD
gene0635	Chromosome	+	633099	633236	138	hypothetical protein	-	-	-	-	-	-	TTGGAACAAAGAAATTCTATTCCTTTATTGCTAACCTATATTAGTTATCAAATTTTGTTAGCAATATTCAATATTTTTTATAATCAAAGTCATAATTTTTATTTGGTTGAAACTATTATTGGAATACTCTGCATGTTGGTTATTGTTTATCTCAATCATAGATTCTCTTTTAAAAATAAATTAGAACATAAAACCATTAAACTTAAATCTATTTTACTCTGGAGTATCCTTGGTATGGTCGGTGCCCTCATAATTCAAATTGGATTATCTCGTATCGAATCAGAACTTTTCCATTTTTCATCATATTCAGCTAATACTAACCTATTGTTAGAAATTGTTCACCATTACCCATACTACATTTTAGTACCCGGAATTGTTGCACCTGTAATGGAAGAGTTA…	MEQRNSIPLLLTYISYQILLAIFNIFYNQSHNFYLVETIIGILCMLVIVYLNHRFSFKNK LEHKTIKLKSILLWSILGMVGALIIQIGLSRIESELFHFSSYSANTNLLLEIVHHYPYYI LVPGIVAPVMEELIFRKVLFGNFSRFIPFLPAALISSLLFSLAHMDGHFLIYASIGLLFC YIYYRTGTIITSILSHIFLNLFIILLSSL
gene0783	Chromosome	-	770372	770109	264	metallophosphoesterase	-	GO:0003824	COG1409	S	-	-	ATGAGTAAAATGAAAATTATACATCTGGGGCCCAAGATTGAAGGATTAGCAGAACTAATTGAGAACGACTTTGAAATTTTTGACGTTCCATTGGAAGTTGTTAATCAGCCAATCGGTAAAGAAAAAAAGAAGTTGCTCATCAAGGGAGAACTAAACTTAGCTTTTCGCCATGATATGTTTTTAATTACCCAACCAGAATATTTAGCTGCTGAACAAAGCAGCCTTTTAAAAGAACTACCAGCAAATAACATTTTGATAGATGACCGGCTGGAACTTTCTAAGGAAGCTACTCAGGCGCTCCACCTGAAAAATGCTCAATTCATTAGCATTCCAAATGCAGAGAATTTGGCCAAGCAATTTAAAGAGGTATTTTATAATGACCAACTTGGTTTTAAATAC…	MSKMKIIHLGPKIEGLAELIENDFEIFDVPLEVVNQPIGKEKKKLLIKGELNLAFRHDMF LITQPEYLAAEQSSLLKELPANNILIDDRLELSKEATQALHLKNAQFISIPNAENLAKQF KEVFYNDQLGFKYTFDNIQFDSLFKGTVKQLGHNYLRIIDNDIEEYQRVANWDGPIGVGG NTLWEIHTEFKRNNPTTNVRLRVSLISPADAQIYYSKEVDNDQLKNDIPLEVNDDGAFIL VELLVKGKDVDLTMGAITLNEGRDGRGTLLIGEDMEIDDEAMGEPLYHYFDPGDFKPPLM VYFSGFRFNPGVEGMYMMRSLKGPSLLIEDFRILGGAFYVGGKKLESQIVNLIQSTLKKL GFKPNELILSGLSMGTFASLYYSSFLNPDWVIV…
gene0803	Chromosome	+	789582	790220	639	Phage protein	-	-	-	-	-	-	ATGCCACAACAAGGAAAAAGACTGGGCGAATACCTTTATGAGTATTTGGAAAACGATGATTATTTACACAAACTGATGGGTATTTTGTCTCATCAGTATGCCTGTTGGCTCTTCAATTTTGACTGGAAATTAACGAGTAAACAGAAGCACGATCTACTACGGTTTGCTGACCTACTAGCAAAATCGATCAATAAAAGGGGATACAATAGGCAAAAAAATAGTGCGTTAAAAATTGTTGCTATCTTATCCAAAATATACCCTGACGATCCTGAGGTAGTGCTGATTGCTAATGAGGTTTTGAACAGTTTTAATAATTTTTTACCCCGTCGTGGACAAAGTTATACGTTAGTCCCAACAATAGAACAGCTATGGCATGAGACATTGGTAAACTATCAAAAG…	MPQQGKRLGEYLYEYLENDDYLHKLMGILSHQYACWLFNFDWKLTSKQKHDLLRFADLLA KSINKRGYNRQKNSALKIVAILSKIYPDDPEVVLIANEVLNSFNNFLPRRGQSYTLVPTI EQLWHETLVNYQKEKRKIPGEEDKSFIGKQDIIFKSLSSKLTSFSAPTSMGKTFLIEKYI EFKVKSGVVGSFAITVPSKALITEVKTQLINEIGIKLKEKKYRVISHPEEYRQDYEGSYI CVMTPERLLALLTQYSEVRLRHLFIDESQKATEASSRSVFYYEIFDQISAWEIQPKVTFA SPLIPNPGIFKKLIQADEPNSGLRIVESPVTQVKFIFDRYANNVVVYDDLNKSTSLVGKF KGTPSIPDIIQNMMNILKDGSCNLVYYGSKINA…
gene0805	Chromosome	-	792709	791468	1242	hypothetical protein	dnaQ	-	COG0847	L	K02342	PF01451.20	ATGAAGTTTAATAATAGCGAGTACGAATTAGTCGGTGAACAAGATGACAAGTTAGTTGTTCGTGTTAAGCATATGGGCAACCAAATTATTGAAATTACAAAGGCTCAGGGCAACATCATCTTCGACTTTGACCATCAACAGTACAACTCCGATCATCGCAATGAACGTCACCAAGATAAGTTTTTCAAGAATGATCCAGCTCATCCAGATATGAATATGATGGATACTCTGGCAGATCGAGGGTCTATTGAAGTTACCTCAGTTTATGGTAAGGACAACCTGCTTAACCAAATCATTCAAAAAGAAGACCATCAAAGTCGACAAATGTTAACTGAACAATTACCGGCTGCTTTAGCTACTTTAACGGACAAACAAAAATATGCCGTCACTCAGTATTAC…	MKFNNSEYELVGEQDDKLVVRVKHMGNQIIEITKAQGNIIFDFDHQQYNSDHRNERHQDK FFKNDPAHPDMNMMDTLADRGSIEVTSVYGKDNLLNQIIQKEDHQSRQMLTEQLPAALAT LTDKQKYAVTQYYCNGTKKNQIAKEMSISKVMAGRHVKAAIKKLRQFYGIED
gene0825	Chromosome	+	803124	804047	924	hypothetical protein	-	-	-	-	-	-	GTGCAGCAACAAAATAATCGTGTCAGTAAAATCGCTGATATTGGCGAATTAAACAAGCGAATCACCCTCATGAAAGAAAAGTACGTGGGCGAAAATCCAAATACCGGGATGAGTATGTATAAAAACGTCAAATTAGGTAACGTTTGGGCTAAGGTTTCTTCCCTTCACGGGCAGGAATACTACACCGCCGTTACTGTCAAACTAGAAAAGCAGCTTTCCTTTATTATTCGCTATCGTCCTGACGTTGATGAAGATACTAATATCTGGTTTGAAGGCCGCGGCTATGATATTGGCTTCATCGATGATGTTAAATATGGGCACGAGTTTATGGAGTTAAAAGCAGAATACAAAAGGGGGATTAAACTTGAAGATTAG	MQQQNNRVSKIADIGELNKRITLMKEKYVGENPNTGMSMYKNVKLGNVWAKVSSLHGQEY YTAVTVKLEKQLSFIIRYRPDVDEDTNIWFEGRGYDIGFIDDVKYGHEFMELKAEYKRGI KLED
gene0854	Chromosome	+	834548	835171	624	nitrate ABC transporter permease	-	GO:0044464;GO:0005623;GO:0016020;GO:0044425;GO:0051179	COG4986	P	K02050	PF00106.24;PF13561.5;PF08659.9	ATGAAAATTGGTATACCTAAAGAAATTAAAGCGCAGGAGCAACGGATCGGAGCAGCACCAATCACGGTCGCTAATTTAATCCAGGCTGGACACGAAGTAATTATTGAATCAGGTGCGGGAGTAGGCTCAGGTTATCCTGACGAAGCCTACGAAGAGTTTGGAGCAAAAATCGGCTCGGTAGAAGATGTATGGGACTGTGAGATGATCATTAAGGTTAAAGAGCCCTTACCAGAAGAATACCAATACTTCCGTCCCGGGCTCATTATTTACACCTACTTCCACCTTGCAGCAGATCGGCGACTAACTGAGGAATTGCTAAAGAGCAGGGTTACCAGTATTGCTTATGAAACGATGGTAGGACCTAATGGCGATTTACCACTGCTCTTTCCAATGAGTGAA…	MKIGIPKEIKAQEQRIGAAPITVANLIQAGHEVIIESGAGVGSGYPDEAYEEFGAKIGSV EDVWDCEMIIKVKEPLPEEYQYFRPGLIIYTYFHLAADRRLTEELLKSRVTSIAYETMVG PNGDLPLLFPMSEIARRMAVQVGAHFLERPQSGKGLLLSGVTGVPRGKVTIIGAGTVGFN ATKTAVGLGAQVTVLDINAQRLAEIDNLFSGKVQTLISNSYNIAKAVKEADLVIGAVLIP GALAPKLVTTAMVDSMEPGSVVVDTPIDQGGIFETSVKATTLKDPIYISHDVIHYTVANV PGAVPKTSTDALTSATVRYAIMIANQGVEDAANDRTILTGINTFNGQLTSKAVADSLNIE YTPFMS
gene0940	Chromosome	+	921154	921423	270	hypothetical protein	-	-	-	-	-	-	ATGTTACTATTCTATCATTTTTTAATTTTTTACTTTGGTTGTTCATGGGGATCTTTTTTAATGGCTACTTATCAACGTCGCTTAACCGGAGGCTCCATTACTTTTCCTGCTTCCCATTGTGATTATTGTTTAACTCCCCTACCCTACTTTTGTTTATTCCCTATTTTTAGCTACTGCTTTAGCAAGGGGCGCTGTCTTTTTTGCGGAAACCAGATTCCCCTCAAAGTGCTGGGTCTCGAAGTCATTAGCGGGATCAGCTTTTGGTTAACCATACAACTAACTACTGGCGAACCCTTTACACTTCTAACTCTGTTGATTCTAAGTTTTCTTAGTGTAGAAGATTACGCCACTAGACAAATCCACTCCCAAATTTTGCTATTTCCCGCGCTATTTGAAACT…	MLLFYHFLIFYFGCSWGSFLMATYQRRLTGGSITFPASHCDYCLTPLPYFCLFPIFSYCF SKGRCLFCGNQIPLKVLGLEVISGISFWLTIQLTTGEPFTLLTLLILSFLSVEDYATRQI HSQILLFPALFETYQSFSGVKFAALVILTVLLLNNFENQRFFQKMGQGDLEVMVFLALLF GTSVTSGIICLACLIALVRIMITKQRMVAFVPCLFAANWLVLTYINHSAPQLIMLR
gene1031	Chromosome	+	1016595	1016723	129	hypothetical protein	-	-	-	-	-	-	ATGGTAGGAATTATCATTGCTAGTCATGGTGAATTCGCCAAAGGCATTTTGCAATCCGGTTCAATGATCTTCGGTGAACAAGAAGACGTTAAGGCCGTAACTTTAATGCCTAGCGAAGGCCCTGACGATCTCAGAGCAAAACTTCAAGAAGCAATTGCTTCTTTTAGTAACCAAGACCAAGTATTATTCTTAGTCGACCTATGGGGAGGCACTCCATTCAATCAAGTTAACAACTTGTTTGAAGAACATAAGGACAAATGGGCAATCGTTGCTGGTTTGAACTTGCCAATGTTAATTGAAGCATATGCTTCTCGTCTATCGATGGAATCAGCACAAGAAATTGCTGCACACATCATTGACACAGCAAAAGAAGGGGTTAAGGTTCGTCCTGAAGAACTT…	MVGIIIASHGEFAKGILQSGSMIFGEQEDVKAVTLMPSEGPDDLRAKLQEAIASFSNQDQ VLFLVDLWGGTPFNQVNNLFEEHKDKWAIVAGLNLPMLIEAYASRLSMESAQEIAAHIID TAKEGVKVRPEELQPKEAPKAAEAAAPVNTGKPGHFDYVLARIDTRLLHGQVATSWTKTT NPDRIIVVSDNVAKDKLRSSMIKQAAPAGVKAHVVPIEQMIKLAKDDKHFGGTRAMLLFE TPQDALKAIEGGVPIKTLNVGSMAHSAGKVQPNTVLAFDQNDIDTYKKLEDMGVQMDVRK VPSDSKDNLDAIMKKAQDELNKQKNN
gene1032	Chromosome	+	1016909	1017859	951	hypothetical protein	-	GO:0016020;GO:0044425;GO:0051179	ENOG410ZTAG	S	-	-	ATGACAGCAAGTGTAAATGTTATCGGTGCTGGTCTTGCAGGAAGTGAAGCTGCATGGCAAATTGCAAATCAAGGAGTTAAGGTAAGATTATATGAAATGAGACCACAAAAATTAACTCCAGCACATCATACTGAAAATTTCGCAGAATTAGTATGTACCAATTCTTTAAGAGCAAATCGTTTAACCAATGCTGCTGGTTTGCTTAAAGAAGAAATGCGAACTTTCAATTCTATTATTATGGAGTCTGCAGACAAGCATTCTGTACCAGCTGGTGGTGCGCTTGCTGTTGACCGTGAAACTTTTTCGAAAGAAGTAACAGAAAAGTTACACAATCATCCAAATGTTGGGATTATAAATGAAGAAATTGATGAAATACCAGAGGGATTAACTGTAATTGCT…	MTASVNVIGAGLAGSEAAWQIANQGVKVRLYEMRPQKLTPAHHTENFAELVCTNSLRANR LTNAAGLLKEEMRTFNSIIMESADKHSVPAGGALAVDRETFSKEVTEKLHNHPNVGIINE EIDEIPEGLTVIATGPLTSDALAKDITKFTGSDGLFFFDAAAPILEKSSLDMDKVYLKSR YDKGEAAYLNAPMTKDEFYNFYNELIKAETAELHDFEDDKFFEGCMPIEEIASRGAQTML YGPLKPVGLEDPRTGKEPFAVVQLRQDNAAGDLYNIVGFQTHLKWSEQKRVFSMIPGLEN ARFVRYGVMHRNTFLCSPEVMQATYQTKKRPDLFFAGQMTGVEGYVESAASGLYAGLNAA RIAQGKDPVIFPEETMMGAMAHYITHASVKNFQ…
gene1086	Chromosome	-	1072689	1072576	114	hypothetical protein	-	-	-	-	-	-	ATGACCAAATATATTTTCGTTACAGGTGGAGTGGTTTCATCTTTAGGAAAGGGGATTGTTGCAGCTTCTTTAGCACGGTTGTTGAAAAATCGCGGTTTGAAGGTGACAATTCAAAAGTTTGATCCGTACATTAACGTTGATCCAGGAACGATGAGTCCGTACCAACATGGGGAAGTTTTTGTTACCGATGATGGTACAGAAACGGACTTGGATTTAGGACATTATGAACGTTTTATTGATATTAACTTAAATAAGTATTCTAACGTTACCACTGGAAAAATTTATTCGGAAGTATTGCGTAAGGAGCGGCACGGAGATTATCTTGGCGCAACTGTCCAAGTAATTCCGCACATCACTGACGCAATCAAGGAAAAAATCATGCGTGCTGGAACCGTTACG…	MTKYIFVTGGVVSSLGKGIVAASLARLLKNRGLKVTIQKFDPYINVDPGTMSPYQHGEVF VTDDGTETDLDLGHYERFIDINLNKYSNVTTGKIYSEVLRKERHGDYLGATVQVIPHITD AIKEKIMRAGTVTDSDIVITEIGGTVGDIESLPFLEAIRQMRSQAGAQNVFYIHTTLVPY LKAAGEMKTKPTQHSVKELRGLGIQPNMLVVRTEEDITDSMRSKIAAFCDVEPEAVIESK DVASLYEIPLNLKRQKMDEIVVKHFGLDVPEADMAKWADLVDHVNNRLDHTINIALVGKY VALQDAYISVNEALKHAGYVVNADIKITKFDSEKITKENVAELMAGQDGIIVPGGFGDRG IEGMIDAIQYARENDVPFLGICLGMQMASVEFA…
gene1114	Chromosome	-	1098459	1098211	249	LD-carboxypeptidase	-	GO:0003824;GO:0008152	COG1619	V	-	PF00496.21	ATGACACAAGCATTTGATGCACATGGAAAACCCTATAAGCGGTCTTTATTGATCCTTGTGCTTTTAATTGGTTCATTTTGTACCGTTTTGAACCAAACCATTTTAACCACGGCCTTTCCTACTTTAATGAAGGCCTTCGATATCAGTACCTCGACTGTGCAATGGCTCACGACTGGTTTCTTGATGGTCAACGGGATCATGATTCCCATTAGCGCCTGGTTGACTAGCCGGATTCCTTCCAAGCGGCTATACCTTTCAGCCATGACGATATTTTTAATTGGGACCACGTTCTGTTACGTAGCCCCGTCGTTTTCAGTACTCCTTGCTGGACGACTAATCCAAGCGCTAGGGGTCGGAATTACGATGCCCCTTTTGCAAACCATGATGCTAACCATTTTC…	MTQAFDAHGKPYKRSLLILVLLIGSFCTVLNQTILTTAFPTLMKAFDISTSTVQWLTTGF LMVNGIMIPISAWLTSRIPSKRLYLSAMTIFLIGTTFCYVAPSFSVLLAGRLIQALGVGI TMPLLQTMMLTIFPANQRGSAMGLAGLVVGVAPAIGPTLSGWVIDNYHWRTLFGMIIPIV IVVLIAGFFFMKDVLKTEHTQLDWISAALSTIGFGSLLFGFSEVGDKGWTDSLVVATLII GAIFVILFGARQLRSKNPFLDLRVLKIPEFSISATLSSVSMIAMVGAEMVLPLYIQTVRG ESAFHSGLTLLPGALMMGVLSPITGRLFDRIGARRLATTGMFLLTIGTLPFAFITRTTPM LYIIVLYAIRMAGISMAMMPVTTAGMNSLPFDK…
gene1160	Chromosome	+	1145722	1146117	396	dipeptidase	pepDA	GO:0003824;GO:0008152	COG4690	E	K08659	PF00204.24;PF00986.20;PF02518.25;PF01751.21	ATGAAAGTCGAATCTAACATTGTTATTAGCGAATTCATTGTAAATATGAAGGATCCATTTAAAAATGCAGATAACCACGGTATCAACATTTCCGATATAGTTGATTCCCAAGCTAAATCTTTATTTGAACATTCCGTCCCCTACTACGTGCTCACTAATGGGGTTGATCAAGAAGGTCCCGTGGGCACTCACATTGTACATCAAGACTTGTTTGATCATTTTCCAAACTTATCTTTATACTTCCACCGAATTTTAATGGCTTACGATTTCTTACAAGCTCACCCGGAAATAAATAAGGCAGCATTAACAGATGCTAGCGATGTAACAATGCTTAATTATCCTTTTGATAACGTCGAAGAGAACGTTTTATATATGGGTGATGAAGATTTCTATATTTTT…	MKVESNIVISEFIVNMKDPFKNADNHGINISDIVDSQAKSLFEHSVPYYVLTNGVDQEGP VGTHIVHQDLFDHFPNLSLYFHRILMAYDFLQAHPEINKAALTDASDVTMLNYPFDNVEE NVLYMGDEDFYIFGTQTITDRREIEFIDDFIVENGLLPTLNLGVIVGTRSVLLEYLGIMV KIITDTQLAVAKGNPSYQLSELEMALSNYVAYHYFNNRLVHGRAITTILDGMQKPNSAWF KHK
gene1282	Chromosome	-	1255655	1255437	219	Alpha-aspartyl dipeptidase Peptidase E	pepE	GO:0003824;GO:0008152	-	-	K05995	-	TTGTACTTCCCGCTTAATATTGCCTTTGGAGGTAAGACTTCGGTTCCACAAATTGCTAAAATATTAACCTTATATTCGATTAGTACAATCGTTAGTTTGGCAGACAAGGCACTTGATCAATTGGCGATTAAAAGGTGA	MYFPLNIAFGGKTSVPQIAKILTLYSISTIVSLADKALDQLAIKR
gene1310	Chromosome	-	1288446	1288324	123	hypothetical protein	-	-	-	-	-	-	ATGGCAATTACAGCAGTACGAATTGACGGACGTTTAATTCACGGCCAAGTTGCAAACTTGTGGACTACCAAATTAGGCGTTACACGGATTATGGTAATTGACGATCAAGTTGCAGCTAGTGACATTGAAAAGGCGGGATTAAAATTAGCGCGTCCGGCAGGAGTAGATTTAAGTGTGCTTCCTGAAAAGGTGGCGGCTGACCATATTAACCGGGGCGGTTATGATTCCCAAAAGGTATTCATCGTGGTTAAACGCCCACAAATCTTGTTAGATTTAGTTAACGATGGGGTAAAGCTTGAAGCCGTTAACGTGGGTAACATGTCCCAAACTGACGAAACTACCCAATTGACTAACTCCATTAACGTTGTGCAAGAAGACGTGGATGCATTCAACGCGTTG…	MAITAVRIDGRLIHGQVANLWTTKLGVTRIMVIDDQVAASDIEKAGLKLARPAGVDLSVL PEKVAADHINRGGYDSQKVFIVVKRPQILLDLVNDGVKLEAVNVGNMSQTDETTQLTNSI NVVQEDVDAFNALHEKGIKLTQQMVPGDQANDFMEILKKFKPKN
gene1312	Chromosome	+	1290346	1290495	150	cytochrome c	-	GO:0005215;GO:0016020;GO:0044425;GO:0051179	COG0053	P	-	-	ATGAGATTACTGTTGATGAGTCACGGAAATATGGCGATCGAAACGCTGAAAAGCGCAGAAATGATTTTAGGCCATATTGATAACATGAAGGCGATTGGTTTACAGCCTAACCAAGGTCCGGAAGATTTACAAAAAGCTGCCGAAGAGTTTATCAATGACAACCCTAATCAGGACAAGACCATGGTTGCGGTTGATTTGCTCGGCGGAACTCCATCAAACGTCGTGGTACGCTTGATGGCTAAGTACCCAGATTTAGAAGTGGTTAGCGGGTTAAATCTACCAATGGTGATTGGATTTGCAAACCAAGTAATGATGGGAATGGATGTTGACAAACAATCATTGATTAGTGAGGCACAGAACGGCGTTGTTGACGTAAATGCTAAATTGAATGGATAA	MRLLLMSHGNMAIETLKSAEMILGHIDNMKAIGLQPNQGPEDLQKAAEEFINDNPNQDKT MVAVDLLGGTPSNVVVRLMAKYPDLEVVSGLNLPMVIGFANQVMMGMDVDKQSLISEAQN GVVDVNAKLNG
gene1438	Chromosome	+	1420491	1420622	132	hypothetical protein	-	-	-	-	-	-	ATGAAAGTTATTTTTATGGAAGACGTAAAGGGTAAGGGTAAACGCGGAGAGGTTAAAAACGTCCCCGACGGATACGCGCAAAACTTCTTAATCAAAAATGGTAAAGCGAAGGCGGCTACTAAAGCGGCTATGAGCGAATTAAAGGGGCAAAAAAAGGCTGAAGAAAAGCACGAAGCCGAAGTGTTAGCAGAAGCCCAAAAGTTAAAACAAGTTTTGGAAGCTGACGCAACGGTCGTGGAAATCAAGGCCAAGGCTGGTAAGGACGGCCGGTTATTCGGTTCGATTCCTAGCAAACAAATTGCCACGGCATTGGAACAACAGTTTGATATTAAGATTGATAAACGGAAAATTGAGTTGAACGAGCCAATTCGGAGCATGGGTTACACCAACGTGCCCGTT…	MKVIFMEDVKGKGKRGEVKNVPDGYAQNFLIKNGKAKAATKAAMSELKGQKKAEEKHEAE VLAEAQKLKQVLEADATVVEIKAKAGKDGRLFGSIPSKQIATALEQQFDIKIDKRKIELN EPIRSMGYTNVPVKLHQQVTAKIRVHVSEK
gene1444	Chromosome	+	1424342	1424464	123	MarR family transcriptional regulator	-	GO:0001071;GO:0005488;GO:0009987;GO:0008152;GO:0050789;GO:0065007	ENOG4111TPH	K	-	-	TTGGGAATTATTCAAATTAAAAATTTAAGTTATAGTTATGATCAACAAGTATCCCCGCTGTTTGAGAAGGTCAATTTAGAAATTGACGCCCGGTGGAAATTGGGCTTAATTGGCCGAAACGGCCGGGGAAAAACGACCTTATTAAAAATTCTACGGGGACAGGTGCCTTATCAAGGGCAGGTAAACACCGATTTGCAGTTCAATTATTTTCCAGCAAGGGTCCCCAATCCTCAAGCGCCTTTGGAAAAGGTGTTGATGGAAATCACGCAACGGGATTACTCTAATTTTTGGGAAGTCGAACGGGAAATGGACCGAATCGGCTTGCCCAACGAGCTTCTTGCGCGACCGTATGACGAACTGAGCCCCGGACAACGTACCAAAGCGCAATTAGCGGCGATG…	MGIIQIKNLSYSYDQQVSPLFEKVNLEIDARWKLGLIGRNGRGKTTLLKILRGQVPYQGQ VNTDLQFNYFPARVPNPQAPLEKVLMEITQRDYSNFWEVEREMDRIGLPNELLARPYDEL SPGQRTKAQLAAMFANAGAFQLIDEPTNHLDDEGRQRLADYLKRKQGFIVVSHDRDFLNQ VIDHVIAIDRAQITSLHGNYTTWATERQREDERERRTKETLQKEVKQLSKAAHQKQNWSM ATEREKAGAPDKGFVGHKAAKIMKRATTIQARAEAKVADKQRLLKNIEIEAELQLNYNPP RLPVKASLLTVDQLVVSRGKGPLNQPISFNLKAGERIVLQGPNGVGKSTLIAAILGNPKL RTTGSVNLRNGLKVSYLPQAFDALSGDLASFAQ…
gene1457	Chromosome	+	1435710	1435904	195	ABC transporter ATP-binding protein	-	GO:0003824;GO:0005488;GO:0009987;GO:0008152;GO:0050789;GO:0065007	COG3279	T	K01990	PF00343.19	ATGACACAAGCAATTCATGTAACCTCAGAAATTGGTAAACTCAAAACGGTTATGTTGCATCGTCCAGGACGTGAAATTGAAAACATCACGCCGGACTATATGGAACGGCTGTTATTTGATGACATTCCATATTTACCAATTGCTCAAGAAGAACATGATTTCTTTGCAAAGACTTTGCGCGACCAAGGAATTGAAGTACTTTACTTCTCTAAATTGGCTGCCGAAGCTTTAGCTGATGAAGGTGTTCGTCACGAATTTCTCGAACGCATGATTGCAGAATCCGGCTATGTAGCTGGTGCAACTCACGACGGATTGATGGAATACTTGTCAGCAATGGATCCCCAAACCATGGTGGACCGCATTATTGAAGGTGTTCGGGCATCCGACATCAACATTGCG…	MTQAIHVTSEIGKLKTVMLHRPGREIENITPDYMERLLFDDIPYLPIAQEEHDFFAKTLR DQGIEVLYFSKLAAEALADEGVRHEFLERMIAESGYVAGATHDGLMEYLSAMDPQTMVDR IIEGVRASDINIAQPDLQSVSENTEWPFLMDPMPNAYFTRDPQASIGEGISINKMTFTAR KRESLITEYIIKYHPRFAGKVEVWRDRNHETHIEGGDELVLSDHVLAIGVSQRTTADAIE DITRQLFKDSNYDTVIAIGIPHNHAMMHLDTVFTMINHDQFTVHPAILDGDGHVDNWVLH PDQNGGITMEHHTDIKEVLKKALNKSEIDLIPTGNGDPIVAPREQWNDGSNTLAIAPGEV VTYDRNYVSNDLLRKHGILVHEVRSSELSRGRG…
gene1481	Chromosome	-	1463458	1463147	312	hypothetical protein	-	GO:0003824	ENOG410XP82	S	-	-	ATGGACCTCACGATTATTAAAAAATACATCGCCACCTACCTATCCTCACCGACCACTCGTTTAACTACGGTCGACACCCCGCGAGTGGGAATCAAAGTCGTTAAGGGCGATGAGGAAACTTTCTTCTACCCTAATCCGGAAGAGCCAAACGCCTTCTTCGAGGAGTTCGGTGCACACCGTTATCTTCACCAATATGATGCAGCAAAGAAAGCATTTACTACGCAAGAACTATAA	MDLTIIKKYIATYLSSPTTRLTTVDTPRVGIKVVKGDEETFFYPNPEEPNAFFEEFGAHR YLHQYDAAKKAFTTQEL
gene1536	Chromosome	+	1522780	1522902	123	hypothetical protein	-	-	-	-	-	-	ATGATTATTTCAATTGGAAACGACCATATCGTTACAGACGTAAAAATTCAATTATCAAATTTTTTGAAATCCTTAGGTCACGAAGTAATTGATGAAGGAACTTACGACACCACCCGGACCCACTACCCAATTTACGGGAAACGGGTTGCTGAAGACGTGGCGGATGGTCGTGCAGACCTTGGCGTGGTACTTTGTGGAACCGGAATCGGGATTAGTACCGCGGCCGATAAGAACGAAGGTGTCCGGGCTGCGTTAGTTTCTAACCTAGTTGCCGCACGTTACGCTAAGGAAGAACTTAACGCTAACGTAATTGGTTTTGGCGGCGCAACCGTTGGCGAACACCTCTGCGAAGACATTATTAAGGTGTTCTTGGATTCAGAATACAAGGAAACCGAAGAA…	MIISIGNDHIVTDVKIQLSNFLKSLGHEVIDEGTYDTTRTHYPIYGKRVAEDVADGRADL GVVLCGTGIGISTAADKNEGVRAALVSNLVAARYAKEELNANVIGFGGATVGEHLCEDII KVFLDSEYKETEENKKLIDKIDHIATPNPDQKDNPHFFDEENEKWAEGFYHD
gene1537	Chromosome	+	1522982	1523098	117	hypothetical protein	-	-	-	-	-	-	ATGAAAACATTGACAGAAGGAAAACTACGGGGACTGAAGGCTTTATCAGATGAAAACGGCGTAATCAGCGCTTTGGCAATCGACCAACGCGGTTCGTTGAAAAAGATGATTAGCGCGGCGAGCGGACACGAAGCTAACCAAAAAGAAATCGAAGACTTTAAGGTGGCGATTTCTTCCGAATTGACTCCATACGCAAGCGGAATTTTGCTTGACCCAGAATACGGCATTCCCGCAGCACGAGTTCGCGACGAAAACGCTGGCCTACTAACGGCTTATGAAAAGACTGGTTATGACGCAACTGAGCCAGGCCGTTTCCCAGACATCCTTGATCAATGGTCAGTACGTAAACTTAAGGAATTAGGTGCGGACGCCATCAAATTCTTGTTGTATTACGATGTT…	MKTLTEGKLRGLKALSDENGVISALAIDQRGSLKKMISAASGHEANQKEIEDFKVAISSE LTPYASGILLDPEYGIPAARVRDENAGLLTAYEKTGYDATEPGRFPDILDQWSVRKLKEL GADAIKFLLYYDVDEGEEINERKHAFIQRLGDECKAEDIPFFLELVSYDANNDDVKGKEY AKVKPHKVIEMTKEFSKPEYGVDVLKLEVPVNQAYVEGFAENDADVVYSKEEAAKYYKEQ SDATDLPFIFLSAGVSAELFQEELQFAHDAGSKFNGVLCGRATWRGAIEPFAGESEEVGR KWLQTQGKKNIEDLNKVLAKSATPWFEKVQK
gene1559	Chromosome	+	1544419	1544871	453	flippase	-	GO:0016020;GO:0044425	COG2244	M	-	PF03807.16	ATGGAAAAAATTTTGATCTTAGGTGCATACGGCAAAACCGCTCAAATTGTAACTGAACGTCTTTTGGCAGAAACCAGTTTAAAACTGAAACTCTTTTTAAGAAACGCTAACCGACTTGCTGACTTGGAGGATAATCCACGAATCGAATTGATAGAAGGAGATACTACAGATGTTCTTCAGCTTGAAGCAGCGATGCAAGATGTTGAAATCGTATATTCTAACGTTGGCGGAGTTGACTTAGCGCAAACAACCCAAGCAATTTTTACTGCGATGGAAACAACAGGGGTTAAACGACTAATTTTCTATAGTGCATTAGGCGCCCGTCATGAGGTTAAGGGGAAATTTGGGGAATGGAACGAAAAAGCAATTTCCAGTTATTTACCTGACTTCCGTAAATCA…	MEKILILGAYGKTAQIVTERLLAETSLKLKLFLRNANRLADLEDNPRIELIEGDTTDVLQ LEAAMQDVEIVYSNVGGVDLAQTTQAIFTAMETTGVKRLIFYSALGARHEVKGKFGEWNE KAISSYLPDFRKSAALIDKHQGIDTTELRPAWLTDQDEVNYEITKKDENFKGTEVSRKSV ADVVVKIIKDPTRYAHESIGINKPDTAGDRPAWM
gene1647	Chromosome	-	1643087	1642716	372	transketolase	tktA	GO:0003824;GO:0005488;GO:0008152	COG0021	G	K00615	PF00231.18	ATGCCAATCACACTAGCTACAATAAAAGATAAACTCGATAATCGTATCGGGGAAGAATTATTGGTAGTCGCTCAGGCTGGCCGCAAAAAAGTAACTAAACGGCGTGGACGATTGCACATGACATACCCAGCCGTTTTCGTAGTTGATTTGGATCAAGACGAGAACTCCTTCGAACGTGTGTCGTACAGTTACACAGACATTTTAACTAGAAACATCAAACTAAACTTTGACGATGAAACTGATGGTGAAGAAGCCGCCGAAGACATCGAGGATGAAGAAGACGAAGCAGAATTTGATGCAGAGTAA	MPITLATIKDKLDNRIGEELLVVAQAGRKKVTKRRGRLHMTYPAVFVVDLDQDENSFERV SYSYTDILTRNIKLNFDDETDGEEAAEDIEDEEDEAEFDAE
gene1693	Chromosome	+	1677406	1677522	117	hypothetical protein	-	-	-	-	-	-	ATGCCAATCTATACCAAAGGTGGAGATAAGGGATCAACGAGCCTTTACGACGGCAAACGAGTGCATAAGGACTCTTTACGAGTGGAAACTTACGGAACGTTTGACGAACTAAACGCCAACATTAGCGTGGCGGATAAACTTTGTTTAAGCAAAAAAAATCAAGAAATCTTGAAAAAAGTTGAGTACAAGATGTTCTTTTTACAAGGAGAAATTGCTACTTTAGATACCCAAAAATTTTTAAAAAATAGCGTGACCATTGAAGAACAAGACGTACTCGATTTGGAAAAGGTTATTGATGAATACACAGTCAAATTGCCACCCGTAAAGTCTTTTATATTGCCTGGTTCAAGCTTGGCCGGTGCCCAGTTACACGTGTGTCGGACAGTTTGTCGGAGAGCA…	MPIYTKGGDKGSTSLYDGKRVHKDSLRVETYGTFDELNANISVADKLCLSKKNQEILKKV EYKMFFLQGEIATLDTQKFLKNSVTIEEQDVLDLEKVIDEYTVKLPPVKSFILPGSSLAG AQLHVCRTVCRRAERRFVQFASETTVRPVLEKYVNRLSDFFYILARSEDYEDYLAKVTEK VIKRYRAYFTKN
gene1732	Chromosome	-	1714256	1714143	114	hypothetical protein	-	-	-	-	-	-	ATGGCAATTATTCAAGTACCACACGATTTGACCGAAGTAAGGGTTAAAAAAGAACAATTAAAAGAACAGGGTCAAGCGGTTGCTGAAGAACAATTAATTGAACAAGCAATCCAGGATAATGCCCAACACTTATTAGACGACATTTTGGACGGGCACTACTTTACTTGTAAATTAGAAAATGACGAGTTGGTAGTCTATGACGTGATTAACGCGCCCACTGGTAAAGTTGCACCTCGCGGAACTAGCTTTACTGAGGATTTTACACAAGATGCGGATAGTCTCTGGGACTACTTGGATAAACAGCTAAGTAAAATCGCTGGCGGACGTTAG	MAIIQVPHDLTEVRVKKEQLKEQGQAVAEEQLIEQAIQDNAQHLLDDILDGHYFTCKLEN DELVVYDVINAPTGKVAPRGTSFTEDFTQDADSLWDYLDKQLSKIAGGR
gene1777	Chromosome	+	1758773	1758919	147	mucus-binding protein	-	-	ENOG411248X	M	-	-	ATGCTACAACAATACAAAAATATCTTGGCACCTGTTGACGGTTCAAAAATGACAGAGGTTGTCGTGGACCGGGCAATTGAAGTTGCTAAACGGAATAACACTCATCTAGATATCCTAAATGTCTTAGAAGTTAACCAATTTAGTGACACCTATGGTGGAGCGGTTAGTGGAGATGTAATCTACAAGCTTTCTGAAGACGTCCAACATCGCTTAGAAGAACTAAAGAAAAGAGCTGAAGATGCTGGGATTACCGACGTTAGCATTCATATCCGCTTTGGTAATCCTAAGCCGGTAATTGCTCGTGAATTTCCAAAGGATCACAAAAACGAATTGATTATGATTGGTTCTACTGGTTTAAACGCGCTAGAACGCTTAATGGTTGGTTCAGTTGCTACTTAC…	MLQQYKNILAPVDGSKMTEVVVDRAIEVAKRNNTHLDILNVLEVNQFSDTYGGAVSGDVI YKLSEDVQHRLEELKKRAEDAGITDVSIHIRFGNPKPVIAREFPKDHKNELIMIGSTGLN ALERLMVGSVATYVSRNAVCDVLVVKPEKKAKK
gene1801	Chromosome	-	1780659	1780090	570	hypothetical protein	-	-	-	-	-	PF13602.5;PF00107.25;PF08240.11	GTGCACCAAGCCCCCGGTCAGCTCTTGAGGATTAACGGAATTAATTCATTAATCGTGGGTTTAGCGATTGATGAATTAATTTGGTTAACCGCAGAGAGTTGGGGGCTTAGTGCACGTTTCGGCTATCTCACAGTAGAACACGCTCCTCTAACTTTGGGTCATGCGGTTAAGGACCTAATCTGGTTATCCGCAGAACTCTGA	MHQAPGQLLRINGINSLIVGLAIDELIWLTAESWGLSARFGYLTVEHAPLTLGHAVKDLI WLSAEL
gene1893	Chromosome	-	1882263	1882129	135	hypothetical protein	-	-	-	-	-	-	ATGCAGAGATTCTATCTAAAAAGTCAAGGGCTAGAAAATAAAGGTGCTACCACGGTTAGCGATGAAAACCATAATTCCAAATACCTTCTAGTTGGCAAATGGGGCATCAAACGCGATGCCCTTTCTGTTTACGATATGCAAGGCCAGCTCCGCGCTGAGCTTAAGCAAATCGCGGTAGGACTATTACCCAAGTTTAAATTGTTTTTAAATAACCACGAAGTTGGGACGGTGACGACTCCCGTAGGCTTCATTCGCGGGCTCTTGTACGTTCACAACCTTCGCTGGATTATTATTGGAGATACCGTTACCTGCCATTTTAAGGTTTTTCATGGCTTAACTAAAATTCTTGAAGTTAACCGCGTTCAAATCAACGGCAGTGCATATATTGAATTGAACGTT…	MQRFYLKSQGLENKGATTVSDENHNSKYLLVGKWGIKRDALSVYDMQGQLRAELKQIAVG LLPKFKLFLNNHEVGTVTTPVGFIRGLLYVHNLRWIIIGDTVTCHFKVFHGLTKILEVNR VQINGSAYIELNVFVESNTPLFICLAAILDRWIQKRPPLREPKLVRTWKIESDTAGYNNF SKENSNANH
gene1999	Chromosome	+	1998703	1998837	135	hypothetical protein	-	-	-	-	-	-	ATGAAAAAAACGCTAACGTGGTTAGGGGTTACAGTAGGGTCTTTAGTCGTCTTCGCGGGCGCCGGCTTTGGGTTGACCTTAGTCAATAAGGATTCTCTAGCTACGCACTTTATCGAAAAGTACACGGGGTCAAAATCCGACTCCGCAAGTAGTTCAGGTACCACATCATCTTCGTCCGATTTGCTTAAAGTATCGAAGAGCTCTAACCTCGATTCGATTTTAAACAACGGCGAGTATAATGGTTCAGCAGCATTAAATACAGGTAAGAAAATTCTCGTTAGTTCGCGTGGCTACGGCAACCACGCAAATAAAATTACGATGACGCGAGATAGTCGTTTTGTGATGGGGAAAATACAAGACGTGGTCAATAACGCGGTCATCATGCACTTGATTGACACT…	MKKTLTWLGVTVGSLVVFAGAGFGLTLVNKDSLATHFIEKYTGSKSDSASSSGTTSSSSD LLKVSKSSNLDSILNNGEYNGSAALNTGKKILVSSRGYGNHANKITMTRDSRFVMGKIQD VVNNAVIMHLIDTGKVKLNDKLSKYDKDVAGADLITVKEVMNQTSGLSAADFSANGSAKD LIKKVNADAAYDSASEGTYSDSRVNTILQAAIIQKATGQSYRSVIQDLLDQLELDQTTFG LKNKTVDYYESGDSLNGTKVSLDDLDTKAINRLGKDQLVSSPSDMAQLFNYLFNSDYVAP ATLDKVFRDAKGDHAAGFSVDGNSLSLAQSIAGGRNRVEWNLKDQTGTFLFSNYVNGEDN LASISTNMFDYLR
gene2017	Chromosome	+	2017119	2017331	213	2-hydroxyacid dehydrogenase	endA	GO:0003824;GO:0009987;GO:0008152	ENOG410XSDQ	S	K15051	-	ATGGCAGATTTTTTTGTACACTTAGGTATAAAAAAACGGACACTCACTGTCCGTTCAGAAAAAATCAACCACCACGAAGATTCTCAGAAAGAAGTGAATGTCCTTATGCGTAATGATACTACCAAACTTTTGTTAGGTATAGATGATAATCATATAAAAATTAAAAATGGTGCTCGAAAATGTGATGGAGTTATTCGCTTGGAAGGCACTTTAGACTACAAGCCGATGGCTTGTCCCAAATGTGGCATTATGAATAATGGACAGATTATTAGGTATGGGTGGCGATTGACCACCGTTCGCTTTGCTAAAGCTCTTGGAAATGATACCGTCTTGAAGTTAAAGCGCAGATACTTTCGCTGTAAAGAATGCCAAACTAATTTTCTGGCGCAAACCAATCTA…	MADFFVHLGIKKRTLTVRSEKINHHEDSQKEVNVLMRNDTTKLLLGIDDNHIKIKNGARK CDGVIRLEGTLDYKPMACPKCGIMNNGQIIRYGWRLTTVRFAKALGNDTVLKLKRRYFRC KECQTNFLAQTNLVPKHCTISNPTRKACLEKLAEPVSLKHIANELSTSDSFVGRQLLRAE RDFKPNFHWLPEVILMDEIKSTKTATDAMSFEFMDAKTHKLIDILPFRTIQRLEKYFKRY DQAARENVKIIVTDMNYTYPKLTRTIFPNAIVVVDKFHIVNALNRAFNKTRVRIMKKIAP SSREFKALKRYWKLLLVPHEQLDFEQFRKWTYFPYWVTAKDIVDRLLNLDPVLKQTYDVL NKLQTALKHKDWNNYNAAFWNTEGCSEEMLSTL…
gene2063	Chromosome	-	2074794	2073859	936	non-ribosomal peptide synthetase	-	GO:0003824;GO:0008152	COG1020	Q	-	PF04327.11	ATGCTCAATACTATTATTACACGATTTGAAGAGCAGGTAGAAAAGGTACCAGAGCAGAATGCAGTTGTTTTTGGTCAGAAAAAGTTAAACTATCGACAACTTGATAAAAAATCTAATATTGTAGCTAATTATTTGATTAAAAACTGTCAAGTGAAACACGGTGATATTGTCCCATTACTTCTTGACCGTAGCGAAAATATGATTGTTGCAATTATAGCAGTATTAAAAGCTGGTGCAGCATATACAGCATTATCAAAGCAATACCCACAAAATCGTATTGATTTTATTCGTGAACAAACGAATGCTGCTATTATTGTTGATGATAAATTGTTGAGTCAGGCATTAGTAGGAACAGATAGTAGTAATCCGGACTGTAAACACGGTATCCAAGATCTGGCA…	MLNTIITRFEEQVEKVPEQNAVVFGQKKLNYRQLDKKSNIVANYLIKNCQVKHGDIVPLL LDRSENMIVAIIAVLKAGAAYTALSKQYPQNRIDFIREQTNAAIIVDDKLLSQALVGTDS SNPDCKHGIQDLAYVVYTSGTTGHPKGVLHSNLSVTSHIDSYWKAIGLSDEHYNMLFLVN YVFSVATTQIFGALLHGDTLVISNSNAVEDIDHLERYINTEKINYFQCTPSLANSIDFSR LTSVKTVAVAGEKIPRSLFTNTHDNQVTLVNVYGQSEFHAGTTNIINTVDDINKIGHPVN GRERKISCVNA
gene2070	Chromosome	-	2081588	2081391	198	DNA methylase N-4/N-6	-	-	-	-	-	-	GTGACCTGGGCGCGCCTCGTAAAAGTAGCGCTTGAAACTCTAGGCGGAGCTACAGATTTAAACGCTATTTATCAACTACTCGATGGTTGTCGTAAGGCTAACAATAATCGTAATTGGCAAGCTAAGATTCGCCAGACTTTGCAACAATCAGATTATTTTGATCATGTAACCCGCGGCGTTTATCAATTAGCAGCATAG	MTWARLVKVALETLGGATDLNAIYQLLDGCRKANNNRNWQAKIRQTLQQSDYFDHVTRGV YQLAA
gene2071	Chromosome	-	2081758	2081645	114	hypothetical protein	-	-	-	-	-	-	ATGCGGCCATGGCGGAATTGGCAGACGCGCAAGATTAAGGATCTTGTCGGGGTTAACCCGGTGGAAGTTCGAATCTTCTTGGCCGCATTTTATATACAGAATAGCCGATATTGA	MRPWRNWQTRKIKDLVGVNPVEVRIFLAAFYIQNSRY
gene2149	Chromosome	-	2167825	2167631	195	serine--tRNA ligase	serS	GO:0003824;GO:0005488;GO:0044464;GO:0005623;GO:0009987;GO:0008152;GO:0044699	COG0172	J	K01875	PF06028.10	ATGTTAAATCCAAAGTTTGTTCGTAATAACCCAGAACTTGTTAAGACTAAGCTCCAGACTCGGAAGGTTGATCCGGCTGAGGTTGATGAATACTTACAGTTAGACCAACAAAACCGGGATGCAATTACCAAGGTTGAAGGATTGAAGAAACAGAAAAACCAGTTGACGGAACAAATTGGGCAAAGTGATCCGTAA	MLNPKFVRNNPELVKTKLQTRKVDPAEVDEYLQLDQQNRDAITKVEGLKKQKNQLTEQIG QSDP
gene2164	Chromosome	-	2182661	2182398	264	hypothetical protein	-	GO:0016020;GO:0044425	-	-	-	-	ATGGCAACGATTATAATTATTGGAATAGTAATTATAGGAATTACGCTGGGATTAGGATACTGGAGTTATTTACTGGGAAAAAGGAATCAATCTAATTTTGTTGGCACTGTTATTCCAGTAGCTTACTTTGCCGTTCGAGCAATCTTAGCTGTGATGACACAAACTACGACACATGGGCTAGTATCGTCATTACTCGGTAGCTTGTTATTCAGTTTGATTTACTATGGCTTATTTGTTGGGGGTAAGCACCGGGCCAATAAGTAA	MATIIIIGIVIIGITLGLGYWSYLLGKRNQSNFVGTVIPVAYFAVRAILAVMTQTTTHGL VSSLLGSLLFSLIYYGLFVGGKHRANK
gene2219	Chromosome	+	2234327	2234461	135	hypothetical protein	-	-	-	-	-	-	ATGTTAGAACCGACTAAGCAATCACCATGGCGCCTGAGCCCATTTAACTTCGCACCCGGGCCACCACACCACGGAACTAACGAAAATACCAACGACTTGATTTACGAACACATTTCCCAAAAAGAACTGCTTTAA	MLEPTKQSPWRLSPFNFAPGPPHHGTNENTNDLIYEHISQKELL
gene2221	Chromosome	-	2236545	2236372	174	unknown protein	-	GO:0016020;GO:0044425	-	-	-	-	ATGAAAAAAGAAAGTTTGAATGCAGTTTCGAATTTTGAAACAATGAATACTTCTGACATGATTAACATTATTGGTGGAAAAAAGAATAAGTATTATCGTGCAGGTGCAAATGCTAGAAAAACTGGACTTATGATTCTGGGAATTGTTGCTGCCGGAGCCGCAATTGGTATGTAG	MKKESLNAVSNFETMNTSDMINIIGGKKNKYYRAGANARKTGLMILGIVAAGAAIGM
gene2222	Chromosome	-	2236729	2236598	132	hypothetical protein	-	-	-	-	-	-	TTGAATAGTAGTTCCATTGAAAAATTTCAAGTTTTAAGTCCGAATCAGTTACAAGCAACAGTCGGTGGCAAAAAGCATAAATTATCATGGAAAATCAATCAATTCTGTCGCGGTTGGCTAGGTTGGAATTAG	MNSSSIEKFQVLSPNQLQATVGGKKHKLSWKINQFCRGWLGWN
gene2230	Chromosome	-	2245311	2245174	138	hypothetical protein	-	-	-	-	-	-	ATGAATAAAAATCCTAAATTAAAAAGGTTAATAATGGACAGCTTTGAGGATGATATTTTACCTTTTTGGGAAAAGGATGTCGTTCAATTTATGGTTGGTGGTAAGCCAAGGATTTTTGAAGTTTATATTGTAAAATAA	MNKNPKLKRLIMDSFEDDILPFWEKDVVQFMVGGKPRIFEVYIVK
gene2430	Chromosome	-	2462516	2462289	228	hypothetical protein	-	GO:0016020;GO:0044425	-	-	-	-	ATGCACGTTTTCCTGAAAAACATGTCCACCGAGCTGGATACAGAAAAAGTGGCTGGTCTAGGGGCGTGGGCTTACGTCGGTCAAGATCATCACGGGATGTACTGGTACGACTTGAAGACGCTGGCAAGTGCTGCGGAAATCAAGCAATCGCTACAGCCAATTGTGGGAGATAGCGTTTCTGTATCGATTGTAAGTTGGCTGGGATTGGCACCAATTGGATTTGTTTAA	MHVFLKNMSTELDTEKVAGLGAWAYVGQDHHGMYWYDLKTLASAAEIKQSLQPIVGDSVS VSIVSWLGLAPIGFV
gene2459	Chromosome	-	2489960	2489688	273	DNA-binding protein	-	GO:0003824;GO:0005488	-	-	-	-	ATGCACTACTACCAGCCGACTGTAGGGATGGTCGACCAGGTTATTTATCCGATTCAATTATTTAGCACCACGACTAAGGATGAGGATGATGCGCAATTAGTGGGTTGCTTAGCGCTTTACAATTACGAAACGTTTGAAATCCAACAGGTGCCGCTGACGGCAATTGCTCGTATCGCGATTATTGCCGATCCGGAGCATCCCCAGACAACACCGGAGACGGAAAGTCCGGATTGGTTACGCATATTTTTACATGGGTGGAATGACGATTTTTGA	MHYYQPTVGMVDQVIYPIQLFSTTTKDEDDAQLVGCLALYNYETFEIQQVPLTAIARIAI IADPEHPQTTPETESPDWLRIFLHGWNDDF
gene2483	Chromosome	+	2510593	2511090	498	peptide ABC transporter substrate-binding protein	-	GO:0044464;GO:0005623;GO:0032991;GO:0016020;GO:0044425;GO:0051179	COG4166	E	-	PF00456.20;PF02779.23;PF02775.20	TTGGGCAAAAAATCGCTAACGTTAACGATTACTTGTGGTGATGATGACAACTCACATCAGGTCGCTGAATTCATCCAGGGACAATTGACCAGTCACCTCCCCGGACTAAAGGTAACAATCAAGGCAATGCCATTTACCGCAATGCTAGGTAAAGTGTCCAAGGGAGCCTTCCAGCTTAATTTAACTAGCTGGAGTATGGATTTTGCCGACCCTTCACAATCATTAACAATTTTGACTGGCGACAGCAACTCCAACATGGGCCACTATCAAAGCAAGGCTTACGACCAGGCAATGCAAGCCGCTGATGGTCCAGATGCTTTGAACGCGACCAAGCGCTATCAAGACTTAGTTCAAGCCGCTAAAACGGCGCTAACTGATCAGGCCGTGACCCCACTCTAT…	MGKKSLTLTITCGDDDNSHQVAEFIQGQLTSHLPGLKVTIKAMPFTAMLGKVSKGAFQLN LTSWSMDFADPSQSLTILTGDSNSNMGHYQSKAYDQAMQAADGPDALNATKRYQDLVQAA KTALTDQAVTPLYEGRSHLLVKSHLKGVIYNNFSGAANYRTAYVK
gene2537	Chromosome	-	2569444	2568938	507	glycogen synthase	glgA	-	COG0297	G	K00703	PF00005.26	TTGCTGGATGCATTGAATCCATTCTTGCAGCAACAAGATGTGCAACTCATCGTTTTGGGAACGGGGGACCCAGCATTGGAACGCGCGTTACGCACCTATCAGTCGGCGTATCCGCAAAAGGTGGTCGCCGCGATTCAATTTGATACGCAGCTAGCTCAGCAAATCTATGCGGCCAGTGATATCTTTCTTATGCCTTCTGCCTTTGAACCGTGTGGCTTGTCGCAGATGATGGCGATGCATTACGGGACGTTACCGATCGTGCACGCGGTCGGTGGGTTGCGGGACACGGTCATTCCGTACAATCGCTATACCGGTCAGGGAACCGGCTTTAGCTTTGACGACTACCAGCCAGCGGTTCTACGTAAAATTATGGTTCTAGCCGTGACCTTATATCGGCAG…	MLDALNPFLQQQDVQLIVLGTGDPALERALRTYQSAYPQKVVAAIQFDTQLAQQIYAASD IFLMPSAFEPCGLSQMMAMHYGTLPIVHAVGGLRDTVIPYNRYTGQGTGFSFDDYQPAVL RKIMVLAVTLYRQHPLVWRQLQHQAMTCDFGWEHSAQQYRATYQKLMR
gene2547	Chromosome	-	2581164	2580850	315	MFS transporter	-	GO:0016020;GO:0044425;GO:0051179	ENOG410ZVV9	G	-	-	GTGGTACAAAAGCAACTCATTAAAACGCCGTGGCTAATTGCCGGGCAGTTTATGAATAACATTGGTATGAGTTTCATTTGGCCGTTAACGACGATCTACATGCACAATGTGTTAGGTAAGTCGTTGACGGAGACTGGAATTGTCCTGATGCTCAATTCAGTTGCCAACGTTTTGGCAAGTACGATTGGTGGGCGTATATTTGATCAAGGTAATCCTTATCACCTGTTACTGATGGGAATCACGTTGAATGGCCTCGCGAACTTTGCTCTGAGAACGTGTTTAGAATCTTTTCAAGAGTATTCGCAGGAAGGCTAA	MVQKQLIKTPWLIAGQFMNNIGMSFIWPLTTIYMHNVLGKSLTETGIVLMLNSVANVLAS TIGGRIFDQGNPYHLLLMGITLNGLANFALRTCLESFQEYSQEG
gene2586	Chromosome	+	2624226	2624462	237	LacI family transcriptional regulator	lacI	GO:0001071;GO:0005488;GO:0009987;GO:0008152;GO:0050789;GO:0065007	COG1609	K	K02529	PF05713.10	ATGGCTGAACATGATAAGCGGATACCGGATGATTACAGTGTCATTGGCTATGACGATGTCGAAATGTGCCAATATGTCGCGCCACAGCTTACAACCATCGCACAACCGATTTTTGAGTTGGGGCAAACGACAGCCAACCAGTTACTCGACCGTATTGCTAATCCGCAGCAGCCATGGGAAGAACACCACTTACCAGTTAAATTAATTGAAAGAAATTCGACGGCACATTTGAATTAA	MAEHDKRIPDDYSVIGYDDVEMCQYVAPQLTTIAQPIFELGQTTANQLLDRIANPQQPWE EHHLPVKLIERNSTAHLN
gene2642	Chromosome	+	2687852	2688412	561	hypothetical protein	manR	-	ENOG410XSZM	K	K02538	PF13586.5;PF01609.20	ATGAGCACAAAAAGGGAACGCAGTTTGATCTACTTATTGGTTAATAAAAAGGATTTTGTGACTGCTAAGCAACTGGCTGATGAGCTTCATTCTTCCGACAAGACAATTTATCGTCTGATTTCGCAAATAAATAGTCAATATGATGAGCGGCCGTTAATTATTTCAGAAAGAGGACGAGGTTATAAACTAGATTATCAGCAATATCTTGACAGTAATCAGCAAAATGTCGATCTACGTCGTTTAGCCACTATTTCTCCGGTCGAAAGAAGAAATAAAATTATGAAGCAACTACTGTTGGTGGCCCCAAGGCGTGTGCAAGCAGAGACGTTGTTTGAAGAATATTTTTTAAGCGTTTCATCACAAATTTCCGACGAAAAAAGCATTGCCAAAATACTACAA…	MSTKRERSLIYLLVNKKDFVTAKQLADELHSSDKTIYRLISQINSQYDERPLIISERGRG YKLDYQQYLDSNQQNVDLRRLATISPVERRNKIMKQLLLVAPRRVQAETLFEEYFLSVSS QISDEKSIAKILQRYSLKLVKNSGYLSVIGSELNIRDAIQSLINDTGIVDLNQILHDDNF PRKYDV
gene2661	Chromosome	+	2709327	2709683	357	6-phospho-beta-glucosidase	bglA	GO:0003824;GO:0008152	COG2723	G	K01223	PF00665.25	TTGAACGAGTTCTGGGATCGCTATCGGGTACCATTATTCGTTGTTGAGAACGGCTTGGGTGCCGAAGATGAAATCAGCGCCGATGGTAAGATTCATGATGATTATCGGATTGACTACTTACGTCAACATATTGAACAGATGAAAGAAGCAGTCAAGGATGGTGTTGATTTGATGGGCTACACGACCTGGGGTTGCATTGATGTCATTAGTGCCGGTACATCCGAAATGTCTAAGCGGTATGGCTTCATCTATGTCGATCAAGATGATGAAGGTAATGGTAGTTTGAAGCGGATGAAGAAAGACTCATTTGACTGGTATAAGAAAGTAATTGCTTCGAATGGGGAAGATTTGGGATAG	MNEFWDRYRVPLFVVENGLGAEDEISADGKIHDDYRIDYLRQHIEQMKEAVKDGVDLMGY TTWGCIDVISAGTSEMSKRYGFIYVDQDDEGNGSLKRMKKDSFDWYKKVIASNGEDLG
gene2699	Chromosome	+	2755456	2755662	207	MFS transporter	-	GO:0016020;GO:0044425;GO:0051179;GO:0044699	ENOG410XSHZ	G	-	-	ATGACGGGCTTTTCTTATGGCTTAGTTCGGGTGCTGACCGCTGCTTTCTCGCTAGTAACGCCAACATTAATGGGATATTCGCCGCAACTATTATTATGGATTATGGTTGGATGTACGGTGCTATTCGGTGCCTGTGCAGTGATCATTGTCGCTATTATTAAGAAGACCGGTTTAAAAGACCCAACGATGAAAGCGGTTTCTGAATAA	MTGFSYGLVRVLTAAFSLVTPTLMGYSPQLLLWIMVGCTVLFGACAVIIVAIIKKTGLKD PTMKAVSE
gene2778	Chromosome	+	2837029	2837364	336	penicillin acylase	-	GO:0003824	COG3049	M	K01442	PF00874.19;PF00874.19;PF03123.14	ATGCCTGGTGACTATACGTCAGTTGCACGCTTCGTTCGGACGGTCTTCATGCGTGAACATACGGATGCAGTAACGACTGATGCAGAAGCTGTCAACGCATTATCACACATGCTGAACTCAGTGGAGATTCCTAAGGGCGTTAAGATGCAAGATAACGGGACGCCAGATTATACCCAGTACCGCGCCTATATGAGCATGAATGAACCAGCATTTTACATGCAACCATACGCGGATCAGACGATTACGCGGGTCGAATTGACACCAGCTTTAATGACGGCCGCGCAACCGACTGAATTTGAATTAAAGACAACCCAACAGTTCCGGTTAGCAAACTAA	MPGDYTSVARFVRTVFMREHTDAVTTDAEAVNALSHMLNSVEIPKGVKMQDNGTPDYTQY RAYMSMNEPAFYMQPYADQTITRVELTPALMTAAQPTEFELKTTQQFRLAN
gene2834	Chromosome	+	2891986	2892132	147	DNA-3-methyladenine glycosylase	tag	-	COG2818	L	K01246	PF02616.13	ATGCCGGCGCCCGATGATGAATTACCGACGCGCTCACTCCTGGGCGCCCGCGTTGCGAAGGATTTACACCGACATGGTTTGACTTTCGTTGGACCAGTCGTCACCCACATGTTTTTGTTGGCGGCGGGATTGATTAAATTGAATTAG	MPAPDDELPTRSLLGARVAKDLHRHGLTFVGPVVTHMFLLAAGLIKLN
gene2950	Chromosome	+	2998698	2998811	114	hypothetical protein	-	-	-	-	-	-	TTGCTGATTGGCGAATGTTTACGTTATAAGCCAAACACAAATAAACCAGCAAATACCAATGTCCCTGATTATTCAGGACATCGGTATTTGCTGGTTTTTAAATTAGATGAATAA	MLIGECLRYKPNTNKPANTNVPDYSGHRYLLVFKLDE
gene2978	Chromosome	+	3026042	3026563	522	Na(+) H(+)antiporter	-	GO:0005215;GO:0016020;GO:0044425;GO:0051179;GO:0044699	COG0025	P	K03316	-	GTGACGTTTGCGTTGGCCTTTACCGTTGCGGAAACTCAAGTTAAAACGACTGATTTCAATTTAGTCTTGATGTCTGAAAGCTTATTGATTATTTTGAGCTTATTAGTACCAACGATTATTTTTCGCTGGCTATTGCCGAAAATTAAGACTGATACGGATGGTGCGGCCAAAATGGCGGTGATTAGAGAACAGATGATTGAAGCTGGAGTTCATGATTTGTGGCAAATGCCGATTTCACAAGAATTTAAAGCTGCGGTGACGTTTGACCTACGTTCACAGAATGGACACACGACAGTTCGACAGTTTATTTCGGAATGGCGTCGGATGGTCCAACATCCTGAATATACTGCTGATGAAATGCGTGAACTAATGGTTATTTATCGACAAGTATTTCAAACG…	MTFALAFTVAETQVKTTDFNLVLMSESLLIILSLLVPTIIFRWLLPKIKTDTDGAAKMAV IREQMIEAGVHDLWQMPISQEFKAAVTFDLRSQNGHTTVRQFISEWRRMVQHPEYTADEM RELMVIYRQVFQTERDYLQRQYDATHAISEDLFNRLYHEITMAEMVVLEYGVK
gene3043	Chromosome	+	3103359	3103499	141	hypothetical protein	-	-	-	-	-	-	GTGGCCCCGAACACGTTTCGGGAAGCCGCTCAAATGGCTAATGAACGACCACCGAACTCGGTACAATTTGTCGTTGGCTATTTTGATACTGGAACTTTAAACAAAGCGTTAGGTGTATTAAGCCCTCTGTCAAGAGCTTAA	MAPNTFREAAQMANERPPNSVQFVVGYFDTGTLNKALGVLSPLSRA
gene3100	Chromosome	+	3158119	3158547	429	branched-chain amino acid ABC transporter permease	livH	GO:0005215;GO:0044464;GO:0005623;GO:0016020;GO:0044425;GO:0051179	COG0559	E	K01997	PF13604.5;PF13245.5;PF14490.5;PF13538.5	ATGCAGACATTTGGACAACAATTGATCAACGGACTATCGCTAGGAAGTATCTACGCGTTATTGGCGCTAGGCTACACGATGGTTTATGGCATTATCAAATTAATTAATTTTGCACATGGCGATATTTATATGTTGGGGGCCTTTTGGGGCTATTACAGTTTGAAGTCACTACACTTTAACTTTGTTGCGGCGCTCCTGTCCGCAATGGTGATCTGCGCAGTTAGTGGTGTGATTATTGAATACTTCGCGTACCGCCCATTACGCCATTCACCGCGAATTACCGCGCTAATCACGGCAATCGGTGTTTCATTCTTGCTTGAGAATGGAATGTCATACTTTGTTGGTGCGAGTGCCCGTTCATTTCCCCAAGCAATCAAAGTGGTGACTTATCACTGGGCG…	MQTFGQQLINGLSLGSIYALLALGYTMVYGIIKLINFAHGDIYMLGAFWGYYSLKSLHFN FVAALLSAMVICAVSGVIIEYFAYRPLRHSPRITALITAIGVSFLLENGMSYFVGASARS FPQAIKVVTYHWADCGYRMCSY
