# Supplementary material for: Complete Genome Sequencing of Lactobacillus plantarum ZLP001, a Potential Probiotic That Enhances Intestinal Epithelial Barrier Function and Defense Against Pathogens in Pigs
Source: Front Physiol. 2018 Nov 27;9:1689. doi: 10.3389/fphys.2018.01689 (PMC6277807; doi:10.3389/fphys.2018.01689)
Supplement: Supplementary file 3 [file Table_3.XLSX]

## Sheet: Sheet1
TABLE S3 Transporters of ZLP001 genome and plasmids
Gene ID	Location	Strand	Start	End	Length (bp)	Product	Gene name
Phosphotransferase system (PTS)
gene1410	Chromosome	-	1390564	1390226	339	beta-glucosides PTS, EIIA	celC
pA_gene0028	Plasmid A	-	21070	23874	2805	cation-transporting ATPase, E1-E2 family	-
gene0163	Chromosome	+	174547	174864	318	cellobiose PTS, EIIB	celA
gene2361	Chromosome	-	2382940	2382491	450	mannitol PTS, EIIA	mtlA
gene1521	Chromosome	-	1506372	1506106	267	phosphocarrier protein HPr	ptsH
gene0928	Chromosome	-	909489	908671	819	phosphotransferase	ppsR
gene1358	Chromosome	-	1335504	1334719	786	phosphotransferase	-
gene2002	Chromosome	-	2001374	2001099	276	PTS ascorbate transporter subunit IIB	ulaB
gene2001	Chromosome	-	2001088	1999826	1263	PTS ascorbate transporter subunit IIC	ulaA
gene1817	Chromosome	-	1804546	1802684	1863	PTS beta-glucoside transporter subunit EIIBCA	bglF
gene2401	Chromosome	+	2426774	2428729	1956	PTS Sucrose-specific transporter subunit EIIBCA	scrA
gene2664	Chromosome	+	2712437	2714311	1875	PTS beta-glucoside transporter subunit EIIBCA	bglF
gene2895	Chromosome	+	2947730	2949655	1926	PTS Sucrose-specific transporter subunit EIIBCA	scrA
gene2341	Chromosome	-	2361841	2359880	1962	PTS beta-glucoside transporter subunit IIABC	bglF
gene2342	Chromosome	-	2364067	2362070	1998	PTS beta-glucoside transporter subunit IIABC	map
gene2882	Chromosome	+	2934359	2936353	1995	PTS beta-glucoside transporter subunit IIABC	bglF
gene1408	Chromosome	-	1389896	1388541	1356	PTS beta-glucoside transporter subunit IIC	celB
gene0164	Chromosome	+	174965	175312	348	PTS cellobiose transporter subunit IIA	celC
gene3080	Chromosome	+	3138847	3139293	447	PTS cellobiose transporter subunit IIA	crr
gene1574	Chromosome	-	1561505	1560198	1308	PTS cellobiose transporter subunit IIC	celB
gene1584	Chromosome	-	1569965	1568649	1317	PTS cellobiose transporter subunit IIC	celB
gene2198	Chromosome	-	2213233	2211872	1362	PTS cellobiose transporter subunit IIC	-
gene2669	Chromosome	-	2720435	2719098	1338	PTS cellobiose transporter subunit IIC	celB
gene2967	Chromosome	+	3011542	3012900	1359	PTS cellobiose transporter subunit IIC	celB
gene3078	Chromosome	+	3136572	3138044	1473	PTS cellobiose transporter subunit IIC	celB
gene1834	Chromosome	-	1821938	1820487	1452	PTS fructose transporter subunit IIB	bglF
gene2052	Chromosome	-	2047844	2047326	519	PTS fructose transporter subunit IIB	-
gene2646	Chromosome	+	2690248	2690565	318	PTS fructose transporter subunit IIB	fruA
gene0785	Chromosome	-	773540	771573	1968	PTS fructose transporter subunit IIC	fruB
gene2321	Chromosome	-	2340174	2338849	1326	PTS fructose transporter subunit IIC	-
gene2647	Chromosome	+	2690608	2691714	1107	PTS fructose transporter subunit IIC	fruA
gene2638	Chromosome	+	2684119	2684589	471	PTS galactitol transporter subunit IIA	gatA
gene2639	Chromosome	+	2684624	2684920	297	PTS galactitol transporter subunit IIB	gatB
gene2640	Chromosome	+	2684955	2686226	1272	PTS galactitol transporter subunit IIC	gatC
gene0682	Chromosome	+	661340	661699	360	PTS glucose transporter subunit IIA	srlB
gene2363	Chromosome	-	2386897	2385059	1839	PTS mannitol transporter subunit IICB	mtlA
gene2066	Chromosome	-	2077675	2076701	975	PTS mannose transporter subunit EIIAB	manX
gene2053	Chromosome	-	2048260	2047841	420	PTS mannose transporter subunit IIA	manX
gene2064	Chromosome	-	2075839	2074922	918	PTS mannose transporter subunit IID	manZ
gene2065	Chromosome	-	2076663	2075857	807	PTS mannose/fructose/sorbose transporter subunit IIC	manY
gene0007	Chromosome	-	7848	5866	1983	PTS N-acetylglucosamine transporter subunit IIABC	nagE
gene0364	Chromosome	+	389544	391532	1989	PTS N-acetylglucosamine transporter subunit IIABC	nagE
gene2595	Chromosome	+	2631938	2632315	378	PTS sorbitol transporter subunit IIA	srlB
gene2594	Chromosome	+	2630891	2631910	1020	PTS sorbitol transporter subunit IIB	srlE
gene2593	Chromosome	+	2630316	2630867	552	PTS sorbitol transporter subunit IIC	srlA
gene1833	Chromosome	-	1820480	1819722	759	PTS sugar transporter	-
gene0042	Chromosome	+	43042	43575	534	PTS sugar transporter subunit IIA	bglF
gene1787	Chromosome	-	1770467	1770135	333	PTS sugar transporter subunit IIA	celC
gene2003	Chromosome	-	2001818	2001381	438	PTS sugar transporter subunit IIA	ulaC
gene2685	Chromosome	+	2736642	2738600	1959	PTS sugar transporter subunit IIA	lacS
gene1409	Chromosome	-	1390229	1389930	300	PTS sugar transporter subunit IIB	celA
gene3079	Chromosome	+	3138068	3138394	327	PTS sugar transporter subunit IIB	celA
gene2659	Chromosome	+	2706200	2708200	2001	PTS system beta-glucoside-specific IIBcomponent	bglF
gene1836	Chromosome	-	1823324	1822833	492	PTS, EIIA (putative)	crr
ABC transporters
gene1636	Chromosome	-	1632365	1631490	876	ABC 3 transport family protein	mntB
gene2425	Chromosome	-	2458480	2456864	1617	ABC superfamily ATP binding cassette transporter, permease protein	-
gene0093	Chromosome	+	97857	98558	702	ABC superfamily ATP-binding cassette transporter ABC protein	-
gene2167	Chromosome	-	2185101	2184298	804	ABC transporter	-
pD_gene0023	Plasmid D	+	18273	18914	642	ABC transporter	-
gene0101	Chromosome	-	107032	106133	900	ABC transporter ATPase	-
gene0067	Chromosome	+	76652	78439	1788	ABC transporter ATP-binding protein	ogt
gene0124	Chromosome	-	130967	130287	681	ABC transporter ATP-binding protein	-
gene0168	Chromosome	+	180445	181188	744	ABC transporter ATP-binding protein	-
gene0195	Chromosome	-	206265	205387	879	ABC transporter ATP-binding protein	-
gene0199	Chromosome	-	209529	208771	759	ABC transporter ATP-binding protein	-
gene0295	Chromosome	+	312724	313434	711	ABC transporter ATP-binding protein	-
gene0355	Chromosome	-	379921	379139	783	ABC transporter ATP-binding protein	-
gene0368	Chromosome	+	394338	395891	1554	ABC transporter ATP-binding protein	-
gene0400	Chromosome	+	423930	425924	1995	ABC transporter ATP-binding protein	-
gene0947	Chromosome	-	926868	925969	900	ABC transporter ATP-binding protein	-
gene0986	Chromosome	+	965394	966335	942	ABC transporter ATP-binding protein	-
gene1089	Chromosome	-	1076506	1075607	900	ABC transporter ATP-binding protein	-
gene1109	Chromosome	-	1094094	1093417	678	ABC transporter ATP-binding protein	-
gene1215	Chromosome	-	1191452	1190688	765	ABC transporter ATP-binding protein	-
gene1349	Chromosome	-	1325470	1324673	798	ABC transporter ATP-binding protein	sufC
gene1360	Chromosome	-	1337558	1336821	738	ABC transporter ATP-binding protein	-
gene1414	Chromosome	-	1397556	1395562	1995	ABC transporter ATP-binding protein	-
gene1456	Chromosome	+	1434918	1435691	774	ABC transporter ATP-binding protein	-
gene1457	Chromosome	+	1435710	1435904	195	ABC transporter ATP-binding protein	-
gene1981	Chromosome	+	1981803	1983785	1983	ABC transporter ATP-binding protein	-
gene2168	Chromosome	-	2185786	2185088	699	ABC transporter ATP-binding protein	-
gene2245	Chromosome	-	2263663	2262692	972	ABC transporter ATP-binding protein	opuA
gene2309	Chromosome	-	2323873	2323214	660	ABC transporter ATP-binding protein	-
gene2373	Chromosome	+	2393905	2395311	1407	ABC transporter ATP-binding protein	ecfA1
gene2375	Chromosome	-	2397608	2396088	1521	ABC transporter ATP-binding protein	msrA
gene2426	Chromosome	-	2459403	2458486	918	ABC transporter ATP-binding protein	-
gene2954	Chromosome	+	3001343	3002056	714	ABC transporter ATP-binding protein	-
gene3052	Chromosome	+	3112120	3113844	1725	ABC transporter ATP-binding protein	patA
gene3087	Chromosome	+	3146009	3148009	2001	ABC transporter ATP-binding protein	-
gene3103	Chromosome	+	3159968	3160747	780	ABC transporter ATP-binding protein	livG
gene3104	Chromosome	+	3160748	3161452	705	ABC transporter ATP-binding protein	livF
gene0005	Chromosome	+	3650	4651	1002	ABC transporter permease	-
gene0010	Chromosome	+	9570	11327	1758	ABC transporter permease	abcA
gene0094	Chromosome	+	98567	101143	2577	ABC transporter permease	-
gene0100	Chromosome	-	106140	104923	1218	ABC transporter permease	-
gene0125	Chromosome	-	132049	130982	1068	ABC transporter permease	-
gene0169	Chromosome	+	181205	182416	1212	ABC transporter permease	-
gene0198	Chromosome	-	208740	206959	1782	ABC transporter permease	pyrE
gene0296	Chromosome	+	313424	314197	774	ABC transporter permease	-
gene0356	Chromosome	-	380816	379908	909	ABC transporter permease	-
gene0540	Chromosome	+	536366	537058	693	ABC transporter permease	metI
gene0944	Chromosome	+	923005	924075	1071	ABC transporter permease	-
gene0945	Chromosome	+	924072	925130	1059	ABC transporter permease	-
gene0946	Chromosome	-	925955	925203	753	ABC transporter permease	-
gene1214	Chromosome	-	1190695	1189100	1596	ABC transporter permease	-
gene1359	Chromosome	-	1336828	1335623	1206	ABC transporter permease	-
gene1459	Chromosome	+	1436909	1437646	738	ABC transporter permease	-
gene1655	Chromosome	-	1652119	1651319	801	ABC transporter permease	ecfT
gene2310	Chromosome	-	2325363	2323885	1479	ABC transporter permease	-
gene2372	Chromosome	+	2393306	2393875	570	ABC transporter permease	ykoE
gene2374	Chromosome	+	2395308	2395967	660	ABC transporter permease	ecfT
gene0004	Chromosome	+	2667	3632	966	ABC transporter substrate-binding protein	-
gene0357	Chromosome	-	381811	380813	999	ABC transporter substrate-binding protein	-
gene2389	Chromosome	+	2407506	2409167	1662	ABC transporter substrate-binding protein	-
gene2564	Chromosome	+	2599218	2600855	1638	ABC transporter substrate-binding protein	-
gene2604	Chromosome	+	2643578	2645050	1473	ABC transporter substrate-binding protein	lplA
gene3070	Chromosome	+	3129186	3130079	894	ABC transporter substrate-binding protein	-
gene2598	Chromosome	-	2636541	2634742	1800	ABC transporter, ATP-binding and permease protein	-
gene0006	Chromosome	+	4635	5321	687	ABC transporter, ATP-binding protein	-
gene0054	Chromosome	+	60609	62231	1623	ABC-F family ATPase	-
gene0943	Chromosome	+	922110	923003	894	acetoin ABC transporter ATP-binding protein	-
gene2284	Chromosome	-	2301537	2300644	894	acetoin ABC transporter ATP-binding protein	-
gene2283	Chromosome	-	2300631	2299618	1014	acetoin ABC transporter permease	-
gene1606	Chromosome	-	1596650	1594890	1761	amino acid ABC transporter ATP-binding protein	citC
gene0573	Chromosome	+	572345	572986	642	amino acid ABC transporter permease	-
gene1248	Chromosome	-	1231214	1230561	654	amino acid ABC transporter permease	opuBD
gene2902	Chromosome	-	2955484	2954777	708	amino acid ABC transporter permease	-
gene0575	Chromosome	+	573652	574491	840	amino acid ABC transporter substrate-binding protein	-
gene2903	Chromosome	-	2956356	2955553	804	amino acid ABC transporter substrate-binding protein	fliY
gene2900	Chromosome	-	2953533	2952718	816	amino acid ABC transporter, substrate binding protein	fliY
gene1488	Chromosome	+	1479000	1480382	1383	amino acid transporter	mmuP
gene2849	Chromosome	-	2905408	2903984	1425	amino acid transporter	-
gene2901	Chromosome	-	2954765	2954004	762	arginine ABC transporter ATP-binding protein ArtP	-
gene1458	Chromosome	+	1436055	1436912	858	bacitracin ABC transporter ATP-binding protein	-
gene2208	Chromosome	-	2224097	2222721	1377	bacteriocin ABC transporter	blpB
gene2209	Chromosome	-	2226263	2224113	2151	bacteriocin cleavage/export ABC transporter	blpA
gene2824	Chromosome	+	2885413	2885946	534	bacteriocin transporter	-
gene2274	Chromosome	-	2291427	2290864	564	BioY family transporter	bioY
gene1737	Chromosome	+	1717564	1717890	327	branched-chain amino acid ABC transporter	-
gene3100	Chromosome	+	3158119	3158547	429	branched-chain amino acid ABC transporter permease	livH
gene3101	Chromosome	+	3158535	3158996	462	branched-chain amino acid ABC transporter permease	livH
gene3102	Chromosome	+	3159013	3159975	963	branched-chain amino acid ABC transporter permease	livM
gene3099	Chromosome	+	3156895	3158088	1194	branched-chain amino acid ABC transporter substrate-binding protein	livK
gene2923	Chromosome	+	2976200	2976964	765	Branched-chain amino acid transport protein	-
gene2924	Chromosome	+	2976985	2977335	351	branched-chain amino acid transporter	-
gene0686	Chromosome	-	666144	664795	1350	branched-chain amino acid transporter II carrier protein	-
gene2224	Chromosome	-	2239881	2238505	1377	branched-chain amino acid transporter II carrier protein	-
gene2704	Chromosome	-	2764600	2763209	1392	branched-chain amino acid transporter II carrier protein	-
gene0027	Chromosome	+	28461	29840	1380	cation transporter	-
gene2839	Chromosome	-	2895165	2894278	888	cation transporter	czcD
gene1250	Chromosome	-	1232792	1232163	630	choline ABC transporter permease	opuBD
gene2475	Chromosome	+	2504141	2504962	822	cobalt ABC transporter permease	cbiQ
gene2476	Chromosome	+	2504964	2505695	732	Cobalt ABC transporter, ATP-binding protein (Putative)	cbiO
gene0051	Chromosome	-	57431	54924	2508	excinuclease ABC subunit A	uvrA
gene1937	Chromosome	-	1937747	1934892	2856	excinuclease ABC subunit A	uvrA
gene1938	Chromosome	-	1939785	1937782	2004	excinuclease ABC subunit B	uvrB
gene0771	Chromosome	+	757099	757839	741	glutamine ABC transporter ATP-binding protein	-
gene1840	Chromosome	-	1826497	1825757	741	glutamine ABC transporter ATP-binding protein	-
gene1837	Chromosome	-	1824242	1823589	654	glutamine ABC transporter permease	-
gene1838	Chromosome	-	1824900	1824259	642	glutamine ABC transporter permease	-
gene1839	Chromosome	-	1825736	1824900	837	glutamine ABC transporter substrate-binding protein	-
gene1912	Chromosome	-	1899989	1898553	1437	glutamine ABC transporter substrate-binding protein	-
gene0770	Chromosome	+	755631	757106	1476	glutamine ABC transporter, substrate binding and permease protein	-
gene1465	Chromosome	-	1445061	1443709	1353	Glycerol-3-phosphate ABC transporter periplasmic glycerol-3-phosphate-binding protein	ugpB
gene1466	Chromosome	-	1445900	1445058	843	glycerol-3-phosphate ABC transporter permease	-
gene1467	Chromosome	-	1446658	1445900	759	glycerol-3-phosphate ABC transporter permease	ugpA
gene1468	Chromosome	-	1447946	1446840	1107	Glycerol-3-phosphate ABC transporter,ATP-binding protein	ugpC
gene2806	Chromosome	+	2863389	2865056	1668	glycine/betaine ABC transporter	-
gene1251	Chromosome	-	1233973	1232789	1185	glycine/betaine ABC transporter ATP-binding protein	opuA
gene2246	Chromosome	-	2265190	2263664	1527	glycine/betaine ABC transporter permease	opuBD
gene2436	Chromosome	+	2465466	2467166	1701	heme ABC transporter ATP-binding protein	ecfA1
gene1125	Chromosome	+	1108285	1109238	954	iron ABC transporter ATP-binding protein	afuC
gene1127	Chromosome	+	1110258	1111919	1662	iron ABC transporter permease	afuB
gene2996	Chromosome	-	3050631	3049636	996	iron ABC transporter permease	-
gene1126	Chromosome	+	1109251	1110261	1011	iron ABC transporter substrate-binding protein	afuA
pD_gene0021	Plasmid D	+	16498	17388	891	iron ABC transporter substrate-binding protein	-
gene2890	Chromosome	+	2942842	2943597	756	iron export ABC transporter permease subunit FetB	-
gene1350	Chromosome	+	1325726	1325950	225	iron transporter FeoA	feoA
gene2998	Chromosome	-	3052417	3051623	795	iron-dicitrate ABC transporter ATP-binding protein	-
gene0336	Chromosome	-	362330	361428	903	magnesium transporter	-
gene0691	Chromosome	-	671894	670935	960	magnesium transporter	corA
gene2045	Chromosome	-	2041298	2040336	963	malate transporter	-
gene1490	Chromosome	+	1481660	1482985	1326	manganese transporter	-
gene1635	Chromosome	-	1631493	1630552	942	Manganese/zinc ABC transporter substrate-binding protein	rpsI
gene0977	Chromosome	+	954218	956494	2277	metal ABC transporter ATPase	-
gene2453	Chromosome	+	2482932	2485670	2739	metal ABC transporter ATPase	-
gene1130	Chromosome	-	1113522	1112665	858	metal ABC transporter substrate-binding protein	metQ
gene2823	Chromosome	-	2885314	2884334	981	Metal ion ABC transporter, substrate binding protein	-
gene1132	Chromosome	-	1115279	1114212	1068	methionine ABC transporter ATP-binding protein	-
gene1131	Chromosome	-	1114212	1113541	672	methionine ABC transporter permease	metI
gene0541	Chromosome	+	537084	537908	825	methionine ABC transporter substrate-binding protein	metQ
gene0048	Chromosome	+	50860	52110	1251	MFS transporter	-
gene0050	Chromosome	+	53401	54615	1215	MFS transporter	-
gene0065	Chromosome	-	74631	73237	1395	MFS transporter	-
gene0112	Chromosome	-	119237	117753	1485	MFS transporter	-
gene0115	Chromosome	+	120267	121454	1188	MFS transporter	-
gene0173	Chromosome	-	186969	185665	1305	MFS transporter	-
gene0250	Chromosome	+	269644	270807	1164	MFS transporter	-
gene0378	Chromosome	+	402333	403520	1188	MFS transporter	ydjE
gene0759	Chromosome	+	744103	745305	1203	MFS transporter	-
gene0797	Chromosome	+	783472	784683	1212	MFS transporter	-
gene0890	Chromosome	+	868030	869484	1455	MFS transporter	-
gene0975	Chromosome	+	951293	952687	1395	MFS transporter	-
gene1027	Chromosome	+	1009928	1011403	1476	MFS transporter	-
gene1078	Chromosome	+	1066375	1067562	1188	MFS transporter	-
gene1145	Chromosome	-	1132472	1131126	1347	MFS transporter	malY
gene1179	Chromosome	-	1160185	1158482	1704	MFS transporter	-
gene1406	Chromosome	+	1385870	1387054	1185	MFS transporter	-
gene1483	Chromosome	-	1473727	1472225	1503	MFS transporter	ptsI
gene1729	Chromosome	+	1711207	1712685	1479	MFS transporter	-
gene1828	Chromosome	-	1815816	1814662	1155	MFS transporter	-
gene1874	Chromosome	+	1863264	1864694	1431	MFS transporter	-
gene2055	Chromosome	-	2052517	2051276	1242	MFS transporter	-
gene2094	Chromosome	-	2104633	2103161	1473	MFS transporter	-
gene2228	Chromosome	+	2243120	2244274	1155	MFS transporter	-
gene2264	Chromosome	-	2282933	2281488	1446	MFS transporter	-
gene2327	Chromosome	+	2344445	2345845	1401	MFS transporter	-
gene2445	Chromosome	-	2478027	2476834	1194	MFS transporter	-
gene2447	Chromosome	-	2479714	2478482	1233	MFS transporter	mdtG
gene2545	Chromosome	-	2579981	2579058	924	MFS transporter	-
gene2547	Chromosome	-	2581164	2580850	315	MFS transporter	-
gene2630	Chromosome	+	2674028	2675428	1401	MFS transporter	-
gene2654	Chromosome	-	2701364	2699943	1422	MFS transporter	malY
gene2673	Chromosome	+	2722774	2723916	1143	MFS transporter	-
gene2677	Chromosome	+	2726948	2728180	1233	MFS transporter	-
gene2696	Chromosome	+	2751484	2752761	1278	MFS transporter	iolF
gene2698	Chromosome	+	2754383	2755459	1077	MFS transporter	iolF
gene2699	Chromosome	+	2755456	2755662	207	MFS transporter	-
gene2767	Chromosome	-	2828057	2826834	1224	MFS transporter	mdtG
gene2822	Chromosome	+	2882736	2884151	1416	MFS transporter	-
gene2993	Chromosome	-	3047388	3046219	1170	MFS transporter	-
gene3001	Chromosome	+	3054420	3055898	1479	MFS transporter	-
gene3019	Chromosome	-	3076518	3075313	1206	MFS transporter	-
pA_gene0002	Plasmid A	+	462	1253	792	MFS transporter	-
pA_gene0003	Plasmid A	+	1243	1833	591	MFS transporter	-
pA_gene0056	Plasmid A	+	46267	47640	1374	MFS transporter	-
pC_gene0026	Plasmid C	+	22155	23546	1392	MFS transporter	malY
gene0066	Chromosome	+	74901	76652	1752	multidrug ABC transporter ATP-binding protein	mdlA
gene0506	Chromosome	+	503839	505728	1890	multidrug ABC transporter ATP-binding protein	-
gene0952	Chromosome	+	929688	930575	888	multidrug ABC transporter ATP-binding protein	-
gene1019	Chromosome	+	1001737	1003647	1911	multidrug ABC transporter ATP-binding protein	uup
gene2599	Chromosome	-	2638282	2636534	1749	multidrug ABC transporter ATP-binding protein	-
gene0953	Chromosome	+	930572	931342	771	multidrug ABC transporter permease	-
gene3053	Chromosome	+	3113837	3115618	1782	multidrug ABC transporter permease	patB
gene0402	Chromosome	+	427491	429254	1764	multidrug DMT transporter permease	abcA
gene1558	Chromosome	+	1543313	1543981	669	multidrug MFS transporter	-
gene0505	Chromosome	+	502109	503839	1731	multidrug resistance ABC superfamily ATP binding cassette transporter, ABC membrane protein	-
gene2772	Chromosome	-	2832278	2830845	1434	multidrug transport protein, major facilitator superfamily (MFS), EmrB/QacA subfamily, C-terminal domain protein	lmrB
gene0155	Chromosome	-	168213	167542	672	multidrug transporter	-
gene0156	Chromosome	-	168468	168265	204	multidrug transporter	-
gene0391	Chromosome	-	414326	413388	939	multidrug transporter	-
gene2346	Chromosome	-	2367711	2367022	690	nicotinamide mononucleotide transporter	pnuC
gene0854	Chromosome	+	834548	835171	624	nitrate ABC transporter permease	-
gene0016	Chromosome	+	15607	16512	906	peptide ABC transporter ATP-binding protein	-
gene1526	Chromosome	-	1512180	1511215	966	peptide ABC transporter ATP-binding protein	oppF
gene1527	Chromosome	-	1513266	1512187	1080	peptide ABC transporter ATP-binding protein	oppD
gene1911	Chromosome	-	1898550	1897816	735	peptide ABC transporter ATP-binding protein	-
gene1528	Chromosome	-	1514316	1513282	1035	peptide ABC transporter permease	oppC
gene1529	Chromosome	-	1515249	1514320	930	peptide ABC transporter permease	oppB
gene1530	Chromosome	-	1517050	1515407	1644	peptide ABC transporter substrate-binding protein	oppA
gene1929	Chromosome	-	1927193	1925541	1653	peptide ABC transporter substrate-binding protein	oppA
gene2120	Chromosome	+	2132074	2133699	1626	peptide ABC transporter substrate-binding protein	oppA
gene2390	Chromosome	+	2409373	2411034	1662	peptide ABC transporter substrate-binding protein	oppA
gene2481	Chromosome	+	2508473	2509585	1113	peptide ABC transporter substrate-binding protein	-
gene2483	Chromosome	+	2510593	2511090	498	peptide ABC transporter substrate-binding protein	-
gene2542	Chromosome	-	2576521	2574905	1617	peptide ABC transporter substrate-binding protein	-
gene1959	Chromosome	-	1958452	1957697	756	phosphate ABC transporter ATP-binding protein	pstB
gene1960	Chromosome	-	1959273	1958464	810	phosphate ABC transporter ATP-binding protein	pstB
gene1962	Chromosome	-	1961091	1960162	930	phosphate ABC transporter permease subunit PstC	comFA
gene1973	Chromosome	-	1974267	1973365	903	phosphate ABC transporter substrate-binding protein	pstS
gene1961	Chromosome	-	1960172	1959288	885	phosphate ABC transporter, permease protein PstA	pstA
gene1958	Chromosome	-	1957684	1957010	675	phosphate transport system regulatory protein PhoU	phoU
gene1989	Chromosome	+	1990421	1991275	855	phosphonate ABC transporter permease	phnE
gene1986	Chromosome	+	1987771	1988823	1053	phosphonate ABC transporter substrate-binding protein	phnD
gene1988	Chromosome	+	1989621	1990424	804	phosphonate ABC transporter, permease protein PhnE	phnE
gene1820	Chromosome	+	1806649	1808505	1857	potassium transporter	-
gene1155	Chromosome	-	1141394	1140618	777	potassium transporter Kef	kch
gene2129	Chromosome	-	2146201	2144219	1983	potassium transporter Kup	kup
gene2848	Chromosome	-	2903722	2901680	2043	potassium transporter Kup	kup
gene2293	Chromosome	+	2307038	2307853	816	spermidine/purescine ABC transporter permease	ackA
gene2291	Chromosome	+	2305096	2306193	1098	spermidine/putrescine ABC transporter ATP-binding protein	potA
gene2292	Chromosome	+	2306205	2307038	834	spermidine/putrescine ABC transporter permease	potB
gene2294	Chromosome	+	2307850	2308920	1071	spermidine/putrescine ABC transporter substrate-binding protein	potD
gene2409	Chromosome	-	2441542	2440712	831	sugar ABC transporter	-
gene2407	Chromosome	-	2439254	2438148	1107	sugar ABC transporter ATP-binding protein	msmX
gene2610	Chromosome	+	2651840	2652976	1137	sugar ABC transporter ATP-binding protein	msmX
gene2410	Chromosome	-	2442454	2441570	885	sugar ABC transporter permease	ganQ
gene2411	Chromosome	-	2443748	2442459	1290	sugar ABC transporter permease	ganP
gene2602	Chromosome	+	2641596	2642558	963	sugar ABC transporter permease	lplB
gene2603	Chromosome	+	2642571	2643488	918	sugar ABC transporter permease	lplC
gene2412	Chromosome	-	2445111	2443858	1254	sugar ABC transporter substrate-binding protein	cycB
gene0313	Chromosome	+	332960	333799	840	sugar transporter	-
gene2112	Chromosome	-	2122408	2120804	1605	sugar transporter	-
gene0855	Chromosome	+	835190	835981	792	taurine ABC transporter ATP-binding protein	-
gene2269	Chromosome	-	2286270	2285455	816	teichoic acid ABC transporter permease	tagG
gene2781	Chromosome	+	2839421	2840338	918	transport protein	-
gene2943	Chromosome	+	2992807	2994264	1458	transport protein	-
gene0118	Chromosome	-	125401	124475	927	transporter	-
gene0146	Chromosome	-	154952	153516	1437	transporter	-
gene0327	Chromosome	-	355367	352683	2685	transporter	-
gene1452	Chromosome	-	1432187	1431246	942	transporter	-
gene1473	Chromosome	-	1453736	1452066	1671	transporter	-
gene1884	Chromosome	-	1873422	1872223	1200	transporter	-
gene2313	Chromosome	-	2332851	2328727	4125	transporter	-
gene2760	Chromosome	+	2817941	2818873	933	transporter	-
gene0523	Chromosome	+	520717	521997	1281	uracil transporter	pyrP
