# Supplementary material for: Complete Genome Sequencing of Lactobacillus plantarum ZLP001, a Potential Probiotic That Enhances Intestinal Epithelial Barrier Function and Defense Against Pathogens in Pigs
Source: Front Physiol. 2018 Nov 27;9:1689. doi: 10.3389/fphys.2018.01689 (PMC6277807; doi:10.3389/fphys.2018.01689)
Supplement: Supplementary file 4 [file Table_4.XLSX]

## Sheet: Sheet1
TABLE S4 Complete prophage regions of ZLP001 genome
Location	Gene ID	Gene Start	Gene End	Gene name	Product
Region 1, Lactob_Lj965, total : 105 CDS.
Chromosome	gene0417	437762	438919	-	integrase
Chromosome	gene0418	438998	439723	-	transcriptional regulator
Chromosome	gene0419	439831	439968	-	helix-turn-helix domain-containing protein
Chromosome	gene0420	440249	440467	-	hypothetical protein
Chromosome	gene0421	440464	441264	-	DNA replication protein
Chromosome	gene0422	441264	442658	-	virulence protein
Chromosome	gene0423	442803	443282	-	hypothetical protein
Chromosome	gene0424	443298	443489	-	hypothetical protein
Chromosome	gene0425	443470	443814	-	head-tail joining protein
Chromosome	gene0426	443924	444205	-	endonuclease
Chromosome	gene0427	444980	445453	-	terminase
Chromosome	gene0428	445450	445605	-	terminase
Chromosome	gene0429	445619	445903	-	terminase
Chromosome	gene0430	445925	447154	-	terminase
Chromosome	gene0431	447177	447308	-	hypothetical protein
Chromosome	gene0432	447309	448409	-	phage portal protein
Chromosome	gene0433	448406	449947	-	capsid protein
Chromosome	gene0434	450063	450332	-	DNA-packaging protein
Chromosome	gene0435	450490	450861	-	hypothetical protein
Chromosome	gene0436	451193	452053	-	hypothetical protein
Chromosome	gene0438	452630	452836	-	hypothetical protein
Chromosome	gene0440	453222	454310	-	integrase
Chromosome	gene0441	454430	455257	-	DUF3037 domain-containing protein
Chromosome	gene0442	455260	456057	-	hypothetical protein
Chromosome	gene0446	456806	457087	-	antibiotic biosynthesis monooxygenase subfamily
Chromosome	gene0447	457118	457477	-	hypothetical protein
Chromosome	gene0448	457504	457881	mscL	large conductance mechanosensitive channel protein MscL
Chromosome	gene0451	458527	459246	-	hypothetical protein
Chromosome	gene0452	459353	459775	-	hypothetical protein
Chromosome	gene0453	459790	460293	-	transcriptional regulator
Chromosome	gene0454	460750	461064	-	hypothetical protein
Chromosome	gene0455	461485	461685	-	transcriptional regulator
Chromosome	gene0456	461685	461819	-	hypothetical protein
Chromosome	gene0457	462026	462331	-	hypothetical protein
Chromosome	gene0458	462654	462911	-	transcriptional regulator
Chromosome	gene0459	462979	463149	-	hypothetical protein
Chromosome	gene0460	463282	463662	-	hypothetical protein
Chromosome	gene0461	463665	464552	recT	recombinase RecT
Chromosome	gene0462	464584	465336	-	hypothetical protein
Chromosome	gene0463	465826	465951	-	hypothetical protein
Chromosome	gene0464	466071	466979	-	replication protein DnaD
Chromosome	gene0465	466976	467263	-	hypothetical protein
Chromosome	gene0466	467260	467778	-	hypothetical protein
Chromosome	gene0467	468030	468149	-	endodeoxyribonuclease
Chromosome	gene0468	468152	468463	-	hypothetical protein
Chromosome	gene0469	468467	468607	-	hypothetical protein
Chromosome	gene0470	468685	469146	-	transcriptional regulator
Chromosome	gene0472	469655	470476	-	hypothetical protein
Chromosome	gene0473	470586	471005	-	hypothetical protein
Chromosome	gene0474	471046	471924	xtmA	prophage terminase small subunit
Chromosome	gene0475	471914	473152	-	PBSX family phage terminase
Chromosome	gene0476	473164	474672	-	phage portal protein
Chromosome	gene0477	474641	474898	ysxB	hypothetical protein
Chromosome	gene0478	474906	475028	-	hypothetical protein
Chromosome	gene0479	475045	476730	-	phage head morphogenesis protein
Chromosome	gene0480	476783	476983	-	hypothetical protein
Chromosome	gene0481	477035	477241	-	hypothetical protein
Chromosome	gene0482	477414	478091	-	scaffolding protein
Chromosome	gene0483	478106	478456	-	hypothetical protein
Chromosome	gene0484	478476	479498	-	minor capsid protein E
Chromosome	gene0485	479511	479687	-	hypothetical protein
Chromosome	gene0486	479699	480031	-	hypothetical protein
Chromosome	gene0487	480031	480378	-	hypothetical protein
Chromosome	gene0488	480380	480931	-	hypothetical protein
Chromosome	gene0489	480931	481296	-	hypothetical protein
Chromosome	gene0490	481311	481781	-	tail protein
Chromosome	gene0491	481881	482279	-	hypothetical protein
Chromosome	gene0492	482447	482650	-	hypothetical protein
Chromosome	gene0493	482666	488497	-	phage tail protein
Chromosome	gene0494	488511	488873	-	prophage protein
Chromosome	gene0495	488888	494248	-	hypothetical protein
Chromosome	gene0496	494531	495706	-	transposase
Chromosome	gene0497	495870	496064	-	DUF1617 domain-containing protein
Chromosome	gene0498	496067	496501	-	hypothetical protein
Chromosome	gene0499	496629	497795	-	lysin
Chromosome	gene0500	497796	498092	-	hypothetical protein
Chromosome	gene0501	498079	498462	-	holin
Chromosome	gene0502	499135	499347	-	hypothetical protein
Chromosome	gene0503	500415	501266	-	polysaccharide deacetylase
Chromosome	gene0504	501489	501881	-	hypothetical protein
Chromosome	gene0505	502109	503839	-	multidrug resistance ABC superfamily ATP binding cassette transporter, ABC membrane protein
Chromosome	gene0506	503839	505728	-	multidrug ABC transporter ATP-binding protein
Chromosome	gene0507	505743	506714	-	hypothetical protein
Chromosome	gene0508	506930	507259	-	hypothetical protein
Chromosome	gene0509	507424	508452	ilvE	branched chain amino acid aminotransferase
Chromosome	gene0510	508704	508889	-	hypothetical protein
Chromosome	gene0511	509048	510079	-	serine hydrolase
Chromosome	gene0512	510156	511121	manA	mannose-6-phosphate isomerase
Chromosome	gene0513	511382	512104	metI	glutamine amidotransferase
Chromosome	gene0514	512107	513453	murE	UDP-N-acetylmuramyl peptide synthase
Chromosome	gene0515	513706	514293	ldh	thymidine kinase
Chromosome	gene0516	514307	515389	prfA	peptide chain release factor 1
Chromosome	gene0517	515382	516248	-	S-adenosyl-L-methionine-dependent N(5)-glutamine methyltransferase release factor-specific
Chromosome	gene0518	516539	517558	ddl	translation factor, SUA5 family protein
Chromosome	gene0519	517617	518855	glyA	serine hydroxymethyltransferase
Chromosome	gene0520	518935	519564	upp	uracil phosphoribosyltransferase
Chromosome	gene0521	519754	519876	-	hypothetical protein
Region 2, Lactoc_lato, total : 60 CDS.
Chromosome	gene0801	786842	788005	-	integrase
Chromosome	gene0802	788150	789325	-	transposase
Chromosome	gene0803	789582	790220	-	Phage protein
Chromosome	gene0805	791468	792709	dnaQ	hypothetical protein
Chromosome	gene0806	792770	793018	-	hypothetical protein
Chromosome	gene0807	793190	793516	-	transcriptional regulator
Chromosome	gene0808	793773	793988	-	hypothetical protein
Chromosome	gene0809	794002	794808	-	antirepressor
Chromosome	gene0810	794820	795029	-	hypothetical protein
Chromosome	gene0811	795042	795173	-	hypothetical protein
Chromosome	gene0812	795145	795471	-	RNA polymerase III
Chromosome	gene0813	795529	795789	-	hypothetical protein
Chromosome	gene0814	795932	796186	-	hypothetical protein
Chromosome	gene0815	796189	796389	-	hypothetical protein
Chromosome	gene0816	796673	796843	-	hypothetical protein
Chromosome	gene0817	797203	797931	-	replisome organizer
Chromosome	gene0818	797931	798716	-	DNA replication protein
Chromosome	gene0819	798852	799154	-	hypothetical protein
Chromosome	gene0820	799157	799468	-	hypothetical protein
Chromosome	gene0821	799579	800184	-	hypothetical protein
Chromosome	gene0822	800650	800931	-	hypothetical protein
Chromosome	gene0823	800928	801212	-	hypothetical protein
Chromosome	gene0824	801647	802072	rodA	transcriptional regulator
Chromosome	gene0825	803124	804047	-	hypothetical protein
Chromosome	gene0826	804320	804790	-	HNH endonuclease
Chromosome	gene0827	805010	805471	-	terminase
Chromosome	gene0828	805902	807365	-	terminase
Chromosome	gene0829	807355	807549	-	hypothetical protein
Chromosome	gene0830	807552	808748	-	phage portal protein
Chromosome	gene0831	808726	809484	-	peptidase
Chromosome	gene0832	809484	810716	-	capsid protein
Chromosome	gene0833	810789	811127	-	DNA packaging protein
Chromosome	gene0834	811111	811473	-	phage head-tail adaptor
Chromosome	gene0835	811463	811903	-	phage head-tail joining protein
Chromosome	gene0836	811900	812283	-	hypothetical protein
Chromosome	gene0837	812284	812922	-	major tail protein
Chromosome	gene0838	813124	813507	-	hypothetical protein
Chromosome	gene0839	813504	813695	-	hypothetical protein
Chromosome	gene0840	813708	818930	-	phage tail protein
Chromosome	gene0841	819003	820775	-	minor structural protein gp75-like protein
Chromosome	gene0842	820839	823208	-	hypothetical protein
Chromosome	gene0843	823225	825990	-	hypothetical protein
Chromosome	gene0844	825983	826237	-	hypothetical protein
Chromosome	gene0845	826241	826402	uppS	hypothetical protein
Chromosome	gene0846	826386	827147	cdsA	prophage Lp2 protein 53
Chromosome	gene0847	827164	828336	-	endolysin
Chromosome	gene0848	828336	828599	-	holin
Chromosome	gene0849	828612	829142	-	hypothetical protein
Chromosome	gene0851	830380	831591	rodA	cell division protein FtsW
Chromosome	gene0852	832069	833151	-	nitrate ABC transporter permease
Chromosome	gene0853	833164	834339	-	transposase
Chromosome	gene0854	834548	835171	-	nitrate ABC transporter permease
Chromosome	gene0855	835190	835981	-	taurine ABC transporter ATP-binding protein
Chromosome	gene0856	835986	837146	-	LytR family transcriptional regulator
Chromosome	gene0857	837298	837870	-	transposase
Chromosome	gene0858	837909	838106	-	hypothetical protein
Chromosome	gene0859	838272	838394	-	hypothetical protein
Chromosome	gene0860	838622	839563	-	bactoprenol glucosyl transferase
