# Supplementary material for: Complete Genome Sequencing of Lactobacillus plantarum ZLP001, a Potential Probiotic That Enhances Intestinal Epithelial Barrier Function and Defense Against Pathogens in Pigs
Source: Front Physiol. 2018 Nov 27;9:1689. doi: 10.3389/fphys.2018.01689 (PMC6277807; doi:10.3389/fphys.2018.01689)
Supplement: Supplementary file 5 [file Table_5.XLSX]

## Sheet: CRISPR-Cas分析详情表
Table S5 The CRISPR loci of ZLP001 genome
Location	CRISPR ID	Start	End	DR no. (bp)	DR average length (bp)	SPA average length (bp)
Plasmid B	CRISPR11	1041	1141	2	35	31
Plasmid E	CRISPR19	1958	2058	2	35	31
Plasmid F	CRISPR21	3825	3972	3	28	32
Plasmid G	CRISPR22	4185	4327	3	26	32
Plasmid E	CRISPR20	5293	5397	2	39	27
Plasmid C	CRISPR17	6414	6976	9	36	29
Plasmid B	CRISPR12	16749	16849	2	35	31
Chromosome	CRISPR1	17653	17957	4	35	55
Plasmid B	CRISPR13	20087	20191	2	39	27
Plasmid D	CRISPR18	26949	27052	2	28	48
Plasmid B	CRISPR14	32892	32992	2	35	31
Plasmid A	CRISPR10	36060	36165	2	40	26
Plasmid B	CRISPR15	36229	36333	2	39	27
Plasmid B	CRISPR16	46119	46223	2	39	27
Chromosome	CRISPR2	46415	46722	5	35	33
Chromosome	CRISPR3	109067	109317	4	26	49
Chromosome	CRISPR4	351530	351842	5	40	28
Chromosome	CRISPR5	1464207	1467055	40	23	49
Chromosome	CRISPR6	2251720	2251958	4	23	49
Chromosome	CRISPR7	2412651	2412979	5	23	53
Chromosome	CRISPR8	2614132	2614213	2	28	26
Chromosome	CRISPR9	3145061	3145319	5	31	26
