# Supplementary material for: Complete Genome Sequencing of Lactobacillus plantarum ZLP001, a Potential Probiotic That Enhances Intestinal Epithelial Barrier Function and Defense Against Pathogens in Pigs
Source: Front Physiol. 2018 Nov 27;9:1689. doi: 10.3389/fphys.2018.01689 (PMC6277807; doi:10.3389/fphys.2018.01689)
Supplement: Supplementary file 6 [file Table_6.XLSX]

## Sheet: Sheet1
Table S6 Genes associated with five CAZymes gene families
Gene ID	Location	Class	Class Description	Family	Family Description	E value	Covered fraction
gene1172	Chromosome	AA	Auxiliary Activities	AA10	AA10 (formerly CBM33) proteins are copper-dependent lytic polysaccharide monooxygenases (LPMOs); some proteins have been shown to act on chitin, others on cellulose;	4.3e-46	0.9944
gene1386	Chromosome	AA	Auxiliary Activities	AA3	cellobiose dehydrogenase (EC 1.1.99.18); glucose 1-oxidase (EC 1.1.3.4); aryl alcohol oxidase (EC 1.1.3.7); alcohol oxidase (EC 1.1.3.13); pyranose oxidase (EC 1.1.3.10)	1.6e-11	0.4709
gene1757	Chromosome	AA	Auxiliary Activities	AA6	1,4-benzoquinone reductase (EC. 1.6.5.6)	5.1e-06	0.441
gene2244	Chromosome	AA	Auxiliary Activities	AA3	cellobiose dehydrogenase (EC 1.1.99.18); glucose 1-oxidase (EC 1.1.3.4); aryl alcohol oxidase (EC 1.1.3.7); alcohol oxidase (EC 1.1.3.13); pyranose oxidase (EC 1.1.3.10)	4.1e-09	0.322
gene2317	Chromosome	AA	Auxiliary Activities	AA4	vanillyl-alcohol oxidase (EC 1.1.3.38)	8.7e-21	0.5211
gene2352	Chromosome	AA	Auxiliary Activities	AA6	1,4-benzoquinone reductase (EC. 1.6.5.6)	8.1e-06	0.4769
gene0104	Chromosome	CBM	Carbohydrate-Binding Modules	CBM50	Modules of approx. 50 residues found attached to various enzymes from families GH18, GH19, GH23, GH24, GH25 and GH73, i.e. enzymes cleaving either chitin or peptidoglycan. Binding to chitopentaose demonstrated in the case of Pteris ryukyuensis chitinase A [Ohnuma T et al. (2008) J. Biol. Chem. 283:5178-87 (PMID: 18083709)]. CBM50 modules are also found in a multitude of other enzymes targeting th…	2.8e-10	0.925
gene0105	Chromosome	CBM	Carbohydrate-Binding Modules	CBM50	Modules of approx. 50 residues found attached to various enzymes from families GH18, GH19, GH23, GH24, GH25 and GH73, i.e. enzymes cleaving either chitin or peptidoglycan. Binding to chitopentaose demonstrated in the case of Pteris ryukyuensis chitinase A [Ohnuma T et al. (2008) J. Biol. Chem. 283:5178-87 (PMID: 18083709)]. CBM50 modules are also found in a multitude of other enzymes targeting th…	4.7e-10	0.9
gene0502	Chromosome	CBM	Carbohydrate-Binding Modules	CBM50	Modules of approx. 50 residues found attached to various enzymes from families GH18, GH19, GH23, GH24, GH25 and GH73, i.e. enzymes cleaving either chitin or peptidoglycan. Binding to chitopentaose demonstrated in the case of Pteris ryukyuensis chitinase A [Ohnuma T et al. (2008) J. Biol. Chem. 283:5178-87 (PMID: 18083709)]. CBM50 modules are also found in a multitude of other enzymes targeting th…	8.7e-09	0.95
gene0725	Chromosome	CBM	Carbohydrate-Binding Modules	CBM50	Modules of approx. 50 residues found attached to various enzymes from families GH18, GH19, GH23, GH24, GH25 and GH73, i.e. enzymes cleaving either chitin or peptidoglycan. Binding to chitopentaose demonstrated in the case of Pteris ryukyuensis chitinase A [Ohnuma T et al. (2008) J. Biol. Chem. 283:5178-87 (PMID: 18083709)]. CBM50 modules are also found in a multitude of other enzymes targeting th…	1.8e-13	0.975
gene0843	Chromosome	CBM	Carbohydrate-Binding Modules	CBM16	Carbohydrate-binding module 16. Binding to cellulose and glucomannan demonstrated [B. Bae et al (2008) J Biol Chem. 283:12415-25 (PMID: 18025086)]	1.8e-10	0.8707
gene1008	Chromosome	CBM	Carbohydrate-Binding Modules	CBM50	Modules of approx. 50 residues found attached to various enzymes from families GH18, GH19, GH23, GH24, GH25 and GH73, i.e. enzymes cleaving either chitin or peptidoglycan. Binding to chitopentaose demonstrated in the case of Pteris ryukyuensis chitinase A [Ohnuma T et al. (2008) J. Biol. Chem. 283:5178-87 (PMID: 18083709)]. CBM50 modules are also found in a multitude of other enzymes targeting th…	8.7e-06	0.925
gene2305	Chromosome	CBM	Carbohydrate-Binding Modules	CBM50	Modules of approx. 50 residues found attached to various enzymes from families GH18, GH19, GH23, GH24, GH25 and GH73, i.e. enzymes cleaving either chitin or peptidoglycan. Binding to chitopentaose demonstrated in the case of Pteris ryukyuensis chitinase A [Ohnuma T et al. (2008) J. Biol. Chem. 283:5178-87 (PMID: 18083709)]. CBM50 modules are also found in a multitude of other enzymes targeting th…	2.9e-11	0.9
gene2306	Chromosome	CBM	Carbohydrate-Binding Modules	CBM50	Modules of approx. 50 residues found attached to various enzymes from families GH18, GH19, GH23, GH24, GH25 and GH73, i.e. enzymes cleaving either chitin or peptidoglycan. Binding to chitopentaose demonstrated in the case of Pteris ryukyuensis chitinase A [Ohnuma T et al. (2008) J. Biol. Chem. 283:5178-87 (PMID: 18083709)]. CBM50 modules are also found in a multitude of other enzymes targeting th…	6.2e-13	0.925
gene2741	Chromosome	CBM	Carbohydrate-Binding Modules	CBM50	Modules of approx. 50 residues found attached to various enzymes from families GH18, GH19, GH23, GH24, GH25 and GH73, i.e. enzymes cleaving either chitin or peptidoglycan. Binding to chitopentaose demonstrated in the case of Pteris ryukyuensis chitinase A [Ohnuma T et al. (2008) J. Biol. Chem. 283:5178-87 (PMID: 18083709)]. CBM50 modules are also found in a multitude of other enzymes targeting th…	2.2e-11	0.95
gene3073	Chromosome	CBM	Carbohydrate-Binding Modules	CBM50	Modules of approx. 50 residues found attached to various enzymes from families GH18, GH19, GH23, GH24, GH25 and GH73, i.e. enzymes cleaving either chitin or peptidoglycan. Binding to chitopentaose demonstrated in the case of Pteris ryukyuensis chitinase A [Ohnuma T et al. (2008) J. Biol. Chem. 283:5178-87 (PMID: 18083709)]. CBM50 modules are also found in a multitude of other enzymes targeting th…	3.5e-14	0.975
gene3074	Chromosome	CBM	Carbohydrate-Binding Modules	CBM50	Modules of approx. 50 residues found attached to various enzymes from families GH18, GH19, GH23, GH24, GH25 and GH73, i.e. enzymes cleaving either chitin or peptidoglycan. Binding to chitopentaose demonstrated in the case of Pteris ryukyuensis chitinase A [Ohnuma T et al. (2008) J. Biol. Chem. 283:5178-87 (PMID: 18083709)]. CBM50 modules are also found in a multitude of other enzymes targeting th…	1.3e-11	0.95
gene3086	Chromosome	CBM	Carbohydrate-Binding Modules	CBM40	Modules of approx. 200 residues, found at the N-terminus of GH33 sialidases. Can also be found inserted in the beta-propeller of GH33 sialidases. The sialic acid binding function has been demonstrated for the N-terminal CBM40 of Vibrio cholerae sialidase (Moustafa et al. (2004) J Biol Chem 279:40819-26) (PMID: 15226294).	5.4e-10	0.6816
pD_gene0010	Plasmid D	CBM	Carbohydrate-Binding Modules	CBM35	Modules of approx. 130 residues. A module that is conserved in three Cellvibrio xylan-degrading enzymes binds to xylan and the interaction is calcium dependent, while a module from a Cellvibrio mannanase binds to decorated soluble mannans and mannooligosaccharides. A module in a	3.3e -4	0.561
gene0020	Chromosome	CE	Carbohydrate Esterases	CE1	acetyl xylan esterase (EC 3.1.1.72); cinnamoyl esterase (EC 3.1.1.-); feruloyl esterase (EC 3.1.1.73); carboxylesterase (EC 3.1.1.1); S-formylglutathione hydrolase (EC 3.1.2.12); diacylglycerol O-acyltransferase (EC 2.3.1.20); trehalose 6-O-mycolyltransferase (EC 2.3.1.122)	5e-10	0.8546
gene0046	Chromosome	CE	Carbohydrate Esterases	CE10	arylesterase (EC 3.1.1.-); carboxyl esterase (EC 3.1.1.3); acetylcholinesterase (EC 3.1.1.7); cholinesterase (EC 3.1.1.8); sterol esterase (EC 3.1.1.13); brefeldin A esterase (EC 3.1.1.-).	1.1e-26	0.6891
gene0264	Chromosome	CE	Carbohydrate Esterases	CE1	acetyl xylan esterase (EC 3.1.1.72); cinnamoyl esterase (EC 3.1.1.-); feruloyl esterase (EC 3.1.1.73); carboxylesterase (EC 3.1.1.1); S-formylglutathione hydrolase (EC 3.1.2.12); diacylglycerol O-acyltransferase (EC 2.3.1.20); trehalose 6-O-mycolyltransferase (EC 2.3.1.122)	2.2e-44	0.9692
gene0284	Chromosome	CE	Carbohydrate Esterases	CE1	acetyl xylan esterase (EC 3.1.1.72); cinnamoyl esterase (EC 3.1.1.-); feruloyl esterase (EC 3.1.1.73); carboxylesterase (EC 3.1.1.1); S-formylglutathione hydrolase (EC 3.1.2.12); diacylglycerol O-acyltransferase (EC 2.3.1.20); trehalose 6-O-mycolyltransferase (EC 2.3.1.122)	1.1e-13	0.8326
gene0503	Chromosome	CE	Carbohydrate Esterases	CE4	acetyl xylan esterase (EC 3.1.1.72); chitin deacetylase (EC 3.5.1.41); chitooligosaccharide deacetylase (EC 3.5.1.-); peptidoglycan GlcNAc deacetylase (EC 3.5.1.-); peptidoglycan N-acetylmuramic acid deacetylase (EC 3.5.1.-).	2.3e-26	0.9308
gene1023	Chromosome	CE	Carbohydrate Esterases	CE3	acetyl xylan esterase (EC 3.1.1.72).	8.8e-06	0.4897
gene1118	Chromosome	CE	Carbohydrate Esterases	CE1	acetyl xylan esterase (EC 3.1.1.72); cinnamoyl esterase (EC 3.1.1.-); feruloyl esterase (EC 3.1.1.73); carboxylesterase (EC 3.1.1.1); S-formylglutathione hydrolase (EC 3.1.2.12); diacylglycerol O-acyltransferase (EC 2.3.1.20); trehalose 6-O-mycolyltransferase (EC 2.3.1.122)	1.6e-12	0.7753
gene1720	Chromosome	CE	Carbohydrate Esterases	CE10	arylesterase (EC 3.1.1.-); carboxyl esterase (EC 3.1.1.3); acetylcholinesterase (EC 3.1.1.7); cholinesterase (EC 3.1.1.8); sterol esterase (EC 3.1.1.13); brefeldin A esterase (EC 3.1.1.-).	1.8e-23	0.6921
gene1742	Chromosome	CE	Carbohydrate Esterases	CE10	arylesterase (EC 3.1.1.-); carboxyl esterase (EC 3.1.1.3); acetylcholinesterase (EC 3.1.1.7); cholinesterase (EC 3.1.1.8); sterol esterase (EC 3.1.1.13); brefeldin A esterase (EC 3.1.1.-).	6.3e-45	0.7361
gene1861	Chromosome	CE	Carbohydrate Esterases	CE1	acetyl xylan esterase (EC 3.1.1.72); cinnamoyl esterase (EC 3.1.1.-); feruloyl esterase (EC 3.1.1.73); carboxylesterase (EC 3.1.1.1); S-formylglutathione hydrolase (EC 3.1.2.12); diacylglycerol O-acyltransferase (EC 2.3.1.20); trehalose 6-O-mycolyltransferase (EC 2.3.1.122)	3.8e-08	0.5198
gene2083	Chromosome	CE	Carbohydrate Esterases	CE9	N-acetylglucosamine 6-phosphate deacetylase (EC 3.5.1.25); N-acetylglucosamine 6-phosphate deacetylase (EC 3.5.1.80)	1.2e-117	0.992
gene2671	Chromosome	CE	Carbohydrate Esterases	CE1	acetyl xylan esterase (EC 3.1.1.72); cinnamoyl esterase (EC 3.1.1.-); feruloyl esterase (EC 3.1.1.73); carboxylesterase (EC 3.1.1.1); S-formylglutathione hydrolase (EC 3.1.2.12); diacylglycerol O-acyltransferase (EC 2.3.1.20); trehalose 6-O-mycolyltransferase (EC 2.3.1.122)	5.5e-45	0.9648
gene2730	Chromosome	CE	Carbohydrate Esterases	CE2	acetyl xylan esterase (EC 3.1.1.72).	1.6e-16	0.9043
gene2959	Chromosome	CE	Carbohydrate Esterases	CE1	acetyl xylan esterase (EC 3.1.1.72); cinnamoyl esterase (EC 3.1.1.-); feruloyl esterase (EC 3.1.1.73); carboxylesterase (EC 3.1.1.1); S-formylglutathione hydrolase (EC 3.1.2.12); diacylglycerol O-acyltransferase (EC 2.3.1.20); trehalose 6-O-mycolyltransferase (EC 2.3.1.122)	3.6e-07	0.511
pB_gene0023	Plasmid B	CE	Carbohydrate Esterases	CE4	acetyl xylan esterase (EC 3.1.1.72); chitin deacetylase (EC 3.5.1.41); chitooligosaccharide deacetylase (EC 3.5.1.-); peptidoglycan GlcNAc deacetylase (EC 3.5.1.-); peptidoglycan N-acetylmuramic acid deacetylase (EC 3.5.1.-).	6.7e-08	0.6077
pB_gene0040	Plasmid B	CE	Carbohydrate Esterases	CE4	acetyl xylan esterase (EC 3.1.1.72); chitin deacetylase (EC 3.5.1.41); chitooligosaccharide deacetylase (EC 3.5.1.-); peptidoglycan GlcNAc deacetylase (EC 3.5.1.-); peptidoglycan N-acetylmuramic acid deacetylase (EC 3.5.1.-).	6.7e-08	0.6077
pB_gene0048	Plasmid B	CE	Carbohydrate Esterases	CE4	acetyl xylan esterase (EC 3.1.1.72); chitin deacetylase (EC 3.5.1.41); chitooligosaccharide deacetylase (EC 3.5.1.-); peptidoglycan GlcNAc deacetylase (EC 3.5.1.-); peptidoglycan N-acetylmuramic acid deacetylase (EC 3.5.1.-).	6.7e-08	0.6077
pE_gene0009	Plasmid E	CE	Carbohydrate Esterases	CE4	acetyl xylan esterase (EC 3.1.1.72); chitin deacetylase (EC 3.5.1.41); chitooligosaccharide deacetylase (EC 3.5.1.-); peptidoglycan GlcNAc deacetylase (EC 3.5.1.-); peptidoglycan N-acetylmuramic acid deacetylase (EC 3.5.1.-).	6.7e-08	0.6077
gene0134	Chromosome	GH	Glycoside Hydrolases	GH25	lysozyme (EC 3.2.1.17)	3.5e-28	0.9944
gene0165	Chromosome	GH	Glycoside Hydrolases	GH1	beta-glucosidase (EC 3.2.1.21); beta-galactosidase (EC 3.2.1.23); beta-mannosidase (EC 3.2.1.25); beta-glucuronidase (EC 3.2.1.31); beta-xylosidase (EC 3.2.1.37); beta-D-fucosidase (EC 3.2.1.38); phlorizin hydrolase (EC 3.2.1.62); exo-beta-1,4-glucanase (EC 3.2.1.74); 6-phospho-beta-galactosidase (EC 3.2.1.85); 6-phospho-beta-glucosidase (EC 3.2.1.86); strictosidine beta-glucosidase (EC 3.2.1.105…	5.5e-144	0.9883
gene0166	Chromosome	GH	Glycoside Hydrolases	GH1	beta-glucosidase (EC 3.2.1.21); beta-galactosidase (EC 3.2.1.23); beta-mannosidase (EC 3.2.1.25); beta-glucuronidase (EC 3.2.1.31); beta-xylosidase (EC 3.2.1.37); beta-D-fucosidase (EC 3.2.1.38); phlorizin hydrolase (EC 3.2.1.62); exo-beta-1,4-glucanase (EC 3.2.1.74); 6-phospho-beta-galactosidase (EC 3.2.1.85); 6-phospho-beta-glucosidase (EC 3.2.1.86); strictosidine beta-glucosidase (EC 3.2.1.105…	2.4e-152	0.986
gene0184	Chromosome	GH	Glycoside Hydrolases	GH13_20	GH13's subfamily	2.6e-102	0.9965
gene0274	Chromosome	GH	Glycoside Hydrolases	GH73	lysozyme (EC 3.2.1.17); mannosyl-glycoprotein endo-beta-N-acetylglucosaminidase (EC 3.2.1.96); peptidoglycan hydrolase with endo-beta-N-acetylglucosaminidase specificity (EC 3.2.1.-)	1.1e-35	0.9609
gene0301	Chromosome	GH	Glycoside Hydrolases	GH109	alpha-N-acetylgalactosaminidase (EC 3.2.1.49)	2.3e-08	0.4524
gene0303	Chromosome	GH	Glycoside Hydrolases	GH109	alpha-N-acetylgalactosaminidase (EC 3.2.1.49)	2e-11	0.9286
gene0499	Chromosome	GH	Glycoside Hydrolases	GH25	lysozyme (EC 3.2.1.17)	9.7e-31	0.9718
gene0847	Chromosome	GH	Glycoside Hydrolases	GH25	lysozyme (EC 3.2.1.17)	3e-33	0.9944
gene1112	Chromosome	GH	Glycoside Hydrolases	GH25	lysozyme (EC 3.2.1.17)	1.6e-33	0.9774
gene1144	Chromosome	GH	Glycoside Hydrolases	GH65	alpha,alpha-trehalase (EC 3.2.1.28); maltose phosphorylase (EC 2.4.1.8); trehalose phosphorylase (EC 2.4.1.64); kojibiose phosphorylase (EC 2.4.1.230); trehalose-6-phosphate phosphorylase (EC 2.4.1.216); nigerose phosphorylase (EC 2.4.1.279); 3-O-alpha-glucopyranosyl-L-rhamnose phosphorylase (EC 2.4.1.282); 2-O-alpha-glucopyranosylglycerol: phosphate beta-glucosyltransferase (EC 2.4.1.-); alpha-g…	2.5e-149	0.9946
gene1407	Chromosome	GH	Glycoside Hydrolases	GH1	beta-glucosidase (EC 3.2.1.21); beta-galactosidase (EC 3.2.1.23); beta-mannosidase (EC 3.2.1.25); beta-glucuronidase (EC 3.2.1.31); beta-xylosidase (EC 3.2.1.37); beta-D-fucosidase (EC 3.2.1.38); phlorizin hydrolase (EC 3.2.1.62); exo-beta-1,4-glucanase (EC 3.2.1.74); 6-phospho-beta-galactosidase (EC 3.2.1.85); 6-phospho-beta-glucosidase (EC 3.2.1.86); strictosidine beta-glucosidase (EC 3.2.1.105…	1.7e-141	0.9883
gene1578	Chromosome	GH	Glycoside Hydrolases	GH109	alpha-N-acetylgalactosaminidase (EC 3.2.1.49)	5.4e-09	0.8889
gene1581	Chromosome	GH	Glycoside Hydrolases	GH25	lysozyme (EC 3.2.1.17)	4.3e-27	0.9548
gene1598	Chromosome	GH	Glycoside Hydrolases	GH73	lysozyme (EC 3.2.1.17); mannosyl-glycoprotein endo-beta-N-acetylglucosaminidase (EC 3.2.1.96); peptidoglycan hydrolase with endo-beta-N-acetylglucosaminidase specificity (EC 3.2.1.-)	3.5e-35	0.9844
gene1599	Chromosome	GH	Glycoside Hydrolases	GH109	alpha-N-acetylgalactosaminidase (EC 3.2.1.49)	2.3e-12	0.8333
gene1816	Chromosome	GH	Glycoside Hydrolases	GH1	beta-glucosidase (EC 3.2.1.21); beta-galactosidase (EC 3.2.1.23); beta-mannosidase (EC 3.2.1.25); beta-glucuronidase (EC 3.2.1.31); beta-xylosidase (EC 3.2.1.37); beta-D-fucosidase (EC 3.2.1.38); phlorizin hydrolase (EC 3.2.1.62); exo-beta-1,4-glucanase (EC 3.2.1.74); 6-phospho-beta-galactosidase (EC 3.2.1.85); 6-phospho-beta-glucosidase (EC 3.2.1.86); strictosidine beta-glucosidase (EC 3.2.1.105…	1.5e-130	0.9744
gene1901	Chromosome	GH	Glycoside Hydrolases	GH109	alpha-N-acetylgalactosaminidase (EC 3.2.1.49)	2.4e -4	0.5556
gene2194	Chromosome	GH	Glycoside Hydrolases	GH1	beta-glucosidase (EC 3.2.1.21); beta-galactosidase (EC 3.2.1.23); beta-mannosidase (EC 3.2.1.25); beta-glucuronidase (EC 3.2.1.31); beta-xylosidase (EC 3.2.1.37); beta-D-fucosidase (EC 3.2.1.38); phlorizin hydrolase (EC 3.2.1.62); exo-beta-1,4-glucanase (EC 3.2.1.74); 6-phospho-beta-galactosidase (EC 3.2.1.85); 6-phospho-beta-glucosidase (EC 3.2.1.86); strictosidine beta-glucosidase (EC 3.2.1.105…	1.4e-152	0.9907
gene2343	Chromosome	GH	Glycoside Hydrolases	GH13_29	GH13's subfamily	4.2e-174	0.9971
gene2395	Chromosome	GH	Glycoside Hydrolases	GH13_31	GH13's subfamily	1.5e-162	0.9971
gene2398	Chromosome	GH	Glycoside Hydrolases	GH13_31	GH13's subfamily	2.7e-172	0.9943
gene2400	Chromosome	GH	Glycoside Hydrolases	GH32	invertase (EC 3.2.1.26); endo-inulinase (EC 3.2.1.7); beta-2,6-fructan 6-levanbiohydrolase (EC 3.2.1.64); endo-levanase (EC 3.2.1.65); exo-inulinase (EC 3.2.1.80); fructan beta-(2,1)-fructosidase/1-exohydrolase (EC 3.2.1.153); fructan beta-(2,6)-fructosidase/6-exohydrolase (EC 3.2.1.154); sucrose:sucrose 1-fructosyltransferase (EC 2.4.1.99); fructan:fructan 1-fructosyltransferase (EC 2.4.1.100); …	9e-83	0.9966
gene2402	Chromosome	GH	Glycoside Hydrolases	GH36	alpha-galactosidase (EC 3.2.1.22); alpha-N-acetylgalactosaminidase (EC 3.2.1.49); stachyose synthase (EC 2.4.1.67); raffinose synthase (EC 2.4.1.82)	1.2e-227	0.9942
gene2405	Chromosome	GH	Glycoside Hydrolases	GH85	endo-beta-N-acetylglucosaminidase (EC 3.2.1.96)	1.6e-115	0.9968
gene2406	Chromosome	GH	Glycoside Hydrolases	GH65	alpha,alpha-trehalase (EC 3.2.1.28); maltose phosphorylase (EC 2.4.1.8); trehalose phosphorylase (EC 2.4.1.64); kojibiose phosphorylase (EC 2.4.1.230); trehalose-6-phosphate phosphorylase (EC 2.4.1.216); nigerose phosphorylase (EC 2.4.1.279); 3-O-alpha-glucopyranosyl-L-rhamnose phosphorylase (EC 2.4.1.282); 2-O-alpha-glucopyranosylglycerol: phosphate beta-glucosyltransferase (EC 2.4.1.-); alpha-g…	1e-152	0.9973
gene2408	Chromosome	GH	Glycoside Hydrolases	GH13	alpha-amylase (EC 3.2.1.1); pullulanase (EC 3.2.1.41); cyclomaltodextrin glucanotransferase (EC 2.4.1.19); cyclomaltodextrinase (EC 3.2.1.54); trehalose-6-phosphate hydrolase (EC 3.2.1.93); oligo-alpha-glucosidase (EC 3.2.1.10); maltogenic amylase (EC 3.2.1.133); neopullulanase (EC 3.2.1.135); alpha-glucosidase (EC 3.2.1.20); maltotetraose-forming alpha-amylase (EC 3.2.1.60); isoamylase (EC 3.2.1…	9.3e-51	0.9231
gene2413	Chromosome	GH	Glycoside Hydrolases	GH13_31	GH13's subfamily	3.8e-108	0.9943
gene2532	Chromosome	GH	Glycoside Hydrolases	GH65	alpha,alpha-trehalase (EC 3.2.1.28); maltose phosphorylase (EC 2.4.1.8); trehalose phosphorylase (EC 2.4.1.64); kojibiose phosphorylase (EC 2.4.1.230); trehalose-6-phosphate phosphorylase (EC 2.4.1.216); nigerose phosphorylase (EC 2.4.1.279); 3-O-alpha-glucopyranosyl-L-rhamnose phosphorylase (EC 2.4.1.282); 2-O-alpha-glucopyranosylglycerol: phosphate beta-glucosyltransferase (EC 2.4.1.-); alpha-g…	7.4e-123	0.9866
gene2535	Chromosome	GH	Glycoside Hydrolases	GH13_20	GH13's subfamily	2.8e-78	0.9965
gene2541	Chromosome	GH	Glycoside Hydrolases	GH13_9	GH13's subfamily	4e-117	0.9931
gene2601	Chromosome	GH	Glycoside Hydrolases	GH20	beta-hexosaminidase (EC 3.2.1.52); lacto-N-biosidase (EC 3.2.1.140); beta-1,6-N-acetylglucosaminidase) (EC 3.2.1.-); beta-6-SO3-N-acetylglucosaminidase (EC 3.2.1.-)	6.6e-33	0.9525
gene2605	Chromosome	GH	Glycoside Hydrolases	GH13_31	GH13's subfamily	4.5e-149	0.9914
gene2611	Chromosome	GH	Glycoside Hydrolases	GH92	mannosyl-oligosaccharide alpha-1,2-mannosidase (EC 3.2.1.113); mannosyl-oligosaccharide alpha-1,3-mannosidase (EC 3.2.1.-);	3.5e-140	0.9674
gene2613	Chromosome	GH	Glycoside Hydrolases	GH125	exo-alpha-1,6-mannosidase (EC 3.2.1.-)	1.3e-168	0.9975
gene2653	Chromosome	GH	Glycoside Hydrolases	GH31	alpha-glucosidase (EC 3.2.1.20); alpha-galactosidase (EC 3.2.1.22); alpha-mannosidase (EC 3.2.1.24); alpha-1,3-glucosidase (EC 3.2.1.84); sucrase-isomaltase (EC 3.2.1.48) (EC 3.2.1.10); alpha-xylosidase (EC 3.2.1.177); alpha-glucan lyase (EC 4.2.2.13); isomaltosyltransferase (EC 2.4.1.-); oligosaccharide alpha-1,4-glucosyltransferase (EC 2.4.1.161); sulfoquinovosidase (EC 3.2.1.-)	7.1e-168	0.9977
gene2657	Chromosome	GH	Glycoside Hydrolases	GH65	alpha,alpha-trehalase (EC 3.2.1.28); maltose phosphorylase (EC 2.4.1.8); trehalose phosphorylase (EC 2.4.1.64); kojibiose phosphorylase (EC 2.4.1.230); trehalose-6-phosphate phosphorylase (EC 2.4.1.216); nigerose phosphorylase (EC 2.4.1.279); 3-O-alpha-glucopyranosyl-L-rhamnose phosphorylase (EC 2.4.1.282); 2-O-alpha-glucopyranosylglycerol: phosphate beta-glucosyltransferase (EC 2.4.1.-); alpha-g…	2.7e-96	0.7876
gene2660	Chromosome	GH	Glycoside Hydrolases	GH1	beta-glucosidase (EC 3.2.1.21); beta-galactosidase (EC 3.2.1.23); beta-mannosidase (EC 3.2.1.25); beta-glucuronidase (EC 3.2.1.31); beta-xylosidase (EC 3.2.1.37); beta-D-fucosidase (EC 3.2.1.38); phlorizin hydrolase (EC 3.2.1.62); exo-beta-1,4-glucanase (EC 3.2.1.74); 6-phospho-beta-galactosidase (EC 3.2.1.85); 6-phospho-beta-glucosidase (EC 3.2.1.86); strictosidine beta-glucosidase (EC 3.2.1.105…	1.1e-97	0.6853
gene2662	Chromosome	GH	Glycoside Hydrolases	GH1	beta-glucosidase (EC 3.2.1.21); beta-galactosidase (EC 3.2.1.23); beta-mannosidase (EC 3.2.1.25); beta-glucuronidase (EC 3.2.1.31); beta-xylosidase (EC 3.2.1.37); beta-D-fucosidase (EC 3.2.1.38); phlorizin hydrolase (EC 3.2.1.62); exo-beta-1,4-glucanase (EC 3.2.1.74); 6-phospho-beta-galactosidase (EC 3.2.1.85); 6-phospho-beta-glucosidase (EC 3.2.1.86); strictosidine beta-glucosidase (EC 3.2.1.105…	5.3e-151	0.9907
gene2665	Chromosome	GH	Glycoside Hydrolases	GH1	beta-glucosidase (EC 3.2.1.21); beta-galactosidase (EC 3.2.1.23); beta-mannosidase (EC 3.2.1.25); beta-glucuronidase (EC 3.2.1.31); beta-xylosidase (EC 3.2.1.37); beta-D-fucosidase (EC 3.2.1.38); phlorizin hydrolase (EC 3.2.1.62); exo-beta-1,4-glucanase (EC 3.2.1.74); 6-phospho-beta-galactosidase (EC 3.2.1.85); 6-phospho-beta-glucosidase (EC 3.2.1.86); strictosidine beta-glucosidase (EC 3.2.1.105…	3e-149	0.9907
gene2686	Chromosome	GH	Glycoside Hydrolases	GH36	alpha-galactosidase (EC 3.2.1.22); alpha-N-acetylgalactosaminidase (EC 3.2.1.49); stachyose synthase (EC 2.4.1.67); raffinose synthase (EC 2.4.1.82)	1.5e-280	0.9971
gene2688	Chromosome	GH	Glycoside Hydrolases	GH2	beta-galactosidase (EC 3.2.1.23) ; beta-mannosidase (EC 3.2.1.25); beta-glucuronidase (EC 3.2.1.31); alpha-L-arabinofuranosidase (EC 3.2.1.55); mannosylglycoprotein endo-beta-mannosidase (EC 3.2.1.152); exo-beta-glucosaminidase (EC 3.2.1.165)	9.8e-148	0.637
gene2697	Chromosome	GH	Glycoside Hydrolases	GH78	alpha-L-rhamnosidase (EC 3.2.1.40); rhamnogalacturonan alpha-L-rhamnohydrolase (EC 3.2.1.174)	5.5e-77	0.8631
gene2700	Chromosome	GH	Glycoside Hydrolases	GH78	alpha-L-rhamnosidase (EC 3.2.1.40); rhamnogalacturonan alpha-L-rhamnohydrolase (EC 3.2.1.174)	4.8e-99	0.9464
gene2702	Chromosome	GH	Glycoside Hydrolases	GH42	beta-galactosidase (EC 3.2.1.23); alpha-L-arabinopyranosidase (EC 3.2.1.-)	3.1e-151	0.9946
gene2894	Chromosome	GH	Glycoside Hydrolases	GH13_31	GH13's subfamily	2.1e-124	0.9943
gene2968	Chromosome	GH	Glycoside Hydrolases	GH1	beta-glucosidase (EC 3.2.1.21); beta-galactosidase (EC 3.2.1.23); beta-mannosidase (EC 3.2.1.25); beta-glucuronidase (EC 3.2.1.31); beta-xylosidase (EC 3.2.1.37); beta-D-fucosidase (EC 3.2.1.38); phlorizin hydrolase (EC 3.2.1.62); exo-beta-1,4-glucanase (EC 3.2.1.74); 6-phospho-beta-galactosidase (EC 3.2.1.85); 6-phospho-beta-glucosidase (EC 3.2.1.86); strictosidine beta-glucosidase (EC 3.2.1.105…	1.5e-149	0.9907
gene3011	Chromosome	GH	Glycoside Hydrolases	GH25	lysozyme (EC 3.2.1.17)	2.2e-32	0.9774
gene3077	Chromosome	GH	Glycoside Hydrolases	GH1	beta-glucosidase (EC 3.2.1.21); beta-galactosidase (EC 3.2.1.23); beta-mannosidase (EC 3.2.1.25); beta-glucuronidase (EC 3.2.1.31); beta-xylosidase (EC 3.2.1.37); beta-D-fucosidase (EC 3.2.1.38); phlorizin hydrolase (EC 3.2.1.62); exo-beta-1,4-glucanase (EC 3.2.1.74); 6-phospho-beta-galactosidase (EC 3.2.1.85); 6-phospho-beta-glucosidase (EC 3.2.1.86); strictosidine beta-glucosidase (EC 3.2.1.105…	3.4e-133	0.993
pC_gene0027	Plasmid C	GH	Glycoside Hydrolases	GH13_31	GH13's subfamily	1.5e-162	0.9971
gene0106	Chromosome	GT	Glycosyl Transferases	GT4	sucrose synthase (EC 2.4.1.13); sucrose-phosphate synthase (EC 2.4.1.14); alpha-glucosyltransferase (EC 2.4.1.52); lipopolysaccharide N-acetylglucosaminyltransferase (EC 2.4.1.56); phosphatidylinositol alpha-mannosyltransferase (EC 2.4.1.57); GDP-Man: Man1GlcNAc2-PP-dolichol alpha-1,3-mannosyltransferase (EC 2.4.1.132); GDP-Man: Man3GlcNAc2-PP-dolichol/Man4GlcNAc2-PP-dolichol alpha-1,2-mannosyltr…	1.1e-31	0.8875
gene0107	Chromosome	GT	Glycosyl Transferases	GT4	sucrose synthase (EC 2.4.1.13); sucrose-phosphate synthase (EC 2.4.1.14); alpha-glucosyltransferase (EC 2.4.1.52); lipopolysaccharide N-acetylglucosaminyltransferase (EC 2.4.1.56); phosphatidylinositol alpha-mannosyltransferase (EC 2.4.1.57); GDP-Man: Man1GlcNAc2-PP-dolichol alpha-1,3-mannosyltransferase (EC 2.4.1.132); GDP-Man: Man3GlcNAc2-PP-dolichol/Man4GlcNAc2-PP-dolichol alpha-1,2-mannosyltr…	5.5e-32	0.925
gene0161	Chromosome	GT	Glycosyl Transferases	GT2	cellulose synthase (EC 2.4.1.12); chitin synthase (EC 2.4.1.16); dolichyl-phosphate beta-D-mannosyltransferase (EC 2.4.1.83); dolichyl-phosphate beta-glucosyltransferase (EC 2.4.1.117); N-acetylglucosaminyltransferase (EC 2.4.1.-); N-acetylgalactosaminyltransferase (EC 2.4.1.-); hyaluronan synthase (EC 2.4.1.212); chitin oligosaccharide synthase (EC 2.4.1.-); beta-1,3-glucan synthase (EC 2.4.1.34…	4e-35	0.8155
gene0219	Chromosome	GT	Glycosyl Transferases	GT2	cellulose synthase (EC 2.4.1.12); chitin synthase (EC 2.4.1.16); dolichyl-phosphate beta-D-mannosyltransferase (EC 2.4.1.83); dolichyl-phosphate beta-glucosyltransferase (EC 2.4.1.117); N-acetylglucosaminyltransferase (EC 2.4.1.-); N-acetylgalactosaminyltransferase (EC 2.4.1.-); hyaluronan synthase (EC 2.4.1.212); chitin oligosaccharide synthase (EC 2.4.1.-); beta-1,3-glucan synthase (EC 2.4.1.34…	1.2e-30	0.9821
gene0266	Chromosome	GT	Glycosyl Transferases	GT4	sucrose synthase (EC 2.4.1.13); sucrose-phosphate synthase (EC 2.4.1.14); alpha-glucosyltransferase (EC 2.4.1.52); lipopolysaccharide N-acetylglucosaminyltransferase (EC 2.4.1.56); phosphatidylinositol alpha-mannosyltransferase (EC 2.4.1.57); GDP-Man: Man1GlcNAc2-PP-dolichol alpha-1,3-mannosyltransferase (EC 2.4.1.132); GDP-Man: Man3GlcNAc2-PP-dolichol/Man4GlcNAc2-PP-dolichol alpha-1,2-mannosyltr…	8.5e-29	0.9313
gene0401	Chromosome	GT	Glycosyl Transferases	GT4	sucrose synthase (EC 2.4.1.13); sucrose-phosphate synthase (EC 2.4.1.14); alpha-glucosyltransferase (EC 2.4.1.52); lipopolysaccharide N-acetylglucosaminyltransferase (EC 2.4.1.56); phosphatidylinositol alpha-mannosyltransferase (EC 2.4.1.57); GDP-Man: Man1GlcNAc2-PP-dolichol alpha-1,3-mannosyltransferase (EC 2.4.1.132); GDP-Man: Man3GlcNAc2-PP-dolichol/Man4GlcNAc2-PP-dolichol alpha-1,2-mannosyltr…	5.8e-29	0.9188
gene0699	Chromosome	GT	Glycosyl Transferases	GT28	1,2-diacylglycerol 3-beta-galactosyltransferase (EC 2.4.1.46); 1,2-diacylglycerol 3-beta-glucosyltransferase (EC 2.4.1.157); UDP-GlcNAc: Und-PP-MurAc-pentapeptide beta-N-acetylglucosaminyltransferase (EC 2.4.1.227); digalactosyldiacylglycerol synthase (EC 2.4.1.241)	1.2e-48	0.9873
gene0743	Chromosome	GT	Glycosyl Transferases	GT2	cellulose synthase (EC 2.4.1.12); chitin synthase (EC 2.4.1.16); dolichyl-phosphate beta-D-mannosyltransferase (EC 2.4.1.83); dolichyl-phosphate beta-glucosyltransferase (EC 2.4.1.117); N-acetylglucosaminyltransferase (EC 2.4.1.-); N-acetylgalactosaminyltransferase (EC 2.4.1.-); hyaluronan synthase (EC 2.4.1.212); chitin oligosaccharide synthase (EC 2.4.1.-); beta-1,3-glucan synthase (EC 2.4.1.34…	6e-18	0.6667
gene0778	Chromosome	GT	Glycosyl Transferases	GT4	sucrose synthase (EC 2.4.1.13); sucrose-phosphate synthase (EC 2.4.1.14); alpha-glucosyltransferase (EC 2.4.1.52); lipopolysaccharide N-acetylglucosaminyltransferase (EC 2.4.1.56); phosphatidylinositol alpha-mannosyltransferase (EC 2.4.1.57); GDP-Man: Man1GlcNAc2-PP-dolichol alpha-1,3-mannosyltransferase (EC 2.4.1.132); GDP-Man: Man3GlcNAc2-PP-dolichol/Man4GlcNAc2-PP-dolichol alpha-1,2-mannosyltr…	5.7e-32	0.95
gene0779	Chromosome	GT	Glycosyl Transferases	GT4	sucrose synthase (EC 2.4.1.13); sucrose-phosphate synthase (EC 2.4.1.14); alpha-glucosyltransferase (EC 2.4.1.52); lipopolysaccharide N-acetylglucosaminyltransferase (EC 2.4.1.56); phosphatidylinositol alpha-mannosyltransferase (EC 2.4.1.57); GDP-Man: Man1GlcNAc2-PP-dolichol alpha-1,3-mannosyltransferase (EC 2.4.1.132); GDP-Man: Man3GlcNAc2-PP-dolichol/Man4GlcNAc2-PP-dolichol alpha-1,2-mannosyltr…	8.8e-23	0.9063
gene0781	Chromosome	GT	Glycosyl Transferases	GT2	cellulose synthase (EC 2.4.1.12); chitin synthase (EC 2.4.1.16); dolichyl-phosphate beta-D-mannosyltransferase (EC 2.4.1.83); dolichyl-phosphate beta-glucosyltransferase (EC 2.4.1.117); N-acetylglucosaminyltransferase (EC 2.4.1.-); N-acetylgalactosaminyltransferase (EC 2.4.1.-); hyaluronan synthase (EC 2.4.1.212); chitin oligosaccharide synthase (EC 2.4.1.-); beta-1,3-glucan synthase (EC 2.4.1.34…	3.6e-18	0.9881
gene0860	Chromosome	GT	Glycosyl Transferases	GT2	cellulose synthase (EC 2.4.1.12); chitin synthase (EC 2.4.1.16); dolichyl-phosphate beta-D-mannosyltransferase (EC 2.4.1.83); dolichyl-phosphate beta-glucosyltransferase (EC 2.4.1.117); N-acetylglucosaminyltransferase (EC 2.4.1.-); N-acetylgalactosaminyltransferase (EC 2.4.1.-); hyaluronan synthase (EC 2.4.1.212); chitin oligosaccharide synthase (EC 2.4.1.-); beta-1,3-glucan synthase (EC 2.4.1.34…	5.8e-23	0.8155
gene1058	Chromosome	GT	Glycosyl Transferases	GT2	cellulose synthase (EC 2.4.1.12); chitin synthase (EC 2.4.1.16); dolichyl-phosphate beta-D-mannosyltransferase (EC 2.4.1.83); dolichyl-phosphate beta-glucosyltransferase (EC 2.4.1.117); N-acetylglucosaminyltransferase (EC 2.4.1.-); N-acetylgalactosaminyltransferase (EC 2.4.1.-); hyaluronan synthase (EC 2.4.1.212); chitin oligosaccharide synthase (EC 2.4.1.-); beta-1,3-glucan synthase (EC 2.4.1.34…	1.9e-17	0.9107
gene1116	Chromosome	GT	Glycosyl Transferases	GT2	cellulose synthase (EC 2.4.1.12); chitin synthase (EC 2.4.1.16); dolichyl-phosphate beta-D-mannosyltransferase (EC 2.4.1.83); dolichyl-phosphate beta-glucosyltransferase (EC 2.4.1.117); N-acetylglucosaminyltransferase (EC 2.4.1.-); N-acetylgalactosaminyltransferase (EC 2.4.1.-); hyaluronan synthase (EC 2.4.1.212); chitin oligosaccharide synthase (EC 2.4.1.-); beta-1,3-glucan synthase (EC 2.4.1.34…	1.8e-31	0.7083
gene1124	Chromosome	GT	Glycosyl Transferases	GT51	murein polymerase (EC 2.4.1.129).	2.6e-62	0.9774
gene1326	Chromosome	GT	Glycosyl Transferases	GT2	cellulose synthase (EC 2.4.1.12); chitin synthase (EC 2.4.1.16); dolichyl-phosphate beta-D-mannosyltransferase (EC 2.4.1.83); dolichyl-phosphate beta-glucosyltransferase (EC 2.4.1.117); N-acetylglucosaminyltransferase (EC 2.4.1.-); N-acetylgalactosaminyltransferase (EC 2.4.1.-); hyaluronan synthase (EC 2.4.1.212); chitin oligosaccharide synthase (EC 2.4.1.-); beta-1,3-glucan synthase (EC 2.4.1.34…	2.8e-32	0.9821
gene1381	Chromosome	GT	Glycosyl Transferases	GT2	cellulose synthase (EC 2.4.1.12); chitin synthase (EC 2.4.1.16); dolichyl-phosphate beta-D-mannosyltransferase (EC 2.4.1.83); dolichyl-phosphate beta-glucosyltransferase (EC 2.4.1.117); N-acetylglucosaminyltransferase (EC 2.4.1.-); N-acetylgalactosaminyltransferase (EC 2.4.1.-); hyaluronan synthase (EC 2.4.1.212); chitin oligosaccharide synthase (EC 2.4.1.-); beta-1,3-glucan synthase (EC 2.4.1.34…	1e-21	0.9286
gene1397	Chromosome	GT	Glycosyl Transferases	GT51	murein polymerase (EC 2.4.1.129).	1.8e-62	0.9831
gene1478	Chromosome	GT	Glycosyl Transferases	GT4	sucrose synthase (EC 2.4.1.13); sucrose-phosphate synthase (EC 2.4.1.14); alpha-glucosyltransferase (EC 2.4.1.52); lipopolysaccharide N-acetylglucosaminyltransferase (EC 2.4.1.56); phosphatidylinositol alpha-mannosyltransferase (EC 2.4.1.57); GDP-Man: Man1GlcNAc2-PP-dolichol alpha-1,3-mannosyltransferase (EC 2.4.1.132); GDP-Man: Man3GlcNAc2-PP-dolichol/Man4GlcNAc2-PP-dolichol alpha-1,2-mannosyltr…	6.3e-33	0.9188
gene1479	Chromosome	GT	Glycosyl Transferases	GT4	sucrose synthase (EC 2.4.1.13); sucrose-phosphate synthase (EC 2.4.1.14); alpha-glucosyltransferase (EC 2.4.1.52); lipopolysaccharide N-acetylglucosaminyltransferase (EC 2.4.1.56); phosphatidylinositol alpha-mannosyltransferase (EC 2.4.1.57); GDP-Man: Man1GlcNAc2-PP-dolichol alpha-1,3-mannosyltransferase (EC 2.4.1.132); GDP-Man: Man3GlcNAc2-PP-dolichol/Man4GlcNAc2-PP-dolichol alpha-1,2-mannosyltr…	2e-26	0.9063
gene1486	Chromosome	GT	Glycosyl Transferases	GT4	sucrose synthase (EC 2.4.1.13); sucrose-phosphate synthase (EC 2.4.1.14); alpha-glucosyltransferase (EC 2.4.1.52); lipopolysaccharide N-acetylglucosaminyltransferase (EC 2.4.1.56); phosphatidylinositol alpha-mannosyltransferase (EC 2.4.1.57); GDP-Man: Man1GlcNAc2-PP-dolichol alpha-1,3-mannosyltransferase (EC 2.4.1.132); GDP-Man: Man3GlcNAc2-PP-dolichol/Man4GlcNAc2-PP-dolichol alpha-1,2-mannosyltr…	1.2e-32	0.9125
gene1518	Chromosome	GT	Glycosyl Transferases	GT4	sucrose synthase (EC 2.4.1.13); sucrose-phosphate synthase (EC 2.4.1.14); alpha-glucosyltransferase (EC 2.4.1.52); lipopolysaccharide N-acetylglucosaminyltransferase (EC 2.4.1.56); phosphatidylinositol alpha-mannosyltransferase (EC 2.4.1.57); GDP-Man: Man1GlcNAc2-PP-dolichol alpha-1,3-mannosyltransferase (EC 2.4.1.132); GDP-Man: Man3GlcNAc2-PP-dolichol/Man4GlcNAc2-PP-dolichol alpha-1,2-mannosyltr…	1.8e-23	0.9125
gene1519	Chromosome	GT	Glycosyl Transferases	GT4	sucrose synthase (EC 2.4.1.13); sucrose-phosphate synthase (EC 2.4.1.14); alpha-glucosyltransferase (EC 2.4.1.52); lipopolysaccharide N-acetylglucosaminyltransferase (EC 2.4.1.56); phosphatidylinositol alpha-mannosyltransferase (EC 2.4.1.57); GDP-Man: Man1GlcNAc2-PP-dolichol alpha-1,3-mannosyltransferase (EC 2.4.1.132); GDP-Man: Man3GlcNAc2-PP-dolichol/Man4GlcNAc2-PP-dolichol alpha-1,2-mannosyltr…	1.8e-33	0.9063
gene2081	Chromosome	GT	Glycosyl Transferases	GT26	UDP-ManNAcA: beta-N-acetyl mannosaminuronyltransferase (EC 2.4.1.-); UDP-ManNAc: beta-N-acetyl-mannosaminyltransferase (EC 2.4.1.-); UDP-Glc: beta-1,4-glucosyltransferase (EC 2.4.1.-); beta-1,4-galactosyltransferase (EC 2.4.1.-)	5.4e-64	0.9883
gene2216	Chromosome	GT	Glycosyl Transferases	GT2	cellulose synthase (EC 2.4.1.12); chitin synthase (EC 2.4.1.16); dolichyl-phosphate beta-D-mannosyltransferase (EC 2.4.1.83); dolichyl-phosphate beta-glucosyltransferase (EC 2.4.1.117); N-acetylglucosaminyltransferase (EC 2.4.1.-); N-acetylgalactosaminyltransferase (EC 2.4.1.-); hyaluronan synthase (EC 2.4.1.212); chitin oligosaccharide synthase (EC 2.4.1.-); beta-1,3-glucan synthase (EC 2.4.1.34…	3.7e-11	0.5536
gene2337	Chromosome	GT	Glycosyl Transferases	GT4	sucrose synthase (EC 2.4.1.13); sucrose-phosphate synthase (EC 2.4.1.14); alpha-glucosyltransferase (EC 2.4.1.52); lipopolysaccharide N-acetylglucosaminyltransferase (EC 2.4.1.56); phosphatidylinositol alpha-mannosyltransferase (EC 2.4.1.57); GDP-Man: Man1GlcNAc2-PP-dolichol alpha-1,3-mannosyltransferase (EC 2.4.1.132); GDP-Man: Man3GlcNAc2-PP-dolichol/Man4GlcNAc2-PP-dolichol alpha-1,2-mannosyltr…	5.4e-28	0.7875
gene2536	Chromosome	GT	Glycosyl Transferases	GT35	glycogen or starch phosphorylase (EC 2.4.1.1).	3.5e-252	0.9955
gene2537	Chromosome	GT	Glycosyl Transferases	GT5	UDP-Glc: glycogen glucosyltransferase (EC 2.4.1.11); ADP-Glc: starch glucosyltransferase (EC 2.4.1.21); NDP-Glc: starch glucosyltransferase (EC 2.4.1.242); UDP-Glc: alpha-1,3-glucan synthase (EC 2.4.1.183) UDP-Glc: alpha-1,4-glucan synthase (EC 2.4.1.-)	5.4e-66	0.3432
gene2538	Chromosome	GT	Glycosyl Transferases	GT5	UDP-Glc: glycogen glucosyltransferase (EC 2.4.1.11); ADP-Glc: starch glucosyltransferase (EC 2.4.1.21); NDP-Glc: starch glucosyltransferase (EC 2.4.1.242); UDP-Glc: alpha-1,3-glucan synthase (EC 2.4.1.183) UDP-Glc: alpha-1,4-glucan synthase (EC 2.4.1.-)	2e-106	0.6504
pA_gene0012	Plasmid A	GT	Glycosyl Transferases	GT2	cellulose synthase (EC 2.4.1.12); chitin synthase (EC 2.4.1.16); dolichyl-phosphate beta-D-mannosyltransferase (EC 2.4.1.83); dolichyl-phosphate beta-glucosyltransferase (EC 2.4.1.117); N-acetylglucosaminyltransferase (EC 2.4.1.-); N-acetylgalactosaminyltransferase (EC 2.4.1.-); hyaluronan synthase (EC 2.4.1.212); chitin oligosaccharide synthase (EC 2.4.1.-); beta-1,3-glucan synthase (EC 2.4.1.34…	3.7e-25	0.9762
pA_gene0065	Plasmid A	GT	Glycosyl Transferases	GT2	cellulose synthase (EC 2.4.1.12); chitin synthase (EC 2.4.1.16); dolichyl-phosphate beta-D-mannosyltransferase (EC 2.4.1.83); dolichyl-phosphate beta-glucosyltransferase (EC 2.4.1.117); N-acetylglucosaminyltransferase (EC 2.4.1.-); N-acetylgalactosaminyltransferase (EC 2.4.1.-); hyaluronan synthase (EC 2.4.1.212); chitin oligosaccharide synthase (EC 2.4.1.-); beta-1,3-glucan synthase (EC 2.4.1.34…	3.7e-25	0.9762
pD_gene0008	Plasmid D	GT	Glycosyl Transferases	GT2	cellulose synthase (EC 2.4.1.12); chitin synthase (EC 2.4.1.16); dolichyl-phosphate beta-D-mannosyltransferase (EC 2.4.1.83); dolichyl-phosphate beta-glucosyltransferase (EC 2.4.1.117); N-acetylglucosaminyltransferase (EC 2.4.1.-); N-acetylgalactosaminyltransferase (EC 2.4.1.-); hyaluronan synthase (EC 2.4.1.212); chitin oligosaccharide synthase (EC 2.4.1.-); beta-1,3-glucan synthase (EC 2.4.1.34…	3e-32	0.9762
